# Supplementary material for: Mechanism of efficacy of trabectedin against myxoid liposarcoma entails detachment of the FUS-DDIT3 transcription factor from its DNA binding sites
Source: J Exp Clin Cancer Res. 2024 Nov 26;43:309. doi: 10.1186/s13046-024-03228-z (PMC11590625; doi:10.1186/s13046-024-03228-z)
Supplement: Supplementary file 2 — Additional file 2: Table S1. Table reports the samples analyzed in this work. SampleID, the name of the sample; PDX model, patient-derived xenograft model of origin; Condition, kind of condition related to the sample: Treatment, kind of treatment, i.e. trabectedin or doxorubicin or none; Replicate, replicate number: ControlID, identifier of the input sample used for the analysis. See attached excel file. [file 13046_2024_3228_MOESM2_ESM.xlsx]

## Sheet: Samples
SampleID	PDX model	Condition	Treatment	Replicate	ControlID
ML017ET_DDIT3_ET15_I	ML017ET	ET-15d	Trabectedin	1	ML017ET_input_ET15
ML017ET_DDIT3_ET15_II	ML017ET	ET-15d	Trabectedin	2	ML017ET_input_ET15
ML017ET_DDIT3_ET15_III	ML017ET	ET-15d	Trabectedin	3	ML017ET_input_ET15
ML017ET_DDIT3_ET24_I	ML017ET	ET-24h	Trabectedin	1	ML017ET_input_ET24
ML017ET_DDIT3_ET24_II	ML017ET	ET-24h	Trabectedin	2	ML017ET_input_ET24
ML017ET_DDIT3_ET24_III	ML017ET	ET-24h	Trabectedin	3	ML017ET_input_ET24
ML017ET_DDIT3_ET72_I	ML017ET	ET-72h	Trabectedin	1	ML017ET_input_ET72
ML017ET_DDIT3_ET72_II	ML017ET	ET-72h	Trabectedin	2	ML017ET_input_ET72
ML017ET_DDIT3_ET72_III	ML017ET	ET-72h	Trabectedin	3	ML017ET_input_ET72
ML017ET_DDIT3_I	ML017ET	CTRL	None	1	ML017ET_input
ML017ET_DDIT3_II	ML017ET	CTRL	None	2	ML017ET_input
ML017ET_DDIT3_III	ML017ET	CTRL	None	3	ML017ET_input
ML017_DDIT3_ET15_I	ML017	ET-15d	Trabectedin	1	ML017_input_ET15
ML017_DDIT3_ET15_II	ML017	ET-15d	Trabectedin	2	ML017_input_ET15
ML017_DDIT3_ET15_III	ML017	ET-15d	Trabectedin	3	ML017_input_ET15
ML017_DDIT3_ET24_II	ML017	ET-24h	Trabectedin	1	ML017_input_ET24
ML017_DDIT3_ET24_III	ML017	ET-24h	Trabectedin	2	ML017_input_ET24
ML017_DDIT3_ET24_IV	ML017	ET-24h	Trabectedin	3	ML017_input_ET24
ML017_DDIT3_ET72_I	ML017	ET-72h	Trabectedin	1	ML017_input_ET72
ML017_DDIT3_ET72_II	ML017	ET-72h	Trabectedin	2	ML017_input_ET72
ML017_DDIT3_ET72_III	ML017	ET-72h	Trabectedin	3	ML017_input_ET72
ML017_DDIT3_I	ML017	CTRL	None	1	ML017_input
ML017_DDIT3_III	ML017	CTRL	None	2	ML017_input
ML017_DDIT3_IV	ML017	CTRL	None	3	ML017_input
ML017_DDIT3_V	ML017	CTRL	None	4	ML017_input
