# Supplementary material for: Mechanism of efficacy of trabectedin against myxoid liposarcoma entails detachment of the FUS-DDIT3 transcription factor from its DNA binding sites
Source: J Exp Clin Cancer Res. 2024 Nov 26;43:309. doi: 10.1186/s13046-024-03228-z (PMC11590625; doi:10.1186/s13046-024-03228-z)
Supplement: Supplementary file 3 — Additional file 3: Table S2. Annotated consensus peaks derived from the control samples of the ML017 model. Chrom, chromosome; start and end indicate the starting and the ending position of the consensus peak; width indicate the extension of the consensus peak in bp; annotation indicates the genomic region associated with the consensus peak; geneStart and geneEnd represent the starting and the ending position of the annotated gene; geneLength is the length of the annotated gene; geneStrand represents the reading strand of the annotated gene, 1 for forward, 2 for reverse; geneID is the official Entrez identifier of the annotated gene; distanceToTSS indicates the distance in bp from the transcription start site (TSS) of the annotated gene; ENSEMBL is the official ENSEMBL identifier associated with the annotated gene; SYMBOL is the official HUGO gene symbol identifier for the annotated gene. See attached excel file. [file 13046_2024_3228_MOESM3_ESM.xlsx]

## Sheet: basal_peaks_annotated
chrom	start	end	width	annotation	geneChr	geneStart	geneEnd	geneLength	geneStrand	geneId	distanceToTSS	ENSEMBL	SYMBOL	GENENAME
chr1	1772843	1773421	579	Intron (uc001aif.3/2782, intron 1 of 11)	1	1716725	1822526	105802	2	2782	49105	ENSG00000078369	GNB1	G protein subunit beta 1
chr1	1838544	1839131	588	Distal Intergenic	1	1846266	1848733	2468	1	163688	-7135	ENSG00000169885	CALML6	calmodulin like 6
chr1	2161828	2162667	840	Intron (uc001aja.4/6497, intron 1 of 6)	1	2160134	2241652	81519	1	6497	1694	ENSG00000157933	SKI	SKI proto-oncogene
chr1	2165428	2166476	1049	Intron (uc001aja.4/6497, intron 1 of 6)	1	2160134	2241652	81519	1	6497	5294	ENSG00000157933	SKI	SKI proto-oncogene
chr1	2253443	2254352	910	Intron (uc001ajb.1/79906, intron 13 of 13)	1	2281853	2284100	2248	2	100129534	29748	ENSG00000269896	LOC100129534	small nuclear ribonucleoprotein polypeptide N pseudogene
chr1	4036277	4036878	602	Distal Intergenic	1	4000672	4012643	11972	1	728716	35605	NA	LINC01346	long intergenic non-protein coding RNA 1346
chr1	4131534	4132031	498	Distal Intergenic	1	4000672	4012643	11972	1	728716	130862	NA	LINC01346	long intergenic non-protein coding RNA 1346
chr1	4168265	4169202	938	Distal Intergenic	1	4000672	4012643	11972	1	728716	167593	NA	LINC01346	long intergenic non-protein coding RNA 1346
chr1	4187201	4187987	787	Distal Intergenic	1	4000672	4012643	11972	1	728716	186529	NA	LINC01346	long intergenic non-protein coding RNA 1346
chr1	4586632	4587501	870	Distal Intergenic	1	4472111	4484744	12634	1	284661	114521	ENSG00000235054	LINC01777	long intergenic non-protein coding RNA 1777
chr1	4849168	4850219	1052	3' UTR	1	4715105	4843851	128747	1	55966	134063	ENSG00000196581	AJAP1	adherens junctions associated protein 1
chr1	5829299	5829703	405	Distal Intergenic	1	5922732	5922801	70	2	100616421	93098	ENSG00000264101	MIR4689	microRNA 4689
chr1	5831132	5831761	630	Distal Intergenic	1	5922732	5922801	70	2	100616421	91040	ENSG00000264101	MIR4689	microRNA 4689
chr1	6300430	6300931	502	Promoter (3-4kb)	1	6304252	6305638	1387	1	390992	-3321	ENSG00000173673	HES3	hes family bHLH transcription factor 3
chr1	6347350	6348349	1000	Intron (uc001amq.3/11332, intron 7 of 8)	1	6307406	6321035	13630	2	387509	-26315	ENSG00000158292	GPR153	G protein-coupled receptor 153
chr1	6349937	6351102	1166	Intron (uc001amq.3/11332, intron 7 of 8)	1	6307406	6321035	13630	2	387509	-28902	ENSG00000158292	GPR153	G protein-coupled receptor 153
chr1	6817761	6818303	543	Distal Intergenic	1	6845384	6932107	86724	1	23261	-27081	ENSG00000171735	CAMTA1	calmodulin binding transcription activator 1
chr1	6861774	6862452	679	Intron (uc001aoh.3/23261, intron 1 of 3)	1	6845384	7829766	984383	1	23261	16390	ENSG00000171735	CAMTA1	calmodulin binding transcription activator 1
chr1	6929444	6930871	1428	Intron (uc001aoh.3/23261, intron 3 of 3)	1	6845384	7829766	984383	1	23261	84060	ENSG00000171735	CAMTA1	calmodulin binding transcription activator 1
chr1	7018216	7019247	1032	Intron (uc001aoi.3/23261, intron 3 of 22)	1	6845384	7829766	984383	1	23261	172832	ENSG00000171735	CAMTA1	calmodulin binding transcription activator 1
chr1	7025144	7026116	973	Intron (uc001aoi.3/23261, intron 3 of 22)	1	6845384	7829766	984383	1	23261	179760	ENSG00000171735	CAMTA1	calmodulin binding transcription activator 1
chr1	7205400	7206612	1213	Intron (uc001aoi.3/23261, intron 4 of 22)	1	6845384	7829766	984383	1	23261	360016	ENSG00000171735	CAMTA1	calmodulin binding transcription activator 1
chr1	7358872	7360405	1534	Intron (uc001aoi.3/23261, intron 5 of 22)	1	7732054	7805082	73029	1	23261	-371649	ENSG00000171735	CAMTA1	calmodulin binding transcription activator 1
chr1	7447631	7448230	600	Intron (uc001aoi.3/23261, intron 5 of 22)	1	7732054	7805082	73029	1	23261	-283824	ENSG00000171735	CAMTA1	calmodulin binding transcription activator 1
chr1	7490677	7491677	1001	Intron (uc001aoi.3/23261, intron 5 of 22)	1	7732054	7805082	73029	1	23261	-240377	ENSG00000171735	CAMTA1	calmodulin binding transcription activator 1
chr1	7819924	7821706	1783	Intron (uc001aoi.3/23261, intron 22 of 22)	1	7831329	7841492	10164	1	9341	-9623	ENSG00000049245	VAMP3	vesicle associated membrane protein 3
chr1	8075644	8076424	781	Promoter (<=1kb)	1	8073487	8075752	2266	2	54206	0	ENSG00000116285	ERRFI1	ERBB receptor feedback inhibitor 1
chr1	8085021	8085837	817	Promoter (<=1kb)	1	8071779	8086393	14615	2	54206	556	ENSG00000116285	ERRFI1	ERBB receptor feedback inhibitor 1
chr1	8107148	8108633	1486	Distal Intergenic	1	8071779	8086393	14615	2	54206	-20755	ENSG00000116285	ERRFI1	ERBB receptor feedback inhibitor 1
chr1	8154335	8155176	842	Distal Intergenic	1	8071779	8086393	14615	2	54206	-67942	ENSG00000116285	ERRFI1	ERBB receptor feedback inhibitor 1
chr1	8176509	8177859	1351	Distal Intergenic	1	8071779	8086393	14615	2	54206	-90116	ENSG00000116285	ERRFI1	ERBB receptor feedback inhibitor 1
chr1	8264388	8265131	744	Distal Intergenic	1	8384390	8404227	19838	1	50651	-119259	ENSG00000162426	SLC45A1	solute carrier family 45 member 1
chr1	8271905	8272481	577	Distal Intergenic	1	8384390	8404227	19838	1	50651	-111909	ENSG00000162426	SLC45A1	solute carrier family 45 member 1
chr1	8311550	8312079	530	Distal Intergenic	1	8384390	8404227	19838	1	50651	-72311	ENSG00000162426	SLC45A1	solute carrier family 45 member 1
chr1	8319335	8320124	790	Distal Intergenic	1	8384390	8404227	19838	1	50651	-64266	ENSG00000162426	SLC45A1	solute carrier family 45 member 1
chr1	8434021	8434750	730	Intron (uc001apd.3/473, intron 2 of 12)	1	8390198	8404227	14030	1	50651	43823	ENSG00000162426	SLC45A1	solute carrier family 45 member 1
chr1	8467856	8470150	2295	Intron (uc001apd.3/473, intron 2 of 12)	1	8412464	8483747	71284	2	473	13597	ENSG00000142599	RERE	arginine-glutamic acid dipeptide repeats
chr1	8470688	8471380	693	Intron (uc001apd.3/473, intron 2 of 12)	1	8412464	8483747	71284	2	473	12367	ENSG00000142599	RERE	arginine-glutamic acid dipeptide repeats
chr1	8477627	8478900	1274	Intron (uc001apd.3/473, intron 2 of 12)	1	8412464	8483747	71284	2	473	4847	ENSG00000142599	RERE	arginine-glutamic acid dipeptide repeats
chr1	8621074	8622064	991	Intron (uc001ape.3/473, intron 5 of 23)	1	8420172	8585844	165673	2	473	-35230	ENSG00000142599	RERE	arginine-glutamic acid dipeptide repeats
chr1	8726281	8727317	1037	Intron (uc001ape.3/473, intron 2 of 23)	1	8525030	8813897	288868	2	473	86580	ENSG00000142599	RERE	arginine-glutamic acid dipeptide repeats
chr1	8738990	8740189	1200	Intron (uc001ape.3/473, intron 2 of 23)	1	8525030	8813897	288868	2	473	73708	ENSG00000142599	RERE	arginine-glutamic acid dipeptide repeats
chr1	8787875	8789116	1242	Intron (uc001ape.3/473, intron 2 of 23)	1	8525030	8813897	288868	2	473	24781	ENSG00000142599	RERE	arginine-glutamic acid dipeptide repeats
chr1	8802007	8802722	716	Intron (uc001ape.3/473, intron 2 of 23)	1	8525030	8813897	288868	2	473	11175	ENSG00000142599	RERE	arginine-glutamic acid dipeptide repeats
chr1	8824068	8825492	1425	Intron (uc001ape.3/473, intron 2 of 23)	1	8525030	8813897	288868	2	473	-10171	ENSG00000142599	RERE	arginine-glutamic acid dipeptide repeats
chr1	8876130	8877764	1635	Promoter (<=1kb)	1	8412464	8877699	465236	2	473	0	ENSG00000142599	RERE	arginine-glutamic acid dipeptide repeats
chr1	8878066	8878970	905	Promoter (<=1kb)	1	8412464	8877699	465236	2	473	-367	ENSG00000142599	RERE	arginine-glutamic acid dipeptide repeats
chr1	8881239	8881754	516	Promoter (3-4kb)	1	8412464	8877699	465236	2	473	-3540	ENSG00000142599	RERE	arginine-glutamic acid dipeptide repeats
chr1	8882552	8883673	1122	Promoter (4-5kb)	1	8412464	8877699	465236	2	473	-4853	ENSG00000142599	RERE	arginine-glutamic acid dipeptide repeats
chr1	8897139	8898888	1750	Distal Intergenic	1	8412464	8877699	465236	2	473	-19440	ENSG00000142599	RERE	arginine-glutamic acid dipeptide repeats
chr1	8939585	8940927	1343	Promoter (<=1kb)	1	8931006	8939151	8146	2	2023	-434	ENSG00000074800	ENO1	enolase 1
chr1	8949231	8949839	609	Distal Intergenic	1	8931006	8939151	8146	2	2023	-10080	ENSG00000074800	ENO1	enolase 1
chr1	8951742	8952368	627	Distal Intergenic	1	8931006	8939151	8146	2	2023	-12591	ENSG00000074800	ENO1	enolase 1
chr1	9210816	9211952	1137	Promoter (<=1kb)	1	9211727	9211836	110	2	407040	0	ENSG00000284357	MIR34A	microRNA 34a
chr1	9350140	9350596	457	Promoter (2-3kb)	1	9352941	9429590	76650	1	80176	-2345	ENSG00000171621	SPSB1	splA/ryanodine receptor domain and SOCS box containing 1
chr1	9602468	9603014	547	Intron (uc001apw.3/84275, intron 1 of 6)	1	9599528	9642831	43304	1	84275	2940	ENSG00000171612	SLC25A33	solute carrier family 25 member 33
chr1	9619073	9619719	647	Intron (uc001apw.3/84275, intron 2 of 6)	1	9599528	9642831	43304	1	84275	19545	ENSG00000171612	SLC25A33	solute carrier family 25 member 33
chr1	9989930	9990834	905	3' UTR	1	9989776	10002840	13065	2	84328	12006	ENSG00000162441	LZIC	leucine zipper and CTNNBIP1 domain containing
chr1	10050596	10051803	1208	Distal Intergenic	1	10057255	10076078	18824	1	116362	-5452	ENSG00000162444	RBP7	retinol binding protein 7
chr1	10317658	10318637	980	Exon (uc009vmt.3/23095, exon 4 of 11)	1	10292308	10441655	149348	1	23095	25350	ENSG00000054523	KIF1B	kinesin family member 1B
chr1	10510569	10511849	1281	Promoter (<=1kb)	1	10509776	10512060	2285	1	1325	793	ENSG00000241563	CORT	cortistatin
chr1	10589071	10591484	2414	Promoter (<=1kb)	1	10588312	10690815	102504	1	5195	759	ENSG00000142655	PEX14	peroxisomal biogenesis factor 14
chr1	10597262	10598236	975	Intron (uc001arm.1/5195, intron 2 of 3)	1	10588312	10690815	102504	1	5195	8950	ENSG00000142655	PEX14	peroxisomal biogenesis factor 14
chr1	10598341	10599320	980	Intron (uc001arm.1/5195, intron 2 of 3)	1	10588312	10690815	102504	1	5195	10029	ENSG00000142655	PEX14	peroxisomal biogenesis factor 14
chr1	10600219	10601222	1004	Intron (uc001arm.1/5195, intron 2 of 3)	1	10588312	10690815	102504	1	5195	11907	ENSG00000142655	PEX14	peroxisomal biogenesis factor 14
chr1	10651837	10653679	1843	Intron (uc009vmu.1/5195, intron 3 of 4)	1	10588312	10690815	102504	1	5195	63525	ENSG00000142655	PEX14	peroxisomal biogenesis factor 14
chr1	10747969	10748911	943	Intron (uc001aro.4/54897, intron 4 of 20)	1	10713041	10754507	41467	2	54897	5596	ENSG00000130940	CASZ1	castor zinc finger 1
chr1	11210131	11211263	1133	Exon (uc001asd.3/2475, exon 31 of 58)	1	11203955	11209595	5641	1	100873935	6176	ENSG00000225602	MTOR-AS1	MTOR antisense RNA 1
chr1	11217621	11219371	1751	Intron (uc001asd.3/2475, intron 29 of 57)	1	11203955	11209595	5641	1	100873935	13666	ENSG00000225602	MTOR-AS1	MTOR antisense RNA 1
chr1	11865298	11866936	1639	Promoter (<=1kb)	1	11866153	11876844	10692	1	1185	0	ENSG00000011021	CLCN6	chloride voltage-gated channel 6
chr1	12221892	12222628	737	Promoter (4-5kb)	1	12227060	12269277	42218	1	7133	-4432	ENSG00000028137	TNFRSF1B	TNF receptor superfamily member 1B
chr1	12391034	12392039	1006	Intron (uc001atv.3/55187, intron 37 of 69)	1	12371511	12398045	26535	1	55187	19523	ENSG00000048707	VPS13D	vacuolar protein sorting 13 homolog D
chr1	12399311	12400809	1499	Intron (uc001atv.3/55187, intron 40 of 69)	1	12427725	12572098	144374	1	55187	-26916	ENSG00000048707	VPS13D	vacuolar protein sorting 13 homolog D
chr1	12403961	12405778	1818	Exon (uc001atv.3/55187, exon 43 of 70)	1	12427725	12572098	144374	1	55187	-21947	ENSG00000048707	VPS13D	vacuolar protein sorting 13 homolog D
chr1	12457813	12458732	920	Intron (uc001atv.3/55187, intron 60 of 69)	1	12469884	12572098	102215	1	55187	-11152	ENSG00000048707	VPS13D	vacuolar protein sorting 13 homolog D
chr1	12465126	12467722	2597	Promoter (2-3kb)	1	12469884	12572098	102215	1	55187	-2162	ENSG00000048707	VPS13D	vacuolar protein sorting 13 homolog D
chr1	12469829	12470280	452	Promoter (<=1kb)	1	12469884	12572098	102215	1	55187	0	ENSG00000048707	VPS13D	vacuolar protein sorting 13 homolog D
chr1	12520867	12521805	939	Intron (uc001atv.3/55187, intron 67 of 69)	1	12567300	12567451	152	1	677882	-45495	ENSG00000239149	SNORA59B	small nucleolar RNA, H/ACA box 59B
chr1	12523961	12525107	1147	Intron (uc001atv.3/55187, intron 67 of 69)	1	12567300	12567451	152	1	677882	-42193	ENSG00000239149	SNORA59B	small nucleolar RNA, H/ACA box 59B
chr1	12538009	12538894	886	Intron (uc001atv.3/55187, intron 67 of 69)	1	12567300	12567451	152	1	677882	-28406	ENSG00000239149	SNORA59B	small nucleolar RNA, H/ACA box 59B
chr1	12559229	12560638	1410	Intron (uc001atv.3/55187, intron 68 of 69)	1	12567300	12567451	152	1	677882	-6662	ENSG00000239149	SNORA59B	small nucleolar RNA, H/ACA box 59B
chr1	12573284	12574613	1330	Distal Intergenic	1	12567300	12567451	152	1	677882	5984	ENSG00000239149	SNORA59B	small nucleolar RNA, H/ACA box 59B
chr1	12655918	12656446	529	Promoter (<=1kb)	1	12640551	12656106	15556	2	9249	0	ENSG00000162496	DHRS3	dehydrogenase/reductase 3
chr1	12753075	12753657	583	Distal Intergenic	1	12776118	12788726	12609	1	126767	-22461	ENSG00000188984	AADACL3	arylacetamide deacetylase like 3
chr1	12774617	12775373	757	Promoter (<=1kb)	1	12776118	12788726	12609	1	126767	-745	ENSG00000188984	AADACL3	arylacetamide deacetylase like 3
chr1	12805067	12805784	718	Promoter (<=1kb)	1	12806163	12819698	13536	1	93190	-379	ENSG00000157330	CFAP107	cilia and flagella associated protein 107
chr1	13776717	13777275	559	Distal Intergenic	1	13736907	13747803	10897	1	645425	39810	ENSG00000204478	PRAMEF20	PRAME family member 20
chr1	13912343	13913104	762	Promoter (<=1kb)	1	13911967	13944452	32486	1	10630	376	ENSG00000162493	PDPN	podoplanin
chr1	13931227	13932161	935	Intron (uc001avc.3/10630, intron 1 of 5)	1	13911967	13944452	32486	1	10630	19260	ENSG00000162493	PDPN	podoplanin
chr1	14001354	14002109	756	Distal Intergenic	1	14026735	14151574	124840	1	7799	-24626	ENSG00000116731	PRDM2	PR/SET domain 2
chr1	14275214	14276281	1068	Distal Intergenic	1	14075856	14151574	75719	1	7799	199358	ENSG00000116731	PRDM2	PR/SET domain 2
chr1	14340037	14341990	1954	Distal Intergenic	1	14075856	14151574	75719	1	7799	264181	ENSG00000116731	PRDM2	PR/SET domain 2
chr1	14468507	14469490	984	Distal Intergenic	1	14075856	14151574	75719	1	7799	392651	ENSG00000116731	PRDM2	PR/SET domain 2
chr1	14509259	14509896	638	Distal Intergenic	1	14925213	15394651	469439	1	23254	-415317	ENSG00000189337	KAZN	kazrin, periplakin interacting protein
chr1	14511877	14512489	613	Distal Intergenic	1	14925213	15394651	469439	1	23254	-412724	ENSG00000189337	KAZN	kazrin, periplakin interacting protein
chr1	14580518	14581326	809	Distal Intergenic	1	14925213	15394651	469439	1	23254	-343887	ENSG00000189337	KAZN	kazrin, periplakin interacting protein
chr1	14582092	14583556	1465	Distal Intergenic	1	14925213	15394651	469439	1	23254	-341657	ENSG00000189337	KAZN	kazrin, periplakin interacting protein
chr1	14640192	14641182	991	Distal Intergenic	1	14925213	15394651	469439	1	23254	-284031	ENSG00000189337	KAZN	kazrin, periplakin interacting protein
chr1	14790306	14791080	775	Distal Intergenic	1	14925213	15394651	469439	1	23254	-134133	ENSG00000189337	KAZN	kazrin, periplakin interacting protein
chr1	14869957	14870435	479	Distal Intergenic	1	14925213	15394651	469439	1	23254	-54778	ENSG00000189337	KAZN	kazrin, periplakin interacting protein
chr1	14993729	14994746	1018	Intron (uc009vog.1/23254, intron 1 of 7)	1	14925213	15444544	519332	1	23254	68516	ENSG00000189337	KAZN	kazrin, periplakin interacting protein
chr1	15034479	15035262	784	Intron (uc009vog.1/23254, intron 1 of 7)	1	14925213	15444544	519332	1	23254	109266	ENSG00000189337	KAZN	kazrin, periplakin interacting protein
chr1	15059297	15060248	952	Intron (uc009vog.1/23254, intron 1 of 7)	1	14925213	15444544	519332	1	23254	134084	ENSG00000189337	KAZN	kazrin, periplakin interacting protein
chr1	15061951	15062505	555	Intron (uc009vog.1/23254, intron 1 of 7)	1	14925213	15444544	519332	1	23254	136738	ENSG00000189337	KAZN	kazrin, periplakin interacting protein
chr1	15152437	15153165	729	Intron (uc009vog.1/23254, intron 1 of 7)	1	15250625	15394651	144027	1	23254	-97460	ENSG00000189337	KAZN	kazrin, periplakin interacting protein
chr1	15162016	15162856	841	Intron (uc009vog.1/23254, intron 1 of 7)	1	15250625	15394651	144027	1	23254	-87769	ENSG00000189337	KAZN	kazrin, periplakin interacting protein
chr1	15270839	15272388	1550	Promoter (<=1kb)	1	15272415	15394651	122237	1	23254	-27	ENSG00000189337	KAZN	kazrin, periplakin interacting protein
chr1	15439403	15440160	758	Exon (uc001avv.4/200197, exon 5 of 5)	1	15427704	15444544	16841	1	23254	11699	ENSG00000189337	KAZN	kazrin, periplakin interacting protein
chr1	15518016	15518835	820	Intron (uc001avw.4/55092, intron 1 of 3)	1	15480229	15546974	66746	1	55092	37787	ENSG00000171729	TMEM51	transmembrane protein 51
chr1	15580922	15581536	615	Intron (uc001awa.1/114827, intron 2 of 15)	1	15573768	15724622	150855	1	114827	7154	ENSG00000142621	FHAD1	forkhead associated phosphopeptide binding domain 1
chr1	15654829	15656300	1472	Exon (uc001awa.1/114827, exon 11 of 16)	1	15668232	15711054	42823	1	114827	-11932	ENSG00000142621	FHAD1	forkhead associated phosphopeptide binding domain 1
chr1	15670089	15670909	821	Promoter (<=1kb)	1	15671579	15724622	53044	1	114827	-670	ENSG00000142621	FHAD1	forkhead associated phosphopeptide binding domain 1
chr1	15852903	15854082	1180	Promoter (<=1kb)	1	15853352	15893091	39740	1	23341	0	ENSG00000116138	DNAJC16	DnaJ heat shock protein family (Hsp40) member C16
chr1	15929830	15930452	623	Distal Intergenic	1	15943953	15960796	16844	1	84301	-13501	ENSG00000197312	DDI2	DNA damage inducible 1 homolog 2
chr1	16173004	16173746	743	Promoter (<=1kb)	1	16174359	16266950	92592	1	23013	-613	ENSG00000065526	SPEN	spen family transcriptional repressor
chr1	16211994	16212927	934	Intron (uc001axk.1/23013, intron 3 of 14)	1	16200610	16266950	66341	1	23013	11384	ENSG00000065526	SPEN	spen family transcriptional repressor
chr1	16279819	16280644	826	Intron (uc001axl.4/7709, intron 2 of 15)	1	16268364	16302627	34264	2	7709	21983	ENSG00000116809	ZBTB17	zinc finger and BTB domain containing 17
chr1	16575064	16576019	956	Distal Intergenic	1	16558182	16563659	5478	2	79363	-11405	ENSG00000132881	CPLANE2	ciliogenesis and planar polarity effector 2
chr1	16585313	16586084	772	Intron (uc001ayf.3/54455, intron 5 of 10)	1	16558182	16563659	5478	2	79363	-21654	ENSG00000132881	CPLANE2	ciliogenesis and planar polarity effector 2
chr1	16647342	16648141	800	Promoter (4-5kb)	1	16576559	16643088	66530	2	54455	-4254	ENSG00000037637	FBXO42	F-box protein 42
chr1	16649100	16649665	566	Intron (uc001ayg.3/54455, intron 1 of 9)	1	16576559	16643088	66530	2	54455	-6012	ENSG00000037637	FBXO42	F-box protein 42
chr1	16676465	16676948	484	Intron (uc001ayg.3/54455, intron 1 of 9)	1	16576559	16678948	102390	2	54455	2000	ENSG00000037637	FBXO42	F-box protein 42
chr1	17386489	17387660	1172	Distal Intergenic	1	17345225	17380665	35441	2	6390	-5824	ENSG00000117118	SDHB	succinate dehydrogenase complex iron sulfur subunit B
chr1	17387899	17388508	610	Distal Intergenic	1	17345225	17380665	35441	2	6390	-7234	ENSG00000117118	SDHB	succinate dehydrogenase complex iron sulfur subunit B
chr1	17767782	17768480	699	Promoter (1-2kb)	1	17733251	17766250	33000	2	55920	-1532	ENSG00000179051	RCC2	regulator of chromosome condensation 2
chr1	18089272	18089878	607	Intron (uc001bat.3/81569, intron 1 of 2)	1	18081808	18153558	71751	1	81569	7464	ENSG00000117148	ACTL8	actin like 8
chr1	18114038	18114861	824	Intron (uc001bat.3/81569, intron 1 of 2)	1	18081808	18153558	71751	1	81569	32230	ENSG00000117148	ACTL8	actin like 8
chr1	18524371	18525445	1075	Intron (uc001bau.2/84966, intron 1 of 9)	1	18434240	18704977	270738	1	84966	90131	ENSG00000117154	IGSF21	immunoglobin superfamily member 21
chr1	19482822	19483732	911	Promoter (<=1kb)	1	19477418	19483419	6002	2	23352	0	ENSG00000127481	UBR4	ubiquitin protein ligase E3 component n-recognin 4
chr1	19495771	19496732	962	Exon (uc001bbi.3/23352, exon 27 of 106)	1	19477418	19505714	28297	2	23352	8982	ENSG00000127481	UBR4	ubiquitin protein ligase E3 component n-recognin 4
chr1	19727807	19728788	982	Intron (uc010ocz.2/832, intron 2 of 8)	1	19665267	19811201	145935	2	832	82413	ENSG00000077549	CAPZB	capping actin protein of muscle Z-line subunit beta
chr1	19777123	19777987	865	Intron (uc010ocz.2/832, intron 1 of 8)	1	19665267	19811201	145935	2	832	33214	ENSG00000077549	CAPZB	capping actin protein of muscle Z-line subunit beta
chr1	19919300	19919907	608	Promoter (3-4kb)	1	19923471	19984949	61479	1	100532736	-3564	ENSG00000158747	MICOS10-NBL1	MICOS10-NBL1 readthrough
chr1	19945942	19946990	1049	Intron (uc001bch.2/440574, intron 2 of 4)	1	19934301	19935138	838	1	644068	11641	NA	RPS14P3	ribosomal protein S14 pseudogene 3
chr1	19947175	19948376	1202	Intron (uc001bch.2/440574, intron 2 of 4)	1	19934301	19935138	838	1	644068	12874	NA	RPS14P3	ribosomal protein S14 pseudogene 3
chr1	20208560	20209129	570	Promoter (<=1kb)	1	20208888	20239437	30550	1	23252	0	ENSG00000169914	OTUD3	OTU deubiquitinase 3
chr1	20305990	20307013	1024	Promoter (<=1kb)	1	20301924	20306152	4229	2	5320	0	ENSG00000188257	PLA2G2A	phospholipase A2 group IIA
chr1	20651902	20652963	1062	Intron (uc001bdd.2/127731, intron 8 of 14)	1	20659259	20681387	22129	1	127731	-6296	ENSG00000158816	VWA5B1	von Willebrand factor A domain containing 5B1
chr1	20700898	20701384	487	Intron (uc009vpu.2/339505, intron 1 of 3)	1	20686294	20732187	45894	2	339505	30803	NA	LINC01141	long intergenic non-protein coding RNA 1141
chr1	21131912	21132373	462	Distal Intergenic	1	21080551	21113799	33249	2	50809	-18113	ENSG00000127483	HP1BP3	heterochromatin protein 1 binding protein 3
chr1	21290883	21292119	1237	Intron (uc010odi.2/8672, intron 2 of 25)	1	21132785	21299592	166808	2	8672	7473	ENSG00000075151	EIF4G3	eukaryotic translation initiation factor 4 gamma 3
chr1	21298455	21298745	291	Promoter (<=1kb)	1	21132785	21299592	166808	2	8672	847	ENSG00000075151	EIF4G3	eukaryotic translation initiation factor 4 gamma 3
chr1	21304155	21306234	2080	Promoter (4-5kb)	1	21132785	21299592	166808	2	8672	-4563	ENSG00000075151	EIF4G3	eukaryotic translation initiation factor 4 gamma 3
chr1	21338345	21339225	881	Intron (uc009vpz.3/8672, intron 1 of 29)	1	21132785	21377487	244703	2	8672	38262	ENSG00000075151	EIF4G3	eukaryotic translation initiation factor 4 gamma 3
chr1	21416146	21417645	1500	Promoter (<=1kb)	1	21267738	21415706	147969	2	8672	-440	ENSG00000075151	EIF4G3	eukaryotic translation initiation factor 4 gamma 3
chr1	21443255	21444952	1698	Intron (uc001bee.3/8672, intron 2 of 34)	1	21132785	21437876	305092	2	8672	-5379	ENSG00000075151	EIF4G3	eukaryotic translation initiation factor 4 gamma 3
chr1	21454957	21456322	1366	Intron (uc001bee.3/8672, intron 2 of 34)	1	21132785	21437876	305092	2	8672	-17081	ENSG00000075151	EIF4G3	eukaryotic translation initiation factor 4 gamma 3
chr1	21491505	21492205	701	Intron (uc001bee.3/8672, intron 2 of 34)	1	21267738	21501251	233514	2	8672	9046	ENSG00000075151	EIF4G3	eukaryotic translation initiation factor 4 gamma 3
chr1	21501075	21502977	1903	Promoter (<=1kb)	1	21267738	21501251	233514	2	8672	0	ENSG00000075151	EIF4G3	eukaryotic translation initiation factor 4 gamma 3
chr1	21650907	21651925	1019	Intron (uc001bem.2/1889, intron 1 of 18)	1	21543740	21672034	128295	2	1889	20109	ENSG00000117298	ECE1	endothelin converting enzyme 1
chr1	21860993	21861627	635	Intron (uc001bet.3/249, intron 1 of 11)	1	21877772	21904905	27134	1	249	-16145	ENSG00000162551	ALPL	alkaline phosphatase, biomineralization associated
chr1	21879130	21879968	839	Intron (uc001bet.3/249, intron 1 of 11)	1	21877772	21904905	27134	1	249	1358	ENSG00000162551	ALPL	alkaline phosphatase, biomineralization associated
chr1	22232525	22233213	689	Intron (uc001bfj.3/3339, intron 1 of 96)	1	22213708	22222803	9096	2	3339	-9722	ENSG00000142798	HSPG2	heparan sulfate proteoglycan 2
chr1	22250849	22251518	670	Intron (uc001bfj.3/3339, intron 1 of 96)	1	22148737	22263750	115014	2	3339	12232	ENSG00000142798	HSPG2	heparan sulfate proteoglycan 2
chr1	22778111	22779490	1380	Promoter (<=1kb)	1	22778344	22857650	79307	1	9923	0	ENSG00000184677	ZBTB40	zinc finger and BTB domain containing 40
chr1	22843083	22845046	1964	Exon (uc001bft.2/9923, exon 14 of 19)	1	22828069	22838627	10559	1	9923	15014	ENSG00000184677	ZBTB40	zinc finger and BTB domain containing 40
chr1	22856677	22857369	693	3' UTR	1	22828069	22838627	10559	1	9923	28608	ENSG00000184677	ZBTB40	zinc finger and BTB domain containing 40
chr1	22962446	22963434	989	Promoter (<=1kb)	1	22963118	22966175	3058	1	712	0	ENSG00000173372	C1QA	complement C1q A chain
chr1	23122692	23123391	700	Intron (uc009vqj.1/2048, intron 3 of 16)	1	23189652	23189719	68	2	100422914	66328	ENSG00000264014	MIR4253	microRNA 4253
chr1	23226626	23227265	640	Intron (uc009vqj.1/2048, intron 9 of 16)	1	23189652	23189719	68	2	100422914	-36907	ENSG00000264014	MIR4253	microRNA 4253
chr1	23448708	23449622	915	Intron (uc001bgk.2/7798, intron 1 of 4)	1	23410516	23495517	85002	2	7798	45895	ENSG00000169641	LUZP1	leucine zipper protein 1
chr1	23551265	23552116	852	Distal Intergenic	1	23518388	23521222	2835	2	3352	-30043	ENSG00000179546	HTR1D	5-hydroxytryptamine receptor 1D
chr1	23576071	23577021	951	Distal Intergenic	1	23518388	23521222	2835	2	3352	-54849	ENSG00000179546	HTR1D	5-hydroxytryptamine receptor 1D
chr1	23696935	23698194	1260	Promoter (<=1kb)	1	23685941	23696357	10417	2	80818	-578	ENSG00000125945	ZNF436	zinc finger protein 436
chr1	24028461	24029015	555	Distal Intergenic	1	24018269	24022915	4647	1	6135	10192	ENSG00000142676	RPL11	ribosomal protein L11
chr1	24053360	24054462	1103	Distal Intergenic	1	24069856	24088549	18694	1	6924	-15394	ENSG00000011007	ELOA	elongin A
chr1	24372369	24373894	1526	Distal Intergenic	1	24382531	24393069	10539	2	127294	19175	ENSG00000142661	MYOM3	myomesin 3
chr1	24616230	24616839	610	Distal Intergenic	1	24645812	24681808	35997	1	57822	-28973	ENSG00000158055	GRHL3	grainyhead like transcription factor 3
chr1	24644524	24645236	713	Promoter (<=1kb)	1	24645812	24681808	35997	1	57822	-576	ENSG00000158055	GRHL3	grainyhead like transcription factor 3
chr1	24764960	24765936	977	Intron (uc010oek.2/57185, intron 2 of 7)	1	24782628	24792864	10237	1	57185	-16692	ENSG00000001461	NIPAL3	NIPA like domain containing 3
chr1	24769389	24770014	626	Intron (uc010oek.2/57185, intron 4 of 7)	1	24782628	24792864	10237	1	57185	-12614	ENSG00000001461	NIPAL3	NIPA like domain containing 3
chr1	25061636	25063091	1456	Distal Intergenic	1	25071760	25170815	99056	1	25932	-8669	ENSG00000169504	CLIC4	chloride intracellular channel 4
chr1	25112660	25113102	443	Intron (uc001bjo.2/25932, intron 1 of 5)	1	25071878	25169078	97201	1	25932	40782	ENSG00000169504	CLIC4	chloride intracellular channel 4
chr1	25129537	25130643	1107	Intron (uc001bjo.2/25932, intron 2 of 5)	1	25071878	25169078	97201	1	25932	57659	ENSG00000169504	CLIC4	chloride intracellular channel 4
chr1	25131994	25132952	959	Intron (uc001bjo.2/25932, intron 2 of 5)	1	25071878	25169078	97201	1	25932	60116	ENSG00000169504	CLIC4	chloride intracellular channel 4
chr1	25263054	25263701	648	Intron (uc009vrj.3/864, intron 2 of 6)	1	25226002	25256770	30769	2	864	-6284	ENSG00000020633	RUNX3	RUNX family transcription factor 3
chr1	25761783	25762564	782	Intron (uc009vrt.2/55219, intron 1 of 5)	1	25757388	25826698	69311	1	55219	4395	ENSG00000204178	MACO1	macoilin 1
chr1	25824925	25826178	1254	3' UTR	1	25870076	25895377	25302	1	26119	-43898	ENSG00000157978	LDLRAP1	low density lipoprotein receptor adaptor protein 1
chr1	26021009	26022015	1007	Intron (uc001bkm.2/57134, intron 2 of 11)	1	25943959	26111258	167300	1	57134	77050	ENSG00000117643	MAN1C1	mannosidase alpha class 1C member 1
chr1	26024237	26024990	754	Intron (uc001bkm.2/57134, intron 2 of 11)	1	25943959	26111258	167300	1	57134	80278	ENSG00000117643	MAN1C1	mannosidase alpha class 1C member 1
chr1	26106734	26107428	695	Intron (uc001bkm.2/57134, intron 9 of 11)	1	26126667	26144713	18047	1	57190	-19239	ENSG00000162430	SELENON	selenoprotein N
chr1	26259580	26260565	986	Distal Intergenic	1	26226607	26233368	6762	2	3925	-26212	ENSG00000117632	STMN1	stathmin 1
chr1	26279286	26280386	1101	Distal Intergenic	1	26286258	26324648	38391	2	5051	44262	ENSG00000158006	PAFAH2	platelet activating factor acetylhydrolase 2
chr1	26704295	26705019	725	Distal Intergenic	1	26688125	26699266	11142	2	257101	-5029	ENSG00000176083	ZNF683	zinc finger protein 683
chr1	26758351	26759319	969	Promoter (<=1kb)	1	26758773	26797795	39023	1	79947	0	ENSG00000117682	DHDDS	dehydrodolichyl diphosphate synthase subunit
chr1	26798674	26799085	412	Promoter (<=1kb)	1	26798902	26803133	4232	1	3151	0	ENSG00000198830	HMGN2	high mobility group nucleosomal binding domain 2
chr1	26945790	26946879	1090	Distal Intergenic	1	26881033	26881084	52	1	100302190	64757	ENSG00000238705	MIR1976	microRNA 1976
chr1	27123962	27125126	1165	3' UTR	1	27114679	27124894	10216	1	55650	9283	ENSG00000060642	PIGV	phosphatidylinositol glycan anchor biosynthesis class V
chr1	27126833	27127356	524	Distal Intergenic	1	27114679	27124894	10216	1	55650	12154	ENSG00000060642	PIGV	phosphatidylinositol glycan anchor biosynthesis class V
chr1	27302136	27302622	487	Intron (uc021ojq.1/uc021ojq.1, intron 1 of 1)	1	27276047	27286901	10855	2	126695	-15235	ENSG00000175707	KDF1	keratinocyte differentiation factor 1
chr1	27438387	27438890	504	Intron (uc001bnm.4/6548, intron 2 of 11)	1	27425300	27430513	5214	2	6548	-7874	ENSG00000090020	SLC9A1	solute carrier family 9 member A1
chr1	27744914	27745413	500	Exon (uc001bof.2/10163, exon 4 of 9)	1	27719148	27722317	3170	1	2827	25766	ENSG00000181773	GPR3	G protein-coupled receptor 3
chr1	27750106	27750858	753	Intron (uc001bof.2/10163, intron 2 of 8)	1	27719148	27722317	3170	1	2827	30958	ENSG00000181773	GPR3	G protein-coupled receptor 3
chr1	28384106	28384875	770	5' UTR	1	28296855	28415148	118294	2	2140	30273	ENSG00000158161	EYA3	EYA transcriptional coactivator and phosphatase 3
chr1	28558747	28559797	1051	Promoter (<=1kb)	1	28526790	28559542	32753	2	22826	0	ENSG00000126698	DNAJC8	DnaJ heat shock protein family (Hsp40) member C8
chr1	28572602	28573628	1027	Distal Intergenic	1	28562602	28564616	2015	1	93974	10000	ENSG00000130770	ATP5IF1	ATP synthase inhibitory factor subunit 1
chr1	28585389	28587586	2198	Promoter (<=1kb)	1	28585963	28609002	23040	1	83667	0	ENSG00000130766	SESN2	sestrin 2
chr1	28974629	28975738	1110	Promoter (<=1kb)	1	28975112	28975246	135	1	26824	0	ENSG00000274978	RNU11	RNA, U11 small nuclear
chr1	29075106	29075848	743	Intron (uc021okf.1/51441, intron 5 of 5)	1	29063462	29096287	32826	1	51441	11644	ENSG00000198492	YTHDF2	YTH N6-methyladenosine RNA binding protein 2
chr1	29178613	29179087	475	Intron (uc001brf.1/4985, intron 1 of 2)	1	29213603	29446558	232956	1	2035	-34516	ENSG00000159023	EPB41	erythrocyte membrane protein band 4.1
chr1	29253893	29255715	1823	Intron (uc001brg.2/2035, intron 1 of 20)	1	29241088	29446558	205471	1	2035	12805	ENSG00000159023	EPB41	erythrocyte membrane protein band 4.1
chr1	29384040	29384776	737	Intron (uc001brg.2/2035, intron 13 of 20)	1	29410409	29446558	36150	1	2035	-25633	ENSG00000159023	EPB41	erythrocyte membrane protein band 4.1
chr1	29497137	29498309	1173	Intron (uc001bro.3/6429, intron 1 of 5)	1	29474250	29508637	34388	2	6429	10328	ENSG00000116350	SRSF4	serine and arginine rich splicing factor 4
chr1	29502806	29504354	1549	Intron (uc001bro.3/6429, intron 1 of 5)	1	29474250	29508637	34388	2	6429	4283	ENSG00000116350	SRSF4	serine and arginine rich splicing factor 4
chr1	29512533	29513293	761	Promoter (3-4kb)	1	29481208	29508637	27430	2	6429	-3896	ENSG00000116350	SRSF4	serine and arginine rich splicing factor 4
chr1	29740297	29741069	773	Distal Intergenic	1	29646722	29653325	6604	1	10076	93575	ENSG00000060656	PTPRU	protein tyrosine phosphatase receptor type U
chr1	29750169	29750808	640	Distal Intergenic	1	29646722	29653325	6604	1	10076	103447	ENSG00000060656	PTPRU	protein tyrosine phosphatase receptor type U
chr1	30688298	30689477	1180	Distal Intergenic	1	31191619	31199593	7975	1	100129196	-502142	ENSG00000186056	MATN1-AS1	MATN1 antisense RNA 1
chr1	30994980	30996050	1071	Distal Intergenic	1	31191619	31199593	7975	1	100129196	-195569	ENSG00000186056	MATN1-AS1	MATN1 antisense RNA 1
chr1	31120798	31121264	467	Distal Intergenic	1	31191619	31199593	7975	1	100129196	-70355	ENSG00000186056	MATN1-AS1	MATN1 antisense RNA 1
chr1	31350177	31350798	622	Promoter (<=1kb)	1	31342313	31351587	9275	2	9672	789	ENSG00000162512	SDC3	syndecan 3
chr1	31368847	31369476	630	Intron (uc001bse.2/9672, intron 1 of 4)	1	31342313	31381480	39168	2	9672	12004	ENSG00000162512	SDC3	syndecan 3
chr1	31584142	31584598	457	Distal Intergenic	1	31404353	31538763	134411	2	9698	-45379	ENSG00000134644	PUM1	pumilio RNA binding family member 1
chr1	31956165	31956996	832	Distal Intergenic	1	31971839	31973124	1286	1	149086	-14843	ENSG00000260386	LDC1P	leucine decarboxylase 1, pseudogene
chr1	32166411	32167107	697	Promoter (2-3kb)	1	32117848	32164207	46360	2	1307	-2204	ENSG00000084636	COL16A1	collagen type XVI alpha 1 chain
chr1	32170230	32170770	541	Promoter (<=1kb)	1	32144833	32169768	24936	2	1307	-462	ENSG00000084636	COL16A1	collagen type XVI alpha 1 chain
chr1	32391777	32392922	1146	Intron (uc001bty.2/8073, intron 1 of 5)	1	32372022	32385259	13238	2	8073	-6518	ENSG00000184007	PTP4A2	protein tyrosine phosphatase 4A2
chr1	32420103	32420868	766	Distal Intergenic	1	32372022	32403988	31967	2	8073	-16115	ENSG00000184007	PTP4A2	protein tyrosine phosphatase 4A2
chr1	32442922	32443736	815	Distal Intergenic	1	32479295	32509482	30188	1	10657	-35559	ENSG00000121774	KHDRBS1	KH RNA binding domain containing, signal transduction associated 1
chr1	32685669	32686624	956	Promoter (<=1kb)	1	32687185	32697205	10021	1	8668	-561	ENSG00000084623	EIF3I	eukaryotic translation initiation factor 3 subunit I
chr1	32938566	32939255	690	Intron (uc001bvl.4/728116, intron 2 of 3)	1	32930658	32953459	22802	1	728116	7908	ENSG00000273274	ZBTB8B	zinc finger and BTB domain containing 8B
chr1	33149581	33150479	899	3' UTR	1	33145507	33168361	22855	2	81493	17882	ENSG00000162520	SYNC	syncoilin, intermediate filament protein
chr1	33282137	33284172	2036	Promoter (<=1kb)	1	33283043	33324480	41438	1	64766	0	ENSG00000116497	S100PBP	S100P binding protein
chr1	33342901	33344236	1336	Promoter (4-5kb)	1	33327869	33338082	10214	2	252995	-4819	ENSG00000160097	FNDC5	fibronectin type III domain containing 5
chr1	33385370	33386002	633	Distal Intergenic	1	33360196	33366953	6758	2	113452	-18417	ENSG00000121900	TMEM54	transmembrane protein 54
chr1	33515762	33516252	491	Distal Intergenic	1	33476826	33502512	25687	2	204	-13250	ENSG00000004455	AK2	adenylate kinase 2
chr1	33694211	33695073	863	Distal Intergenic	1	33722174	33766320	44147	1	149076	-27101	ENSG00000160094	ZNF362	zinc finger protein 362
chr1	33734650	33735147	498	Intron (uc001bxc.1/149076, intron 1 of 8)	1	33722174	33766320	44147	1	149076	12476	ENSG00000160094	ZNF362	zinc finger protein 362
chr1	33813682	33814278	597	Intron (uc001bxe.1/1912, intron 1 of 6)	1	33789224	33815499	26276	2	1912	1221	ENSG00000134686	PHC2	polyhomeotic homolog 2
chr1	33823945	33824862	918	Intron (uc001bxg.1/1912, intron 6 of 13)	1	33789224	33815499	26276	2	1912	-8446	ENSG00000134686	PHC2	polyhomeotic homolog 2
chr1	33854270	33855583	1314	Intron (uc009vuh.1/1912, intron 1 of 14)	1	33789224	33841194	51971	2	1912	-13076	ENSG00000134686	PHC2	polyhomeotic homolog 2
chr1	33899029	33899826	798	Promoter (2-3kb)	1	33832717	33896615	63899	2	1912	-2414	ENSG00000134686	PHC2	polyhomeotic homolog 2
chr1	35132978	35133677	700	Distal Intergenic	1	35220648	35224113	3466	1	2709	-86971	ENSG00000189280	GJB5	gap junction protein beta 5
chr1	35234277	35234915	639	Distal Intergenic	1	35225342	35229325	3984	1	127534	8935	ENSG00000189433	GJB4	gap junction protein beta 4
chr1	35576553	35577794	1242	5' UTR	1	35544972	35581455	36484	1	79830	31581	ENSG00000197056	ZMYM1	zinc finger MYM-type containing 1
chr1	35687986	35688687	702	Distal Intergenic	1	35649201	35658743	9543	2	6421	-29243	ENSG00000116560	SFPQ	splicing factor proline and glutamine rich
chr1	35767252	35767917	666	Intron (uc001byt.3/9202, intron 1 of 29)	1	35734568	35887545	152978	1	9202	32684	ENSG00000146463	ZMYM4	zinc finger MYM-type containing 4
chr1	35913991	35914583	593	Intron (uc001byw.3/79932, intron 6 of 11)	1	35899091	35920237	21147	2	79932	5654	ENSG00000142687	KIAA0319L	KIAA0319 like
chr1	35917546	35918208	663	Intron (uc001byw.3/79932, intron 3 of 11)	1	35899091	35920237	21147	2	79932	2029	ENSG00000142687	KIAA0319L	KIAA0319 like
chr1	35953912	35954639	728	Intron (uc001byx.3/79932, intron 3 of 20)	1	35904143	35936561	32419	2	79932	-17351	ENSG00000142687	KIAA0319L	KIAA0319 like
chr1	36316614	36317941	1328	Exon (uc001bzj.2/192670, exon 17 of 18)	1	36335409	36389899	54491	1	26523	-17468	ENSG00000092847	AGO1	argonaute RISC component 1
chr1	36689353	36690953	1601	Promoter (<=1kb)	1	36690017	36770957	80941	1	9967	0	ENSG00000054118	THRAP3	thyroid hormone receptor associated protein 3
chr1	36744665	36745584	920	Intron (uc001cae.4/9967, intron 2 of 11)	1	36771994	36787379	15386	1	79729	-26410	ENSG00000214193	SH3D21	SH3 domain containing 21
chr1	36851763	36852648	886	Promoter (<=1kb)	1	36805225	36851485	46261	2	83931	-278	ENSG00000196182	STK40	serine/threonine kinase 40
chr1	36886009	36886597	589	3' UTR	1	36859031	36863493	4463	2	84967	-22516	ENSG00000181817	LSM10	LSM10, U7 small nuclear RNA associated
chr1	36907986	36908509	524	Intron (uc001caq.3/127700, intron 1 of 9)	1	36883507	36916086	32580	2	127700	7577	ENSG00000116885	OSCP1	organic solute carrier partner 1
chr1	38481615	38482618	1004	Exon (uc001ccn.4/51118, exon 2 of 8)	1	38478384	38490497	12114	1	51118	3231	ENSG00000183520	UTP11	UTP11 small subunit processome component
chr1	39320835	39321473	639	Exon (uc001ccq.3/64121, exon 3 of 7)	1	39303869	39325495	21627	2	64121	4022	ENSG00000116954	RRAGC	Ras related GTP binding C
chr1	39568046	39569324	1279	3' UTR	1	39549839	39952810	402972	1	23499	18207	ENSG00000127603	MACF1	microtubule actin crosslinking factor 1
chr1	39735272	39736302	1031	Intron (uc001cdc.2/23499, intron 5 of 61)	1	39765882	39790406	24525	1	23499	-29580	ENSG00000127603	MACF1	microtubule actin crosslinking factor 1
chr1	39876202	39876991	790	Exon (uc009vvt.1/643314, exon 1 of 1)	1	39875176	39882154	6979	1	643314	1026	NA	KIAA0754	KIAA0754
chr1	39933174	39933751	578	Promoter (<=1kb)	1	39934265	39952656	18392	1	23499	-514	ENSG00000127603	MACF1	microtubule actin crosslinking factor 1
chr1	40119922	40120661	740	Distal Intergenic	1	40089103	40105348	16246	2	26508	-14574	ENSG00000163909	HEYL	hes related family bHLH transcription factor with YRPW motif like
chr1	40352478	40352877	400	Promoter (3-4kb)	1	40306706	40349177	42472	2	54802	-3301	ENSG00000043514	TRIT1	tRNA isopentenyltransferase 1
chr1	40399536	40400549	1014	Distal Intergenic	1	40420784	40434417	13634	1	84879	-20235	ENSG00000168389	MFSD2A	major facilitator superfamily domain containing 2A
chr1	40629495	40630576	1082	Intron (uc001cfc.4/6018, intron 1 of 7)	1	40627041	40706593	79553	1	6018	2454	ENSG00000117000	RLF	RLF zinc finger
chr1	40733421	40734227	807	Exon (uc001cfg.4/10269, exon 3 of 10)	1	40723722	40759856	36135	1	10269	9699	ENSG00000084073	ZMPSTE24	zinc metallopeptidase STE24
chr1	40845477	40846350	874	Intron (uc010ojh.2/64744, intron 1 of 7)	1	40840305	40888998	48694	1	64744	5172	ENSG00000084070	SMAP2	small ArfGAP2
chr1	40871161	40871829	669	Intron (uc010ojh.2/64744, intron 1 of 7)	1	40879645	40888998	9354	1	64744	-7816	ENSG00000084070	SMAP2	small ArfGAP2
chr1	41049086	41049629	544	Distal Intergenic	1	40997233	41013841	16609	1	127396	51853	ENSG00000117010	ZNF684	zinc finger protein 684
chr1	41391968	41392595	628	Distal Intergenic	1	41445007	41478235	33229	1	1503	-52412	ENSG00000171793	CTPS1	CTP synthase 1
chr1	41405212	41405952	741	Distal Intergenic	1	41445007	41478235	33229	1	1503	-39055	ENSG00000171793	CTPS1	CTP synthase 1
chr1	41410627	41411649	1023	Distal Intergenic	1	41445007	41478235	33229	1	1503	-33358	ENSG00000171793	CTPS1	CTP synthase 1
chr1	41452407	41453441	1035	Promoter (<=1kb)	1	41454191	41478235	24045	1	1503	-750	ENSG00000171793	CTPS1	CTP synthase 1
chr1	41562138	41563057	920	Intron (uc010ojr.2/22955, intron 2 of 8)	1	41492871	41625605	132735	2	22955	62548	ENSG00000010803	SCMH1	Scm polycomb group protein homolog 1
chr1	41567469	41568287	819	Intron (uc010ojr.2/22955, intron 2 of 8)	1	41492871	41625605	132735	2	22955	57318	ENSG00000010803	SCMH1	Scm polycomb group protein homolog 1
chr1	41574644	41576064	1421	Intron (uc010ojr.2/22955, intron 2 of 8)	1	41492871	41625605	132735	2	22955	49541	ENSG00000010803	SCMH1	Scm polycomb group protein homolog 1
chr1	41705804	41706782	979	Intron (uc001cgq.3/22955, intron 1 of 14)	1	41492871	41707815	214945	2	22955	1033	ENSG00000010803	SCMH1	Scm polycomb group protein homolog 1
chr1	41752376	41753276	901	Distal Intergenic	1	41492871	41707815	214945	2	22955	-44561	ENSG00000010803	SCMH1	Scm polycomb group protein homolog 1
chr1	42002487	42003805	1319	Intron (uc001cgy.3/59269, intron 2 of 4)	1	41972036	42050989	78954	2	59269	47184	ENSG00000127124	HIVEP3	HIVEP zinc finger 3
chr1	42090426	42091271	846	Intron (uc001cgz.4/59269, intron 3 of 8)	1	41972036	42050989	78954	2	59269	-39437	ENSG00000127124	HIVEP3	HIVEP zinc finger 3
chr1	42115071	42116821	1751	Intron (uc001cgz.4/59269, intron 2 of 8)	1	41972036	42050989	78954	2	59269	-64082	ENSG00000127124	HIVEP3	HIVEP zinc finger 3
chr1	42234123	42235178	1056	Intron (uc001cgz.4/59269, intron 1 of 8)	1	41972036	42384496	412461	2	59269	149318	ENSG00000127124	HIVEP3	HIVEP zinc finger 3
chr1	42249941	42251117	1177	Intron (uc001cgz.4/59269, intron 1 of 8)	1	41972036	42384496	412461	2	59269	133379	ENSG00000127124	HIVEP3	HIVEP zinc finger 3
chr1	42279410	42280820	1411	Intron (uc001cgz.4/59269, intron 1 of 8)	1	41972036	42384496	412461	2	59269	103676	ENSG00000127124	HIVEP3	HIVEP zinc finger 3
chr1	42446594	42447188	595	Intron (uc001chb.2/59269, intron 1 of 3)	1	42312860	42501596	188737	2	59269	54408	ENSG00000127124	HIVEP3	HIVEP zinc finger 3
chr1	42494440	42495973	1534	Intron (uc001chb.2/59269, intron 1 of 3)	1	42312860	42501596	188737	2	59269	5623	ENSG00000127124	HIVEP3	HIVEP zinc finger 3
chr1	43208726	43209408	683	Promoter (2-3kb)	1	43198764	43205925	7162	2	149461	-2801	ENSG00000164007	CLDN19	claudin 19
chr1	43349262	43349761	500	Intron (uc001cij.1/uc001cij.1, intron 3 of 3)	1	43314962	43318146	3185	1	51058	34300	ENSG00000164011	ZNF691	zinc finger protein 691
chr1	43439954	43440506	553	Intron (uc001cil.3/440584, intron 3 of 3)	1	43391046	43424847	33802	2	6513	-15107	ENSG00000117394	SLC2A1	solute carrier family 2 member 1
chr1	43761602	43762338	737	Promoter (4-5kb)	1	43766566	43770949	4384	1	7075	-4228	ENSG00000066056	TIE1	tyrosine kinase with immunoglobulin like and EGF like domains 1
chr1	43902155	43902793	639	Intron (uc001cjk.3/23334, intron 41 of 70)	1	43910923	43919918	8996	1	23334	-8130	ENSG00000198198	SZT2	SZT2 subunit of KICSTOR complex
chr1	43984942	43985330	389	Distal Intergenic	1	43996547	44045736	49190	1	5792	-11217	ENSG00000142949	PTPRF	protein tyrosine phosphatase receptor type F
chr1	44278469	44279284	816	Intron (uc009vwu.1/6487, intron 4 of 7)	1	44201904	44396837	194934	1	6487	76565	ENSG00000126091	ST3GAL3	ST3 beta-galactoside alpha-2,3-sialyltransferase 3
chr1	44297658	44298261	604	Intron (uc009vwu.1/6487, intron 5 of 7)	1	44201904	44396837	194934	1	6487	95754	ENSG00000126091	ST3GAL3	ST3 beta-galactoside alpha-2,3-sialyltransferase 3
chr1	45196515	45197261	747	Distal Intergenic	1	45205490	45233438	27949	1	11004	-8229	ENSG00000142945	KIF2C	kinesin family member 2C
chr1	45391961	45392529	569	Exon (uc001cmt.3/8891, exon 5 of 12)	1	45316194	45452394	136201	2	8891	59865	ENSG00000070785	EIF2B3	eukaryotic translation initiation factor 2B subunit gamma
chr1	45394856	45396018	1163	Intron (uc001cmt.3/8891, intron 4 of 11)	1	45316194	45452394	136201	2	8891	56376	ENSG00000070785	EIF2B3	eukaryotic translation initiation factor 2B subunit gamma
chr1	46320736	46321777	1042	Intron (uc001cov.3/23139, intron 3 of 28)	1	46330050	46472067	142018	1	23139	-8273	ENSG00000086015	MAST2	microtubule associated serine/threonine kinase 2
chr1	46561827	46562353	527	Intron (uc001cpb.4/8503, intron 1 of 9)	1	46505812	46527810	21999	2	8503	-34017	ENSG00000117461	PIK3R3	phosphoinositide-3-kinase regulatory subunit 3
chr1	46600293	46601482	1190	Promoter (1-2kb)	1	46505812	46598708	92897	2	8503	-1585	ENSG00000117461	PIK3R3	phosphoinositide-3-kinase regulatory subunit 3
chr1	46603519	46604163	645	Promoter (4-5kb)	1	46505812	46598708	92897	2	8503	-4811	ENSG00000117461	PIK3R3	phosphoinositide-3-kinase regulatory subunit 3
chr1	47271911	47272930	1020	Promoter (3-4kb)	1	47276745	47279987	3243	1	1580	-3815	ENSG00000142973	CYP4B1	cytochrome P450 family 4 subfamily B member 1
chr1	48155843	48156372	530	Distal Intergenic	1	47901689	47906363	4675	1	2306	254154	ENSG00000186564	FOXD2	forkhead box D2
chr1	48449268	48449849	582	Intron (uc021ong.1/388630, intron 2 of 6)	1	48226200	48462562	236363	2	388630	12713	ENSG00000269113	TRABD2B	TraB domain containing 2B
chr1	48458195	48459135	941	Intron (uc021ong.1/388630, intron 2 of 6)	1	48226200	48462562	236363	2	388630	3427	ENSG00000269113	TRABD2B	TraB domain containing 2B
chr1	48732079	48732677	599	Distal Intergenic	1	48704994	48714316	9323	1	200010	27085	ENSG00000117834	SLC5A9	solute carrier family 5 member 9
chr1	48959878	48960430	553	Distal Intergenic	1	48761044	48937876	176833	2	54558	-22002	ENSG00000132122	SPATA6	spermatogenesis associated 6
chr1	48991524	48992682	1159	Distal Intergenic	1	48761044	48937876	176833	2	54558	-53648	ENSG00000132122	SPATA6	spermatogenesis associated 6
chr1	49079227	49079916	690	Intron (uc001cru.2/84871, intron 9 of 13)	1	48761044	48937876	176833	2	54558	-141351	ENSG00000132122	SPATA6	spermatogenesis associated 6
chr1	49297223	49297692	470	Intron (uc001cru.2/84871, intron 6 of 13)	1	49193540	49242547	49008	2	79656	-54676	ENSG00000162373	BEND5	BEN domain containing 5
chr1	49307124	49308152	1029	Intron (uc001cru.2/84871, intron 6 of 13)	1	49193540	49242547	49008	2	79656	-64577	ENSG00000162373	BEND5	BEN domain containing 5
chr1	49309544	49310456	913	Intron (uc001cru.2/84871, intron 6 of 13)	1	49193540	49242547	49008	2	79656	-66997	ENSG00000162373	BEND5	BEN domain containing 5
chr1	49341859	49342388	530	Intron (uc001cru.2/84871, intron 5 of 13)	1	49193540	49242547	49008	2	79656	-99312	ENSG00000162373	BEND5	BEN domain containing 5
chr1	49421408	49422193	786	Intron (uc001cru.2/84871, intron 5 of 13)	1	49049542	49511472	461931	2	84871	89279	ENSG00000186094	AGBL4	AGBL carboxypeptidase 4
chr1	49490966	49491467	502	Intron (uc001cru.2/84871, intron 5 of 13)	1	49049542	49511472	461931	2	84871	20005	ENSG00000186094	AGBL4	AGBL carboxypeptidase 4
chr1	50646468	50647054	587	Intron (uc001cry.3/1996, intron 3 of 6)	1	50575479	50667540	92062	1	1996	70989	ENSG00000162374	ELAVL4	ELAV like RNA binding protein 4
chr1	50696913	50697536	624	Distal Intergenic	1	50575479	50667540	92062	1	1996	121434	ENSG00000162374	ELAVL4	ELAV like RNA binding protein 4
chr1	50732046	50732575	530	Distal Intergenic	1	50883223	50887304	4082	2	63950	154729	ENSG00000142700	DMRTA2	DMRT like family A2
chr1	51425643	51426418	776	Promoter (<=1kb)	1	50906935	51425936	519002	2	11124	0	ENSG00000185104	FAF1	Fas associated factor 1
chr1	51484936	51486172	1237	Distal Intergenic	1	51435642	51440309	4668	1	1031	49294	ENSG00000123080	CDKN2C	cyclin dependent kinase inhibitor 2C
chr1	51910740	51911637	898	Intron (uc001csq.1/2060, intron 10 of 24)	1	51819935	51887793	67859	2	2060	-22947	ENSG00000085832	EPS15	epidermal growth factor receptor pathway substrate 15
chr1	51982888	51983472	585	Intron (uc001csq.1/2060, intron 1 of 24)	1	51819935	51984995	165061	2	2060	1523	ENSG00000085832	EPS15	epidermal growth factor receptor pathway substrate 15
chr1	52126486	52127315	830	Intron (uc001css.4/114883, intron 5 of 25)	1	52082546	52254891	172346	1	114883	43940	ENSG00000117859	OSBPL9	oxysterol binding protein like 9
chr1	52318904	52319777	874	Intron (uc001cte.3/4898, intron 1 of 32)	1	52254866	52306186	51321	2	4898	-12718	ENSG00000078618	NRDC	nardilysin convertase
chr1	52520305	52521785	1481	Promoter (<=1kb)	1	52485804	52521843	36040	2	51060	58	ENSG00000117862	TXNDC12	thioredoxin domain containing 12
chr1	52521884	52522985	1102	Promoter (<=1kb)	1	52521857	52556388	34532	1	91408	27	ENSG00000134717	BTF3L4	basic transcription factor 3 like 4
chr1	53522629	53523685	1057	Promoter (4-5kb)	1	53527724	53551174	23451	1	127435	-4039	ENSG00000174348	PODN	podocan
chr1	53526895	53527743	849	Promoter (<=1kb)	1	53527724	53551174	23451	1	127435	0	ENSG00000174348	PODN	podocan
chr1	53703301	53704673	1373	Promoter (<=1kb)	1	53704282	53708455	4174	1	100507564	0	ENSG00000226754	MAGOH-DT	MAGOH divergent transcript
chr1	54026748	54027244	497	Intron (uc001cvr.1/148979, intron 3 of 9)	1	53925072	53933158	8087	1	63948	101676	ENSG00000143006	DMRTB1	DMRT like family B with proline rich C-terminal 1
chr1	54067480	54068304	825	Intron (uc001cvr.1/148979, intron 1 of 9)	1	53971906	54199877	227972	2	148979	131573	ENSG00000174332	GLIS1	GLIS family zinc finger 1
chr1	54147202	54148274	1073	Intron (uc001cvr.1/148979, intron 1 of 9)	1	53971906	54199877	227972	2	148979	51603	ENSG00000174332	GLIS1	GLIS family zinc finger 1
chr1	54618881	54620004	1124	Promoter (<=1kb)	1	54604668	54618679	14012	2	200008	-202	ENSG00000157211	CDCP2	CUB domain containing protein 2
chr1	54951180	54951539	360	Distal Intergenic	1	55007930	55076005	68076	1	26027	-56391	ENSG00000162390	ACOT11	acyl-CoA thioesterase 11
chr1	55065077	55065872	796	Exon (uc001cxj.2/26027, exon 7 of 15)	1	55074850	55089200	14351	2	338094	23328	ENSG00000162391	FAM151A	family with sequence similarity 151 member A
chr1	55617764	55618348	585	Intron (uc001cyg.4/23358, intron 13 of 64)	1	55532032	55680763	148732	2	23358	62415	ENSG00000162402	USP24	ubiquitin specific peptidase 24
chr1	55670074	55671292	1219	Intron (uc001cyg.4/23358, intron 1 of 64)	1	55532032	55680763	148732	2	23358	9471	ENSG00000162402	USP24	ubiquitin specific peptidase 24
chr1	55817021	55818009	989	Distal Intergenic	1	55691314	55691396	83	1	100616272	125707	ENSG00000265822	MIR4422	microRNA 4422
chr1	55909039	55909928	890	Distal Intergenic	1	55691314	55691396	83	1	100616272	217725	ENSG00000265822	MIR4422	microRNA 4422
chr1	55929366	55929930	565	Distal Intergenic	1	55691314	55691396	83	1	100616272	238052	ENSG00000265822	MIR4422	microRNA 4422
chr1	55932616	55933130	515	Distal Intergenic	1	55691314	55691396	83	1	100616272	241302	ENSG00000265822	MIR4422	microRNA 4422
chr1	55934018	55934610	593	Distal Intergenic	1	55691314	55691396	83	1	100616272	242704	ENSG00000265822	MIR4422	microRNA 4422
chr1	55942028	55943022	995	Distal Intergenic	1	55691314	55691396	83	1	100616272	250714	ENSG00000265822	MIR4422	microRNA 4422
chr1	56070140	56070841	702	Intron (uc001cyi.1/uc001cyi.1, intron 1 of 2)	1	55691314	55691396	83	1	100616272	378826	ENSG00000265822	MIR4422	microRNA 4422
chr1	56082784	56083533	750	Intron (uc001cyi.1/uc001cyi.1, intron 2 of 2)	1	55691314	55691396	83	1	100616272	391470	ENSG00000265822	MIR4422	microRNA 4422
chr1	56091783	56092769	987	Intron (uc001cyi.1/uc001cyi.1, intron 2 of 2)	1	55691314	55691396	83	1	100616272	400469	ENSG00000265822	MIR4422	microRNA 4422
chr1	56115993	56116962	970	Intron (uc001cyi.1/uc001cyi.1, intron 2 of 2)	1	55691314	55691396	83	1	100616272	424679	ENSG00000265822	MIR4422	microRNA 4422
chr1	56161394	56162568	1175	Intron (uc001cyi.1/uc001cyi.1, intron 2 of 2)	1	55691314	55691396	83	1	100616272	470080	ENSG00000265822	MIR4422	microRNA 4422
chr1	56206864	56207994	1131	Distal Intergenic	1	55691314	55691396	83	1	100616272	515550	ENSG00000265822	MIR4422	microRNA 4422
chr1	56233430	56234768	1339	Distal Intergenic	1	55691314	55691396	83	1	100616272	542116	ENSG00000265822	MIR4422	microRNA 4422
chr1	56279238	56279649	412	Distal Intergenic	1	55691314	55691396	83	1	100616272	587924	ENSG00000265822	MIR4422	microRNA 4422
chr1	56298837	56299986	1150	Distal Intergenic	1	55691314	55691396	83	1	100616272	607523	ENSG00000265822	MIR4422	microRNA 4422
chr1	56326326	56327123	798	Distal Intergenic	1	55691314	55691396	83	1	100616272	635012	ENSG00000265822	MIR4422	microRNA 4422
chr1	56334684	56336360	1677	Distal Intergenic	1	55691314	55691396	83	1	100616272	643370	ENSG00000265822	MIR4422	microRNA 4422
chr1	56457030	56458267	1238	Distal Intergenic	1	56960419	57045257	84839	2	8613	586990	ENSG00000162407	PLPP3	phospholipid phosphatase 3
chr1	56522096	56523107	1012	Distal Intergenic	1	56960419	57045257	84839	2	8613	522150	ENSG00000162407	PLPP3	phospholipid phosphatase 3
chr1	56523521	56524347	827	Distal Intergenic	1	56960419	57045257	84839	2	8613	520910	ENSG00000162407	PLPP3	phospholipid phosphatase 3
chr1	56538995	56540264	1270	Distal Intergenic	1	56960419	57045257	84839	2	8613	504993	ENSG00000162407	PLPP3	phospholipid phosphatase 3
chr1	56559724	56560352	629	Distal Intergenic	1	56960419	57045257	84839	2	8613	484905	ENSG00000162407	PLPP3	phospholipid phosphatase 3
chr1	56578291	56580724	2434	Distal Intergenic	1	56960419	57045257	84839	2	8613	464533	ENSG00000162407	PLPP3	phospholipid phosphatase 3
chr1	56616631	56617586	956	Distal Intergenic	1	56960419	57045257	84839	2	8613	427671	ENSG00000162407	PLPP3	phospholipid phosphatase 3
chr1	56656806	56657594	789	Distal Intergenic	1	56960419	57045257	84839	2	8613	387663	ENSG00000162407	PLPP3	phospholipid phosphatase 3
chr1	56660293	56661281	989	Distal Intergenic	1	56960419	57045257	84839	2	8613	383976	ENSG00000162407	PLPP3	phospholipid phosphatase 3
chr1	56662320	56663023	704	Distal Intergenic	1	56960419	57045257	84839	2	8613	382234	ENSG00000162407	PLPP3	phospholipid phosphatase 3
chr1	56721280	56722178	899	Distal Intergenic	1	56960419	57045257	84839	2	8613	323079	ENSG00000162407	PLPP3	phospholipid phosphatase 3
chr1	56917819	56918440	622	Distal Intergenic	1	56960419	57045257	84839	2	8613	126817	ENSG00000162407	PLPP3	phospholipid phosphatase 3
chr1	56993116	56994199	1084	Intron (uc001cyj.2/8613, intron 2 of 5)	1	56960419	57045257	84839	2	8613	51058	ENSG00000162407	PLPP3	phospholipid phosphatase 3
chr1	56994796	56995761	966	Intron (uc001cyj.2/8613, intron 2 of 5)	1	56960419	57045257	84839	2	8613	49496	ENSG00000162407	PLPP3	phospholipid phosphatase 3
chr1	57271923	57273081	1159	Intron (uc001cym.4/199920, intron 1 of 19)	1	57184477	57285369	100893	2	199920	12288	ENSG00000187889	FYB2	FYN binding protein 2
chr1	57282286	57283278	993	Intron (uc001cym.4/199920, intron 1 of 19)	1	57184477	57285369	100893	2	199920	2091	ENSG00000187889	FYB2	FYN binding protein 2
chr1	57382483	57383421	939	3' UTR	1	57394883	57431688	36806	2	732	48267	ENSG00000021852	C8B	complement C8 beta chain
chr1	57386055	57387041	987	Distal Intergenic	1	57394883	57431688	36806	2	732	44647	ENSG00000021852	C8B	complement C8 beta chain
chr1	57400103	57400530	428	Intron (uc001cyp.3/732, intron 9 of 11)	1	57394883	57431688	36806	2	732	31158	ENSG00000021852	C8B	complement C8 beta chain
chr1	57951711	57952322	612	Intron (uc001cys.1/1600, intron 3 of 16)	1	57476353	57888872	412520	2	1600	-62839	ENSG00000173406	DAB1	DAB adaptor protein 1
chr1	58218262	58218969	708	Intron (uc001cys.1/1600, intron 2 of 16)	1	57476353	57888872	412520	2	1600	-329390	ENSG00000173406	DAB1	DAB adaptor protein 1
chr1	58453967	58454726	760	Intron (uc001cys.1/1600, intron 1 of 16)	1	57463579	58716211	1252633	2	1600	261485	ENSG00000173406	DAB1	DAB adaptor protein 1
chr1	58990237	58990818	582	Intron (uc001cyt.1/1600, intron 2 of 20)	1	58939504	59004982	65479	2	115209	14164	ENSG00000162600	OMA1	OMA1 zinc metallopeptidase
chr1	59011325	59012472	1148	Promoter (<=1kb)	1	58946391	59012446	66056	2	115209	0	ENSG00000162600	OMA1	OMA1 zinc metallopeptidase
chr1	59348563	59349674	1112	Intron (uc001czf.2/100131060, intron 1 of 3)	1	59250823	59365384	114562	1	100131060	97740	NA	LINC01135	long intergenic non-protein coding RNA 1135
chr1	59460182	59461114	933	Distal Intergenic	1	59597608	59612479	14872	2	729467	151365	ENSG00000224609	HSD52	uncharacterized LOC729467
chr1	59478803	59479946	1144	Distal Intergenic	1	59597608	59612479	14872	2	729467	132533	ENSG00000224609	HSD52	uncharacterized LOC729467
chr1	59504345	59504854	510	Distal Intergenic	1	59597608	59612479	14872	2	729467	107625	ENSG00000224609	HSD52	uncharacterized LOC729467
chr1	59521920	59523920	2001	Distal Intergenic	1	59597608	59612479	14872	2	729467	88559	ENSG00000224609	HSD52	uncharacterized LOC729467
chr1	59571468	59572360	893	Distal Intergenic	1	59597608	59612479	14872	2	729467	40119	ENSG00000224609	HSD52	uncharacterized LOC729467
chr1	59644079	59645021	943	Distal Intergenic	1	59597608	59612479	14872	2	729467	-31600	ENSG00000224609	HSD52	uncharacterized LOC729467
chr1	59743225	59743729	505	Distal Intergenic	1	59762625	60092526	329902	1	55277	-18896	ENSG00000172456	FGGY	FGGY carbohydrate kinase domain containing
chr1	59832581	59834014	1434	Intron (uc001czg.2/55277, intron 3 of 8)	1	59775750	60228402	452653	1	55277	56831	ENSG00000172456	FGGY	FGGY carbohydrate kinase domain containing
chr1	59858008	59859547	1540	Intron (uc001czg.2/55277, intron 4 of 8)	1	59775750	60228402	452653	1	55277	82258	ENSG00000172456	FGGY	FGGY carbohydrate kinase domain containing
chr1	59911726	59912452	727	Intron (uc001czg.2/55277, intron 4 of 8)	1	59981301	60228402	247102	1	55277	-68849	ENSG00000172456	FGGY	FGGY carbohydrate kinase domain containing
chr1	59965239	59965745	507	Intron (uc001czg.2/55277, intron 5 of 8)	1	59981301	60228402	247102	1	55277	-15556	ENSG00000172456	FGGY	FGGY carbohydrate kinase domain containing
chr1	60537082	60538613	1532	Promoter (<=1kb)	1	60454824	60539442	84619	2	127795	829	ENSG00000162598	C1orf87	chromosome 1 open reading frame 87
chr1	60543649	60544555	907	Promoter (4-5kb)	1	60454824	60539442	84619	2	127795	-4207	ENSG00000162598	C1orf87	chromosome 1 open reading frame 87
chr1	60877927	60878313	387	Distal Intergenic	1	60454824	60539442	84619	2	127795	-338485	ENSG00000162598	C1orf87	chromosome 1 open reading frame 87
chr1	60888873	60889474	602	Distal Intergenic	1	60454824	60539442	84619	2	127795	-349431	ENSG00000162598	C1orf87	chromosome 1 open reading frame 87
chr1	60914335	60915223	889	Distal Intergenic	1	60454824	60539442	84619	2	127795	-374893	ENSG00000162598	C1orf87	chromosome 1 open reading frame 87
chr1	60970042	60970536	495	Distal Intergenic	1	60454824	60539442	84619	2	127795	-430600	ENSG00000162598	C1orf87	chromosome 1 open reading frame 87
chr1	61218544	61219349	806	Intron (uc001czt.1/uc001czt.1, intron 1 of 5)	1	61542946	61928460	385515	1	4774	-323597	ENSG00000162599	NFIA	nuclear factor I A
chr1	61314140	61314653	514	Distal Intergenic	1	61542946	61928460	385515	1	4774	-228293	ENSG00000162599	NFIA	nuclear factor I A
chr1	61452937	61453651	715	Distal Intergenic	1	61542946	61928460	385515	1	4774	-89295	ENSG00000162599	NFIA	nuclear factor I A
chr1	61454316	61454944	629	Distal Intergenic	1	61542946	61928460	385515	1	4774	-88002	ENSG00000162599	NFIA	nuclear factor I A
chr1	61455093	61456614	1522	Distal Intergenic	1	61542946	61928460	385515	1	4774	-86332	ENSG00000162599	NFIA	nuclear factor I A
chr1	61520257	61521197	941	Distal Intergenic	1	61542946	61928460	385515	1	4774	-21749	ENSG00000162599	NFIA	nuclear factor I A
chr1	61521737	61523138	1402	Distal Intergenic	1	61542946	61928460	385515	1	4774	-19808	ENSG00000162599	NFIA	nuclear factor I A
chr1	61542493	61546349	3857	Promoter (<=1kb)	1	61542946	61928460	385515	1	4774	0	ENSG00000162599	NFIA	nuclear factor I A
chr1	61549405	61550621	1217	Intron (uc001czy.3/4774, intron 1 of 10)	1	61547980	61928460	380481	1	4774	1425	ENSG00000162599	NFIA	nuclear factor I A
chr1	61555985	61557624	1640	Intron (uc001czy.3/4774, intron 2 of 10)	1	61547980	61928460	380481	1	4774	8005	ENSG00000162599	NFIA	nuclear factor I A
chr1	61570338	61570814	477	Intron (uc001czy.3/4774, intron 2 of 10)	1	61547980	61928460	380481	1	4774	22358	ENSG00000162599	NFIA	nuclear factor I A
chr1	61576155	61576757	603	Intron (uc001czy.3/4774, intron 2 of 10)	1	61547980	61928460	380481	1	4774	28175	ENSG00000162599	NFIA	nuclear factor I A
chr1	61586392	61587142	751	Intron (uc001czy.3/4774, intron 2 of 10)	1	61547980	61928460	380481	1	4774	38412	ENSG00000162599	NFIA	nuclear factor I A
chr1	61596502	61597878	1377	Intron (uc001czy.3/4774, intron 2 of 10)	1	61547980	61928460	380481	1	4774	48522	ENSG00000162599	NFIA	nuclear factor I A
chr1	61606839	61608035	1197	Intron (uc001czy.3/4774, intron 2 of 10)	1	61547980	61928460	380481	1	4774	58859	ENSG00000162599	NFIA	nuclear factor I A
chr1	61646690	61648095	1406	Intron (uc001czy.3/4774, intron 2 of 10)	1	61547980	61928460	380481	1	4774	98710	ENSG00000162599	NFIA	nuclear factor I A
chr1	61649716	61650663	948	Intron (uc001czy.3/4774, intron 2 of 10)	1	61547980	61928460	380481	1	4774	101736	ENSG00000162599	NFIA	nuclear factor I A
chr1	61668172	61669113	942	Intron (uc001czy.3/4774, intron 2 of 10)	1	61547980	61928460	380481	1	4774	120192	ENSG00000162599	NFIA	nuclear factor I A
chr1	61692453	61693571	1119	Intron (uc001czy.3/4774, intron 2 of 10)	1	61547980	61928460	380481	1	4774	144473	ENSG00000162599	NFIA	nuclear factor I A
chr1	61718995	61721340	2346	Intron (uc001czy.3/4774, intron 2 of 10)	1	61869748	61928460	58713	1	4774	-148408	ENSG00000162599	NFIA	nuclear factor I A
chr1	61725092	61726031	940	Intron (uc001czy.3/4774, intron 2 of 10)	1	61869748	61928460	58713	1	4774	-143717	ENSG00000162599	NFIA	nuclear factor I A
chr1	61727237	61727869	633	Intron (uc001czy.3/4774, intron 2 of 10)	1	61869748	61928460	58713	1	4774	-141879	ENSG00000162599	NFIA	nuclear factor I A
chr1	61753313	61753750	438	Intron (uc001czy.3/4774, intron 3 of 10)	1	61869748	61928460	58713	1	4774	-115998	ENSG00000162599	NFIA	nuclear factor I A
chr1	61767779	61768600	822	Intron (uc001czy.3/4774, intron 3 of 10)	1	61869748	61928460	58713	1	4774	-101148	ENSG00000162599	NFIA	nuclear factor I A
chr1	61783683	61784764	1082	Intron (uc001czy.3/4774, intron 3 of 10)	1	61869748	61928460	58713	1	4774	-84984	ENSG00000162599	NFIA	nuclear factor I A
chr1	61901552	61902134	583	Intron (uc001czy.3/4774, intron 10 of 10)	1	61872234	61928460	56227	1	4774	29318	ENSG00000162599	NFIA	nuclear factor I A
chr1	61907071	61908950	1880	Intron (uc001czy.3/4774, intron 10 of 10)	1	61872234	61928460	56227	1	4774	34837	ENSG00000162599	NFIA	nuclear factor I A
chr1	61909213	61910516	1304	Intron (uc001czy.3/4774, intron 10 of 10)	1	61872234	61928460	56227	1	4774	36979	ENSG00000162599	NFIA	nuclear factor I A
chr1	61910828	61911621	794	Intron (uc001czy.3/4774, intron 10 of 10)	1	61872234	61928460	56227	1	4774	38594	ENSG00000162599	NFIA	nuclear factor I A
chr1	61912181	61913078	898	Intron (uc001czy.3/4774, intron 10 of 10)	1	61872234	61928460	56227	1	4774	39947	ENSG00000162599	NFIA	nuclear factor I A
chr1	61913253	61915429	2177	Intron (uc001czy.3/4774, intron 10 of 10)	1	61872234	61928460	56227	1	4774	41019	ENSG00000162599	NFIA	nuclear factor I A
chr1	61915891	61917316	1426	Intron (uc001czy.3/4774, intron 10 of 10)	1	61872234	61928460	56227	1	4774	43657	ENSG00000162599	NFIA	nuclear factor I A
chr1	61918035	61920027	1993	Intron (uc001czy.3/4774, intron 10 of 10)	1	61872234	61928460	56227	1	4774	45801	ENSG00000162599	NFIA	nuclear factor I A
chr1	62005550	62006311	762	Distal Intergenic	1	62119914	62121800	1887	1	414927	-113603	NA	MGC34796	sepiapterin reductase (7,8-dihydrobiopterin:NADP+ oxidoreductase) pseudogene
chr1	62054634	62055254	621	Distal Intergenic	1	62119914	62121800	1887	1	414927	-64660	NA	MGC34796	sepiapterin reductase (7,8-dihydrobiopterin:NADP+ oxidoreductase) pseudogene
chr1	62096933	62097609	677	Distal Intergenic	1	62119914	62121800	1887	1	414927	-22305	NA	MGC34796	sepiapterin reductase (7,8-dihydrobiopterin:NADP+ oxidoreductase) pseudogene
chr1	62105984	62107510	1527	Distal Intergenic	1	62119914	62121800	1887	1	414927	-12404	NA	MGC34796	sepiapterin reductase (7,8-dihydrobiopterin:NADP+ oxidoreductase) pseudogene
chr1	62461845	62462442	598	Intron (uc009waf.1/10207, intron 28 of 35)	1	62439040	62580582	141543	1	10207	22805	ENSG00000132849	PATJ	PATJ crumbs cell polarity complex component
chr1	62530297	62531596	1300	Intron (uc009waf.1/10207, intron 31 of 35)	1	62439040	62580582	141543	1	10207	91257	ENSG00000132849	PATJ	PATJ crumbs cell polarity complex component
chr1	62534144	62535295	1152	Intron (uc009waf.1/10207, intron 31 of 35)	1	62439040	62580582	141543	1	10207	95104	ENSG00000132849	PATJ	PATJ crumbs cell polarity complex component
chr1	62749567	62750163	597	Intron (uc001dah.4/163782, intron 1 of 9)	1	62701837	62738463	36627	2	163782	-11104	ENSG00000132854	KANK4	KN motif and ankyrin repeat domains 4
chr1	62850260	62850987	728	Distal Intergenic	1	62901975	62917475	15501	1	7398	-50988	ENSG00000162607	USP1	ubiquitin specific peptidase 1
chr1	62851887	62852938	1052	Distal Intergenic	1	62901975	62917475	15501	1	7398	-49037	ENSG00000162607	USP1	ubiquitin specific peptidase 1
chr1	63109654	63110521	868	Intron (uc001dan.4/85440, intron 7 of 48)	1	62920397	63154039	233643	2	85440	43518	ENSG00000116641	DOCK7	dedicator of cytokinesis 7
chr1	63155983	63156408	426	Promoter (1-2kb)	1	63049776	63154039	104264	2	85440	-1944	ENSG00000116641	DOCK7	dedicator of cytokinesis 7
chr1	63189586	63191441	1856	Distal Intergenic	1	63049776	63154039	104264	2	85440	-35547	ENSG00000116641	DOCK7	dedicator of cytokinesis 7
chr1	63199486	63200111	626	Distal Intergenic	1	63049776	63154039	104264	2	85440	-45447	ENSG00000116641	DOCK7	dedicator of cytokinesis 7
chr1	63407002	63407950	949	Distal Intergenic	1	63249777	63330941	81165	1	84938	157225	ENSG00000125703	ATG4C	autophagy related 4C cysteine peptidase
chr1	63532079	63532522	444	Distal Intergenic	1	63624754	63782901	158148	2	199899	250379	ENSG00000224209	LINC00466	long intergenic non-protein coding RNA 466
chr1	63858431	63859156	726	Intron (uc021oof.1/29929, intron 2 of 14)	1	63876817	63904233	27417	1	29929	-17661	ENSG00000088035	ALG6	ALG6 alpha-1,3-glucosyltransferase
chr1	64055314	64056208	895	Promoter (2-3kb)	1	64058947	64125916	66970	1	5236	-2739	ENSG00000079739	PGM1	phosphoglucomutase 1
chr1	64116710	64117388	679	Exon (uc001dbh.3/5236, exon 9 of 11)	1	64088887	64125916	37030	1	5236	27823	ENSG00000079739	PGM1	phosphoglucomutase 1
chr1	64157527	64158213	687	Distal Intergenic	1	64088887	64125916	37030	1	5236	68640	ENSG00000079739	PGM1	phosphoglucomutase 1
chr1	64209240	64210395	1156	Distal Intergenic	1	64239690	64609052	369363	1	4919	-29295	ENSG00000185483	ROR1	receptor tyrosine kinase like orphan receptor 1
chr1	64211610	64212351	742	Distal Intergenic	1	64239690	64609052	369363	1	4919	-27339	ENSG00000185483	ROR1	receptor tyrosine kinase like orphan receptor 1
chr1	64264945	64265426	482	Intron (uc001dbi.4/4919, intron 1 of 6)	1	64239690	64647179	407490	1	4919	25255	ENSG00000185483	ROR1	receptor tyrosine kinase like orphan receptor 1
chr1	64275377	64276234	858	Intron (uc001dbi.4/4919, intron 1 of 6)	1	64239690	64647179	407490	1	4919	35687	ENSG00000185483	ROR1	receptor tyrosine kinase like orphan receptor 1
chr1	64279274	64280069	796	Intron (uc001dbi.4/4919, intron 1 of 6)	1	64239690	64647179	407490	1	4919	39584	ENSG00000185483	ROR1	receptor tyrosine kinase like orphan receptor 1
chr1	64301401	64302153	753	Intron (uc001dbi.4/4919, intron 1 of 6)	1	64239690	64647179	407490	1	4919	61711	ENSG00000185483	ROR1	receptor tyrosine kinase like orphan receptor 1
chr1	64326509	64327618	1110	Intron (uc001dbi.4/4919, intron 1 of 6)	1	64239690	64647179	407490	1	4919	86819	ENSG00000185483	ROR1	receptor tyrosine kinase like orphan receptor 1
chr1	64440852	64442152	1301	Intron (uc001dbi.4/4919, intron 1 of 6)	1	64239690	64647179	407490	1	4919	201162	ENSG00000185483	ROR1	receptor tyrosine kinase like orphan receptor 1
chr1	64517418	64517990	573	Intron (uc001dbi.4/4919, intron 4 of 6)	1	64669490	64710027	40538	1	148581	-151500	ENSG00000177414	UBE2U	ubiquitin conjugating enzyme E2 U
chr1	64538921	64539869	949	Intron (uc001dbi.4/4919, intron 4 of 6)	1	64669490	64710027	40538	1	148581	-129621	ENSG00000177414	UBE2U	ubiquitin conjugating enzyme E2 U
chr1	64559433	64559971	539	Intron (uc001dbi.4/4919, intron 4 of 6)	1	64669490	64710027	40538	1	148581	-109519	ENSG00000177414	UBE2U	ubiquitin conjugating enzyme E2 U
chr1	64563657	64564040	384	Intron (uc001dbi.4/4919, intron 4 of 6)	1	64669490	64710027	40538	1	148581	-105450	ENSG00000177414	UBE2U	ubiquitin conjugating enzyme E2 U
chr1	64629109	64630100	992	Intron (uc001dbj.3/4919, intron 8 of 8)	1	64669490	64710027	40538	1	148581	-39390	ENSG00000177414	UBE2U	ubiquitin conjugating enzyme E2 U
chr1	64828763	64829679	917	Distal Intergenic	1	64936476	65158741	222266	1	57685	-106797	ENSG00000158966	CACHD1	cache domain containing 1
chr1	64853890	64854522	633	Distal Intergenic	1	64936476	65158741	222266	1	57685	-81954	ENSG00000158966	CACHD1	cache domain containing 1
chr1	64962546	64963509	964	Intron (uc001dbo.1/57685, intron 1 of 26)	1	64971597	65158741	187145	1	57685	-8088	ENSG00000158966	CACHD1	cache domain containing 1
chr1	64990751	64992431	1681	Intron (uc001dbo.1/57685, intron 1 of 26)	1	64971597	65158741	187145	1	57685	19154	ENSG00000158966	CACHD1	cache domain containing 1
chr1	65005114	65006626	1513	Intron (uc001dbo.1/57685, intron 1 of 26)	1	65029360	65158741	129382	1	57685	-22734	ENSG00000158966	CACHD1	cache domain containing 1
chr1	65047412	65048735	1324	5' UTR	1	65045530	65045604	75	1	100616338	1882	ENSG00000264470	MIR4794	microRNA 4794
chr1	65398911	65400333	1423	Intron (uc001dbu.1/3716, intron 1 of 24)	1	65298906	65432187	133282	2	3716	31854	ENSG00000162434	JAK1	Janus kinase 1
chr1	65413954	65415614	1661	Intron (uc001dbu.1/3716, intron 1 of 24)	1	65298906	65432187	133282	2	3716	16573	ENSG00000162434	JAK1	Janus kinase 1
chr1	65638842	65639424	583	Intron (uc001dby.3/205, intron 2 of 5)	1	65613850	65697828	83979	1	205	24992	ENSG00000162433	AK4	adenylate kinase 4
chr1	65639560	65641842	2283	Intron (uc001dby.3/205, intron 2 of 5)	1	65613850	65697828	83979	1	205	25710	ENSG00000162433	AK4	adenylate kinase 4
chr1	65825498	65826006	509	Intron (uc001dcc.1/9829, intron 1 of 11)	1	65775218	65881552	106335	1	9829	50280	ENSG00000116675	DNAJC6	DnaJ heat shock protein family (Hsp40) member C6
chr1	65935157	65938160	3004	Intron (uc001dcg.3/3953, intron 2 of 19)	1	65886131	65901690	15560	1	54741	49026	ENSG00000213625	LEPROT	leptin receptor overlapping transcript
chr1	65959388	65960289	902	Intron (uc001dcg.3/3953, intron 2 of 19)	1	65991372	66091917	100546	1	3953	-31083	ENSG00000116678	LEPR	leptin receptor
chr1	65970926	65972341	1416	Intron (uc001dcg.3/3953, intron 2 of 19)	1	65991372	66091917	100546	1	3953	-19031	ENSG00000116678	LEPR	leptin receptor
chr1	66221646	66223034	1389	Distal Intergenic	1	66258193	66840262	582070	1	5142	-35159	ENSG00000184588	PDE4B	phosphodiesterase 4B
chr1	66256628	66257585	958	Promoter (<=1kb)	1	66258193	66840262	582070	1	5142	-608	ENSG00000184588	PDE4B	phosphodiesterase 4B
chr1	66268834	66270525	1692	Intron (uc001dcn.3/5142, intron 1 of 16)	1	66258856	66840262	581407	1	5142	9978	ENSG00000184588	PDE4B	phosphodiesterase 4B
chr1	66384062	66384792	731	Exon (uc001dcn.3/5142, exon 3 of 17)	1	66458390	66840262	381873	1	5142	-73598	ENSG00000184588	PDE4B	phosphodiesterase 4B
chr1	66429791	66431458	1668	Intron (uc001dcn.3/5142, intron 3 of 16)	1	66458390	66840262	381873	1	5142	-26932	ENSG00000184588	PDE4B	phosphodiesterase 4B
chr1	66444541	66445481	941	Intron (uc001dcn.3/5142, intron 3 of 16)	1	66458390	66840262	381873	1	5142	-12909	ENSG00000184588	PDE4B	phosphodiesterase 4B
chr1	66465621	66466377	757	Intron (uc001dcn.3/5142, intron 3 of 16)	1	66458390	66840262	381873	1	5142	7231	ENSG00000184588	PDE4B	phosphodiesterase 4B
chr1	66473160	66474152	993	Intron (uc001dcn.3/5142, intron 3 of 16)	1	66458390	66840262	381873	1	5142	14770	ENSG00000184588	PDE4B	phosphodiesterase 4B
chr1	66476797	66478435	1639	Intron (uc001dcn.3/5142, intron 3 of 16)	1	66458390	66840262	381873	1	5142	18407	ENSG00000184588	PDE4B	phosphodiesterase 4B
chr1	66480137	66481720	1584	Intron (uc001dcn.3/5142, intron 3 of 16)	1	66458390	66840262	381873	1	5142	21747	ENSG00000184588	PDE4B	phosphodiesterase 4B
chr1	66528151	66528746	596	Intron (uc001dcn.3/5142, intron 3 of 16)	1	66458390	66840262	381873	1	5142	69761	ENSG00000184588	PDE4B	phosphodiesterase 4B
chr1	66551462	66552220	759	Intron (uc001dcn.3/5142, intron 3 of 16)	1	66458390	66840262	381873	1	5142	93072	ENSG00000184588	PDE4B	phosphodiesterase 4B
chr1	66593460	66594301	842	Intron (uc001dcn.3/5142, intron 3 of 16)	1	66458390	66840262	381873	1	5142	135070	ENSG00000184588	PDE4B	phosphodiesterase 4B
chr1	66647745	66649357	1613	Intron (uc001dcn.3/5142, intron 3 of 16)	1	66797793	66840262	42470	1	5142	-148436	ENSG00000184588	PDE4B	phosphodiesterase 4B
chr1	66663115	66664150	1036	Intron (uc001dcn.3/5142, intron 3 of 16)	1	66797793	66840262	42470	1	5142	-133643	ENSG00000184588	PDE4B	phosphodiesterase 4B
chr1	66703134	66704186	1053	Intron (uc001dcn.3/5142, intron 3 of 16)	1	66797793	66840262	42470	1	5142	-93607	ENSG00000184588	PDE4B	phosphodiesterase 4B
chr1	66713849	66714699	851	Intron (uc001dcn.3/5142, intron 4 of 16)	1	66797793	66840262	42470	1	5142	-83094	ENSG00000184588	PDE4B	phosphodiesterase 4B
chr1	66736820	66737472	653	Intron (uc001dcn.3/5142, intron 7 of 16)	1	66797793	66840262	42470	1	5142	-60321	ENSG00000184588	PDE4B	phosphodiesterase 4B
chr1	66760327	66760908	582	Intron (uc001dcn.3/5142, intron 7 of 16)	1	66797793	66840262	42470	1	5142	-36885	ENSG00000184588	PDE4B	phosphodiesterase 4B
chr1	66762539	66763272	734	Intron (uc001dcn.3/5142, intron 7 of 16)	1	66797793	66840262	42470	1	5142	-34521	ENSG00000184588	PDE4B	phosphodiesterase 4B
chr1	66805532	66806225	694	Intron (uc001dcn.3/5142, intron 8 of 16)	1	66797793	66840262	42470	1	5142	7739	ENSG00000184588	PDE4B	phosphodiesterase 4B
chr1	66816397	66817540	1144	Promoter (2-3kb)	1	66820070	66840262	20193	1	5142	-2530	ENSG00000184588	PDE4B	phosphodiesterase 4B
chr1	66819921	66821162	1242	Promoter (<=1kb)	1	66820070	66840262	20193	1	5142	0	ENSG00000184588	PDE4B	phosphodiesterase 4B
chr1	66861014	66862065	1052	Distal Intergenic	1	66820070	66840262	20193	1	5142	40944	ENSG00000184588	PDE4B	phosphodiesterase 4B
chr1	67016669	67017314	646	Intron (uc001dcr.3/84251, intron 1 of 24)	1	66999825	67210768	210944	1	84251	16844	ENSG00000118473	SGIP1	SH3GL interacting endocytic adaptor 1
chr1	67142474	67143115	642	5' UTR	1	67136678	67210768	74091	1	84251	5796	ENSG00000118473	SGIP1	SH3GL interacting endocytic adaptor 1
chr1	67169766	67171471	1706	Intron (uc001dcr.3/84251, intron 18 of 24)	1	67160377	67210768	50392	1	84251	9389	ENSG00000118473	SGIP1	SH3GL interacting endocytic adaptor 1
chr1	67600732	67601670	939	Promoter (<=1kb)	1	67557859	67600654	42796	2	400757	-78	ENSG00000203963	C1orf141	chromosome 1 open reading frame 141
chr1	67796424	67797229	806	Exon (uc001ddu.3/3595, exon 7 of 16)	1	67773047	67862583	89537	1	3595	23377	ENSG00000081985	IL12RB2	interleukin 12 receptor subunit beta 2
chr1	67858794	67859627	834	Intron (uc001ddu.3/3595, intron 15 of 15)	1	67873493	67896123	22631	2	26135	36496	ENSG00000142864	SERBP1	SERPINE1 mRNA binding protein 1
chr1	68108236	68108818	583	Distal Intergenic	1	68150860	68154021	3162	1	1647	-42042	ENSG00000116717	GADD45A	growth arrest and DNA damage inducible alpha
chr1	68111026	68111575	550	Distal Intergenic	1	68150860	68154021	3162	1	1647	-39285	ENSG00000116717	GADD45A	growth arrest and DNA damage inducible alpha
chr1	68363277	68363818	542	Intron (uc001deb.2/100289178, intron 1 of 9)	1	68167149	68299155	132007	2	55970	-64122	ENSG00000172380	GNG12	G protein subunit gamma 12
chr1	68393384	68393855	472	Intron (uc001deb.2/100289178, intron 1 of 9)	1	68167149	68299155	132007	2	55970	-94229	ENSG00000172380	GNG12	G protein subunit gamma 12
chr1	68407325	68408341	1017	Intron (uc001deb.2/100289178, intron 1 of 9)	1	68511645	68516481	4837	2	9077	108140	ENSG00000162595	DIRAS3	DIRAS family GTPase 3
chr1	68422608	68423476	869	Intron (uc001deb.2/100289178, intron 1 of 9)	1	68511645	68516481	4837	2	9077	93005	ENSG00000162595	DIRAS3	DIRAS family GTPase 3
chr1	68426394	68426985	592	Intron (uc001deb.2/100289178, intron 1 of 9)	1	68511645	68516481	4837	2	9077	89496	ENSG00000162595	DIRAS3	DIRAS family GTPase 3
chr1	68667396	68668624	1229	Exon (uc001deb.2/100289178, exon 10 of 10)	1	68615965	68659904	43940	2	79971	-7492	ENSG00000116729	WLS	Wnt ligand secretion mediator
chr1	68688872	68690442	1571	Intron (uc001dee.3/79971, intron 1 of 11)	1	68564142	68698284	134143	2	79971	7842	ENSG00000116729	WLS	Wnt ligand secretion mediator
chr1	68757098	68758080	983	Distal Intergenic	1	68659539	68698284	38746	2	79971	-58814	ENSG00000116729	WLS	Wnt ligand secretion mediator
chr1	68758554	68759722	1169	Distal Intergenic	1	68659539	68698284	38746	2	79971	-60270	ENSG00000116729	WLS	Wnt ligand secretion mediator
chr1	69729429	69730196	768	Distal Intergenic	1	70032868	70340687	307820	1	57554	-302672	ENSG00000033122	LRRC7	leucine rich repeat containing 7
chr1	70379494	70380389	896	Promoter (4-5kb)	1	70385005	70386000	996	1	5301	-4616	ENSG00000229359	PIN1P1	peptidylprolyl cis/trans isomerase, NIMA-interacting 1 pseudogene 1
chr1	70459504	70460096	593	Intron (uc001dep.3/57554, intron 8 of 24)	1	70502127	70589171	87045	1	57554	-42031	ENSG00000033122	LRRC7	leucine rich repeat containing 7
chr1	70908811	70909604	794	Distal Intergenic	1	70876901	70905534	28634	1	1491	31910	ENSG00000116761	CTH	cystathionine gamma-lyase
chr1	70975413	70976096	684	Distal Intergenic	1	70876901	70905534	28634	1	1491	98512	ENSG00000116761	CTH	cystathionine gamma-lyase
chr1	71137810	71138879	1070	Distal Intergenic	1	70876901	70905534	28634	1	1491	260909	ENSG00000116761	CTH	cystathionine gamma-lyase
chr1	71140156	71141626	1471	Distal Intergenic	1	70876901	70905534	28634	1	1491	263255	ENSG00000116761	CTH	cystathionine gamma-lyase
chr1	71283723	71284695	973	Distal Intergenic	1	71512189	71532865	20677	1	100132618	-227494	NA	ZRANB2-AS1	ZRANB2 antisense RNA 1
chr1	71339923	71341158	1236	Intron (uc001dfg.1/5733, intron 4 of 4)	1	71512189	71532865	20677	1	100132618	-171031	NA	ZRANB2-AS1	ZRANB2 antisense RNA 1
chr1	71380882	71381455	574	Intron (uc001dfg.1/5733, intron 4 of 4)	1	71512189	71532865	20677	1	100132618	-130734	NA	ZRANB2-AS1	ZRANB2 antisense RNA 1
chr1	71414015	71416174	2160	Intron (uc001dfg.1/5733, intron 4 of 4)	1	71512189	71532865	20677	1	100132618	-96015	NA	ZRANB2-AS1	ZRANB2 antisense RNA 1
chr1	71426741	71427714	974	Intron (uc001dfg.1/5733, intron 3 of 4)	1	71512189	71532865	20677	1	100132618	-84475	NA	ZRANB2-AS1	ZRANB2 antisense RNA 1
chr1	71508387	71509227	841	Promoter (2-3kb)	1	71512189	71532865	20677	1	100132618	-2962	NA	ZRANB2-AS1	ZRANB2 antisense RNA 1
chr1	71879476	71879899	424	Intron (uc001dfv.3/257194, intron 6 of 6)	1	71547007	71703406	156400	1	100852410	332469	NA	ZRANB2-DT	ZRANB2 divergent transcript
chr1	71952134	71953320	1187	Intron (uc001dfv.3/257194, intron 6 of 6)	1	72259915	72302695	42781	2	100852409	349375	ENSG00000228853	NEGR1-IT1	NEGR1 intronic transcript 1
chr1	72049439	72049947	509	Intron (uc001dfv.3/257194, intron 6 of 6)	1	72259915	72302695	42781	2	100852409	252748	ENSG00000228853	NEGR1-IT1	NEGR1 intronic transcript 1
chr1	72050248	72050951	704	Intron (uc001dfv.3/257194, intron 6 of 6)	1	72259915	72302695	42781	2	100852409	251744	ENSG00000228853	NEGR1-IT1	NEGR1 intronic transcript 1
chr1	72105434	72106626	1193	Intron (uc001dfv.3/257194, intron 4 of 6)	1	72259915	72302695	42781	2	100852409	196069	ENSG00000228853	NEGR1-IT1	NEGR1 intronic transcript 1
chr1	72132361	72133705	1345	Intron (uc001dfv.3/257194, intron 4 of 6)	1	72259915	72302695	42781	2	100852409	168990	ENSG00000228853	NEGR1-IT1	NEGR1 intronic transcript 1
chr1	72161165	72162366	1202	Intron (uc001dfv.3/257194, intron 4 of 6)	1	72259915	72302695	42781	2	100852409	140329	ENSG00000228853	NEGR1-IT1	NEGR1 intronic transcript 1
chr1	72300560	72301546	987	Intron (uc001dfv.3/257194, intron 2 of 6)	1	72259915	72302695	42781	2	100852409	1149	ENSG00000228853	NEGR1-IT1	NEGR1 intronic transcript 1
chr1	72320656	72321232	577	Intron (uc001dfv.3/257194, intron 2 of 6)	1	72259915	72302695	42781	2	100852409	-17961	ENSG00000228853	NEGR1-IT1	NEGR1 intronic transcript 1
chr1	72323343	72324122	780	Intron (uc001dfv.3/257194, intron 2 of 6)	1	72259915	72302695	42781	2	100852409	-20648	ENSG00000228853	NEGR1-IT1	NEGR1 intronic transcript 1
chr1	72587670	72588638	969	Intron (uc001dfw.3/257194, intron 1 of 6)	1	71868625	72566614	697990	2	257194	-21056	ENSG00000172260	NEGR1	neuronal growth regulator 1
chr1	72951358	72951973	616	Distal Intergenic	1	71868625	72748405	879781	2	257194	-202953	ENSG00000172260	NEGR1	neuronal growth regulator 1
chr1	73361862	73362580	719	Distal Intergenic	1	71868625	72748405	879781	2	257194	-613457	ENSG00000172260	NEGR1	neuronal growth regulator 1
chr1	73531194	73531719	526	Distal Intergenic	1	71868625	72748405	879781	2	257194	-782789	ENSG00000172260	NEGR1	neuronal growth regulator 1
chr1	73651374	73651731	358	Distal Intergenic	1	71868625	72748405	879781	2	257194	-902969	ENSG00000172260	NEGR1	neuronal growth regulator 1
chr1	74166933	74168099	1167	Distal Intergenic	1	74491702	74663871	172170	2	127255	495772	ENSG00000162620	LRRIQ3	leucine rich repeats and IQ motif containing 3
chr1	74244097	74244649	553	Distal Intergenic	1	74491702	74663871	172170	2	127255	419222	ENSG00000162620	LRRIQ3	leucine rich repeats and IQ motif containing 3
chr1	74382121	74383906	1786	Distal Intergenic	1	74491702	74663871	172170	2	127255	279965	ENSG00000162620	LRRIQ3	leucine rich repeats and IQ motif containing 3
chr1	74413756	74415061	1306	Distal Intergenic	1	74491702	74663871	172170	2	127255	248810	ENSG00000162620	LRRIQ3	leucine rich repeats and IQ motif containing 3
chr1	74445904	74446529	626	Distal Intergenic	1	74491702	74663871	172170	2	127255	217342	ENSG00000162620	LRRIQ3	leucine rich repeats and IQ motif containing 3
chr1	74491414	74492847	1434	3' UTR	1	74491702	74663871	172170	2	127255	171024	ENSG00000162620	LRRIQ3	leucine rich repeats and IQ motif containing 3
chr1	74675201	74675930	730	Intron (uc001dgc.2/100526835, intron 3 of 18)	1	74663896	74674148	10253	1	8790	11305	ENSG00000254685	FPGT	fucose-1-phosphate guanylyltransferase
chr1	74803881	74805761	1881	Intron (uc001dgc.2/100526835, intron 9 of 18)	1	74701071	75010116	309046	1	51086	102810	ENSG00000116783	TNNI3K	TNNI3 interacting kinase
chr1	74808564	74809474	911	Exon (uc001dgc.2/100526835, exon 10 of 19)	1	74701071	75010116	309046	1	51086	107493	ENSG00000116783	TNNI3K	TNNI3 interacting kinase
chr1	74929270	74930649	1380	3' UTR	1	75055011	75100538	45528	2	127254	169889	ENSG00000178965	ERICH3	glutamate rich 3
chr1	75025354	75026127	774	Distal Intergenic	1	75055011	75100538	45528	2	127254	74411	ENSG00000178965	ERICH3	glutamate rich 3
chr1	75277693	75278713	1021	Distal Intergenic	1	75171172	75199092	27921	2	1429	-78601	ENSG00000116791	CRYZ	crystallin zeta
chr1	75288622	75289327	706	Distal Intergenic	1	75171172	75199092	27921	2	1429	-89530	ENSG00000116791	CRYZ	crystallin zeta
chr1	75563096	75564009	914	Distal Intergenic	1	75594119	75627218	33100	1	431707	-30110	ENSG00000162624	LHX8	LIM homeobox 8
chr1	75564841	75565765	925	Distal Intergenic	1	75594119	75627218	33100	1	431707	-28354	ENSG00000162624	LHX8	LIM homeobox 8
chr1	75566022	75567097	1076	Distal Intergenic	1	75594119	75627218	33100	1	431707	-27022	ENSG00000162624	LHX8	LIM homeobox 8
chr1	75631703	75632936	1234	Distal Intergenic	1	75600567	75627218	26652	1	431707	31136	ENSG00000162624	LHX8	LIM homeobox 8
chr1	75633155	75633939	785	Distal Intergenic	1	75600567	75627218	26652	1	431707	32588	ENSG00000162624	LHX8	LIM homeobox 8
chr1	75808349	75809254	906	Intron (uc001dgr.2/204962, intron 4 of 25)	1	75600567	75627218	26652	1	431707	207782	ENSG00000162624	LHX8	LIM homeobox 8
chr1	75906163	75907370	1208	Intron (uc001dgr.2/204962, intron 2 of 25)	1	75667816	76076799	408984	2	204962	169429	ENSG00000137968	SLC44A5	solute carrier family 44 member 5
chr1	76008733	76009794	1062	Intron (uc001dgr.2/204962, intron 1 of 25)	1	75667816	76076799	408984	2	204962	67005	ENSG00000137968	SLC44A5	solute carrier family 44 member 5
chr1	76471409	76472332	924	Distal Intergenic	1	76540389	77042892	502504	1	256435	-68057	ENSG00000184005	ST6GALNAC3	ST6 N-acetylgalactosaminide alpha-2,6-sialyltransferase 3
chr1	76503697	76504855	1159	Distal Intergenic	1	76540389	77042892	502504	1	256435	-35534	ENSG00000184005	ST6GALNAC3	ST6 N-acetylgalactosaminide alpha-2,6-sialyltransferase 3
chr1	76549929	76550582	654	Intron (uc001dhg.4/256435, intron 1 of 3)	1	76540389	77096669	556281	1	256435	9540	ENSG00000184005	ST6GALNAC3	ST6 N-acetylgalactosaminide alpha-2,6-sialyltransferase 3
chr1	76693210	76694141	932	Intron (uc001dhg.4/256435, intron 1 of 3)	1	76540389	77096669	556281	1	256435	152821	ENSG00000184005	ST6GALNAC3	ST6 N-acetylgalactosaminide alpha-2,6-sialyltransferase 3
chr1	76715881	76716542	662	Intron (uc001dhg.4/256435, intron 1 of 3)	1	76540389	77096669	556281	1	256435	175492	ENSG00000184005	ST6GALNAC3	ST6 N-acetylgalactosaminide alpha-2,6-sialyltransferase 3
chr1	76717827	76718810	984	Intron (uc001dhg.4/256435, intron 1 of 3)	1	76540389	77096669	556281	1	256435	177438	ENSG00000184005	ST6GALNAC3	ST6 N-acetylgalactosaminide alpha-2,6-sialyltransferase 3
chr1	76801354	76803294	1941	Intron (uc001dhg.4/256435, intron 2 of 3)	1	76540389	77096669	556281	1	256435	260965	ENSG00000184005	ST6GALNAC3	ST6 N-acetylgalactosaminide alpha-2,6-sialyltransferase 3
chr1	76805373	76806402	1030	Intron (uc001dhg.4/256435, intron 2 of 3)	1	76540389	77096669	556281	1	256435	264984	ENSG00000184005	ST6GALNAC3	ST6 N-acetylgalactosaminide alpha-2,6-sialyltransferase 3
chr1	76998687	76999000	314	Intron (uc001dhg.4/256435, intron 3 of 3)	1	77333186	77529737	196552	1	81849	-334186	ENSG00000117069	ST6GALNAC5	ST6 N-acetylgalactosaminide alpha-2,6-sialyltransferase 5
chr1	77248151	77249537	1387	Distal Intergenic	1	77333186	77529737	196552	1	81849	-83649	ENSG00000117069	ST6GALNAC5	ST6 N-acetylgalactosaminide alpha-2,6-sialyltransferase 5
chr1	77305911	77306547	637	Distal Intergenic	1	77333186	77529737	196552	1	81849	-26639	ENSG00000117069	ST6GALNAC5	ST6 N-acetylgalactosaminide alpha-2,6-sialyltransferase 5
chr1	77357548	77358459	912	Intron (uc001dhi.3/81849, intron 2 of 4)	1	77334182	77529737	195556	1	81849	23366	ENSG00000117069	ST6GALNAC5	ST6 N-acetylgalactosaminide alpha-2,6-sialyltransferase 5
chr1	77370829	77372636	1808	Intron (uc001dhi.3/81849, intron 2 of 4)	1	77334182	77529737	195556	1	81849	36647	ENSG00000117069	ST6GALNAC5	ST6 N-acetylgalactosaminide alpha-2,6-sialyltransferase 5
chr1	77392870	77394239	1370	Intron (uc001dhi.3/81849, intron 2 of 4)	1	77334182	77529737	195556	1	81849	58688	ENSG00000117069	ST6GALNAC5	ST6 N-acetylgalactosaminide alpha-2,6-sialyltransferase 5
chr1	77409467	77410073	607	Intron (uc001dhi.3/81849, intron 2 of 4)	1	77334182	77529737	195556	1	81849	75285	ENSG00000117069	ST6GALNAC5	ST6 N-acetylgalactosaminide alpha-2,6-sialyltransferase 5
chr1	77458702	77459516	815	Intron (uc001dhi.3/81849, intron 2 of 4)	1	77334182	77529737	195556	1	81849	124520	ENSG00000117069	ST6GALNAC5	ST6 N-acetylgalactosaminide alpha-2,6-sialyltransferase 5
chr1	77979849	77980618	770	Intron (uc001dhn.3/26289, intron 10 of 13)	1	78030190	78099090	68901	2	26009	118472	ENSG00000036549	ZZZ3	zinc finger ZZ-type containing 3
chr1	78223147	78223856	710	Intron (uc001dht.4/23032, intron 1 of 24)	1	78161674	78225564	63891	2	23032	1708	ENSG00000077254	USP33	ubiquitin specific peptidase 33
chr1	78297738	78299219	1482	Intron (uc001dhx.4/374986, intron 7 of 15)	1	78268955	78327860	58906	1	374986	28783	ENSG00000180488	MIGA1	mitoguardin 1
chr1	78470145	78472198	2054	Promoter (<=1kb)	1	78470636	78482995	12360	1	11080	0	ENSG00000162616	DNAJB4	DnaJ heat shock protein family (Hsp40) member B4
chr1	78573547	78574680	1134	Intron (uc001dik.3/54810, intron 3 of 5)	1	78511589	78603112	91524	1	54810	61958	ENSG00000137960	GIPC2	GIPC PDZ domain containing family member 2
chr1	78622710	78623688	979	Distal Intergenic	1	78695283	78759574	64292	1	149047	-71595	ENSG00000237413	MGC27382	uncharacterized MGC27382
chr1	78694783	78695432	650	Promoter (<=1kb)	1	78695283	78759574	64292	1	149047	0	ENSG00000237413	MGC27382	uncharacterized MGC27382
chr1	78757179	78757938	760	Intron (uc001dil.1/149047, intron 3 of 5)	1	78695283	78835147	139865	1	149047	61896	ENSG00000237413	MGC27382	uncharacterized MGC27382
chr1	78873450	78874497	1048	Distal Intergenic	1	78956728	79006386	49659	1	5737	-82231	ENSG00000122420	PTGFR	prostaglandin F receptor
chr1	79005734	79006851	1118	3' UTR	1	78956728	79006386	49659	1	5737	49006	ENSG00000122420	PTGFR	prostaglandin F receptor
chr1	79225005	79226307	1303	Distal Intergenic	1	79115477	79129763	14287	1	10561	109528	ENSG00000137965	IFI44	interferon induced protein 44
chr1	79297551	79297844	294	Distal Intergenic	1	79355449	79472495	117047	2	64123	174651	ENSG00000162618	ADGRL4	adhesion G protein-coupled receptor L4
chr1	79319483	79320421	939	Distal Intergenic	1	79355449	79472495	117047	2	64123	152074	ENSG00000162618	ADGRL4	adhesion G protein-coupled receptor L4
chr1	79377472	79378359	888	Intron (uc001diq.4/64123, intron 12 of 14)	1	79355449	79472495	117047	2	64123	94136	ENSG00000162618	ADGRL4	adhesion G protein-coupled receptor L4
chr1	79445981	79446864	884	Intron (uc001diq.4/64123, intron 2 of 14)	1	79355449	79472495	117047	2	64123	25631	ENSG00000162618	ADGRL4	adhesion G protein-coupled receptor L4
chr1	79509027	79509698	672	Distal Intergenic	1	79355449	79472495	117047	2	64123	-36532	ENSG00000162618	ADGRL4	adhesion G protein-coupled receptor L4
chr1	79788887	79789315	429	Distal Intergenic	1	79355449	79472495	117047	2	64123	-316392	ENSG00000162618	ADGRL4	adhesion G protein-coupled receptor L4
chr1	79819517	79821533	2017	Distal Intergenic	1	79355449	79472495	117047	2	64123	-347022	ENSG00000162618	ADGRL4	adhesion G protein-coupled receptor L4
chr1	79839270	79840541	1272	Distal Intergenic	1	79355449	79472495	117047	2	64123	-366775	ENSG00000162618	ADGRL4	adhesion G protein-coupled receptor L4
chr1	79840763	79841625	863	Distal Intergenic	1	79355449	79472495	117047	2	64123	-368268	ENSG00000162618	ADGRL4	adhesion G protein-coupled receptor L4
chr1	79842537	79844906	2370	Distal Intergenic	1	79355449	79472495	117047	2	64123	-370042	ENSG00000162618	ADGRL4	adhesion G protein-coupled receptor L4
chr1	80117797	80118694	898	Distal Intergenic	1	79355449	79472495	117047	2	64123	-645302	ENSG00000162618	ADGRL4	adhesion G protein-coupled receptor L4
chr1	80123436	80124546	1111	Distal Intergenic	1	79355449	79472495	117047	2	64123	-650941	ENSG00000162618	ADGRL4	adhesion G protein-coupled receptor L4
chr1	80132610	80134050	1441	Distal Intergenic	1	79355449	79472495	117047	2	64123	-660115	ENSG00000162618	ADGRL4	adhesion G protein-coupled receptor L4
chr1	80136124	80137064	941	Distal Intergenic	1	79355449	79472495	117047	2	64123	-663629	ENSG00000162618	ADGRL4	adhesion G protein-coupled receptor L4
chr1	80225513	80227280	1768	Distal Intergenic	1	79355449	79472495	117047	2	64123	-753018	ENSG00000162618	ADGRL4	adhesion G protein-coupled receptor L4
chr1	80313166	80314040	875	Distal Intergenic	1	79355449	79472495	117047	2	64123	-840671	ENSG00000162618	ADGRL4	adhesion G protein-coupled receptor L4
chr1	80325159	80325652	494	Distal Intergenic	1	79355449	79472495	117047	2	64123	-852664	ENSG00000162618	ADGRL4	adhesion G protein-coupled receptor L4
chr1	80368016	80368909	894	Distal Intergenic	1	79355449	79472495	117047	2	64123	-895521	ENSG00000162618	ADGRL4	adhesion G protein-coupled receptor L4
chr1	80437386	80437803	418	Distal Intergenic	1	79355449	79472495	117047	2	64123	-964891	ENSG00000162618	ADGRL4	adhesion G protein-coupled receptor L4
chr1	80447166	80448654	1489	Distal Intergenic	1	79355449	79472495	117047	2	64123	-974671	ENSG00000162618	ADGRL4	adhesion G protein-coupled receptor L4
chr1	80454043	80454541	499	Distal Intergenic	1	79355449	79472495	117047	2	64123	-981548	ENSG00000162618	ADGRL4	adhesion G protein-coupled receptor L4
chr1	80549570	80550346	777	Distal Intergenic	1	79355449	79472495	117047	2	64123	-1077075	ENSG00000162618	ADGRL4	adhesion G protein-coupled receptor L4
chr1	80624161	80625091	931	Distal Intergenic	1	81771845	82458107	686263	1	23266	-1146754	ENSG00000117114	ADGRL2	adhesion G protein-coupled receptor L2
chr1	80628886	80629755	870	Distal Intergenic	1	81771845	82458107	686263	1	23266	-1142090	ENSG00000117114	ADGRL2	adhesion G protein-coupled receptor L2
chr1	80636478	80637323	846	Distal Intergenic	1	81771845	82458107	686263	1	23266	-1134522	ENSG00000117114	ADGRL2	adhesion G protein-coupled receptor L2
chr1	80662764	80663412	649	Distal Intergenic	1	81771845	82458107	686263	1	23266	-1108433	ENSG00000117114	ADGRL2	adhesion G protein-coupled receptor L2
chr1	80989205	80991655	2451	Distal Intergenic	1	81771845	82458107	686263	1	23266	-780190	ENSG00000117114	ADGRL2	adhesion G protein-coupled receptor L2
chr1	81383140	81384442	1303	Distal Intergenic	1	81771845	82458107	686263	1	23266	-387403	ENSG00000117114	ADGRL2	adhesion G protein-coupled receptor L2
chr1	81624158	81625131	974	Distal Intergenic	1	81771845	82458107	686263	1	23266	-146714	ENSG00000117114	ADGRL2	adhesion G protein-coupled receptor L2
chr1	81780140	81780653	514	Intron (uc001dis.3/23266, intron 1 of 8)	1	81771845	82458107	686263	1	23266	8295	ENSG00000117114	ADGRL2	adhesion G protein-coupled receptor L2
chr1	81889766	81890202	437	Intron (uc001dis.3/23266, intron 1 of 8)	1	81771845	82458107	686263	1	23266	117921	ENSG00000117114	ADGRL2	adhesion G protein-coupled receptor L2
chr1	82082926	82083662	737	Intron (uc001dis.3/23266, intron 4 of 8)	1	82165455	82458107	292653	1	23266	-81793	ENSG00000117114	ADGRL2	adhesion G protein-coupled receptor L2
chr1	82145496	82146571	1076	Intron (uc001dis.3/23266, intron 4 of 8)	1	82165455	82458107	292653	1	23266	-18884	ENSG00000117114	ADGRL2	adhesion G protein-coupled receptor L2
chr1	82576492	82577139	648	Distal Intergenic	1	82435998	82447660	11663	1	23266	140494	ENSG00000117114	ADGRL2	adhesion G protein-coupled receptor L2
chr1	82680177	82681012	836	Distal Intergenic	1	82435998	82447660	11663	1	23266	244179	ENSG00000117114	ADGRL2	adhesion G protein-coupled receptor L2
chr1	82691155	82692155	1001	Distal Intergenic	1	82435998	82447660	11663	1	23266	255157	ENSG00000117114	ADGRL2	adhesion G protein-coupled receptor L2
chr1	82857238	82858032	795	Distal Intergenic	1	82435998	82447660	11663	1	23266	421240	ENSG00000117114	ADGRL2	adhesion G protein-coupled receptor L2
chr1	82981230	82981919	690	Distal Intergenic	1	82435998	82447660	11663	1	23266	545232	ENSG00000117114	ADGRL2	adhesion G protein-coupled receptor L2
chr1	83029962	83031559	1598	Distal Intergenic	1	82435998	82447660	11663	1	23266	593964	ENSG00000117114	ADGRL2	adhesion G protein-coupled receptor L2
chr1	83220764	83221619	856	Distal Intergenic	1	82435998	82447660	11663	1	23266	784766	ENSG00000117114	ADGRL2	adhesion G protein-coupled receptor L2
chr1	83387216	83388038	823	Distal Intergenic	1	82435998	82447660	11663	1	23266	951218	ENSG00000117114	ADGRL2	adhesion G protein-coupled receptor L2
chr1	83410643	83411609	967	Distal Intergenic	1	84259598	84379059	119462	2	100847084	967450	ENSG00000264406	MIR548AP	microRNA 548ap
chr1	83563688	83564781	1094	Distal Intergenic	1	84259598	84379059	119462	2	100847084	814278	ENSG00000264406	MIR548AP	microRNA 548ap
chr1	83973840	83975739	1900	Distal Intergenic	1	84259598	84379059	119462	2	100847084	403320	ENSG00000264406	MIR548AP	microRNA 548ap
chr1	83981830	83982533	704	Distal Intergenic	1	84259598	84379059	119462	2	100847084	396526	ENSG00000264406	MIR548AP	microRNA 548ap
chr1	84172330	84174224	1895	Intron (uc001diz.4/uc001diz.4, intron 2 of 2)	1	84259598	84379059	119462	2	100847084	204835	ENSG00000264406	MIR548AP	microRNA 548ap
chr1	84227320	84228622	1303	Intron (uc001diz.4/uc001diz.4, intron 1 of 2)	1	84259598	84379059	119462	2	100847084	150437	ENSG00000264406	MIR548AP	microRNA 548ap
chr1	84229058	84229679	622	Intron (uc001diz.4/uc001diz.4, intron 1 of 2)	1	84259598	84379059	119462	2	100847084	149380	ENSG00000264406	MIR548AP	microRNA 548ap
chr1	84267508	84268589	1082	Exon (uc001dja.1/uc001dja.1, exon 3 of 3)	1	84259598	84379059	119462	2	100847084	110470	ENSG00000264406	MIR548AP	microRNA 548ap
chr1	84310941	84311813	873	Intron (uc001diz.4/uc001diz.4, intron 1 of 2)	1	84259598	84379059	119462	2	100847084	67246	ENSG00000264406	MIR548AP	microRNA 548ap
chr1	84629688	84630341	654	Promoter (<=1kb)	1	84630065	84704181	74117	1	5567	0	ENSG00000142875	PRKACB	protein kinase cAMP-activated catalytic subunit beta
chr1	85061357	85061945	589	Distal Intergenic	1	85018804	85040163	21360	2	1486	-21194	ENSG00000117151	CTBS	chitobiase
chr1	85709695	85711127	1433	Distal Intergenic	1	85715637	85725355	9719	2	148423	14228	ENSG00000162642	C1orf52	chromosome 1 open reading frame 52
chr1	85763433	85764118	686	Intron (uc001dla.2/646626, intron 2 of 4)	1	85731460	85742587	11128	2	8915	-20846	ENSG00000142867	BCL10	BCL10 immune signaling adaptor
chr1	86000036	86001359	1324	Intron (uc001dlc.3/23576, intron 1 of 6)	1	85784168	86044046	259879	2	23576	42687	ENSG00000153904	DDAH1	dimethylarginine dimethylaminohydrolase 1
chr1	86043363	86044050	688	Promoter (<=1kb)	1	85784168	86044046	259879	2	23576	0	ENSG00000153904	DDAH1	dimethylarginine dimethylaminohydrolase 1
chr1	86046513	86047811	1299	Promoter (<=1kb)	1	86046444	86049648	3205	1	3491	69	ENSG00000142871	CCN1	cellular communication network factor 1
chr1	86195817	86196661	845	3' UTR	1	86115106	86174116	59011	2	54680	-21701	ENSG00000117174	ZNHIT6	zinc finger HIT-type containing 6
chr1	86265308	86265839	532	Intron (uc001dli.3/255631, intron 24 of 34)	1	86115106	86174116	59011	2	54680	-91192	ENSG00000117174	ZNHIT6	zinc finger HIT-type containing 6
chr1	86330552	86331352	801	Intron (uc001dli.3/255631, intron 14 of 34)	1	86194916	86428932	234017	2	255631	97580	ENSG00000171502	COL24A1	collagen type XXIV alpha 1 chain
chr1	86640270	86641366	1097	Distal Intergenic	1	86510811	86622446	111636	2	255631	-17824	ENSG00000171502	COL24A1	collagen type XXIV alpha 1 chain
chr1	86658712	86659600	889	Distal Intergenic	1	86510811	86622446	111636	2	255631	-36266	ENSG00000171502	COL24A1	collagen type XXIV alpha 1 chain
chr1	86666213	86666895	683	Distal Intergenic	1	86510811	86622446	111636	2	255631	-43767	ENSG00000171502	COL24A1	collagen type XXIV alpha 1 chain
chr1	87040172	87040805	634	Exon (uc009wcs.3/22802, exon 10 of 14)	1	87012759	87046432	33674	1	22802	27413	ENSG00000016602	CLCA4	chloride channel accessory 4
chr1	87169916	87172378	2463	Promoter (<=1kb)	1	87170253	87213867	43615	1	51100	0	ENSG00000097033	SH3GLB1	SH3 domain containing GRB2 like, endophilin B1
chr1	87223156	87223845	690	Distal Intergenic	1	87170253	87213867	43615	1	51100	52903	ENSG00000097033	SH3GLB1	SH3 domain containing GRB2 like, endophilin B1
chr1	87241414	87242084	671	Distal Intergenic	1	87170253	87213867	43615	1	51100	71161	ENSG00000097033	SH3GLB1	SH3 domain containing GRB2 like, endophilin B1
chr1	87244938	87246860	1923	Distal Intergenic	1	87170253	87213867	43615	1	51100	74685	ENSG00000097033	SH3GLB1	SH3 domain containing GRB2 like, endophilin B1
chr1	87253946	87255092	1147	Distal Intergenic	1	87170253	87213867	43615	1	51100	83693	ENSG00000097033	SH3GLB1	SH3 domain containing GRB2 like, endophilin B1
chr1	87258246	87259336	1091	Distal Intergenic	1	87170253	87213867	43615	1	51100	87993	ENSG00000097033	SH3GLB1	SH3 domain containing GRB2 like, endophilin B1
chr1	87311687	87312582	896	Distal Intergenic	1	87328128	87380107	51980	2	9403	67525	ENSG00000183291	SELENOF	selenoprotein F
chr1	87792948	87794129	1182	Promoter (<=1kb)	1	87794151	87814607	20457	1	8543	-22	ENSG00000143013	LMO4	LIM domain only 4
chr1	87794350	87795268	919	Promoter (<=1kb)	1	87794151	87814607	20457	1	8543	199	ENSG00000143013	LMO4	LIM domain only 4
chr1	88325878	88326644	767	Distal Intergenic	1	87819210	87837338	18129	2	100505768	-488540	ENSG00000227290	LINC01364	long intergenic non-protein coding RNA 1364
chr1	88529186	88529974	789	Distal Intergenic	1	89149922	89301938	152017	1	5586	-619948	ENSG00000065243	PKN2	protein kinase N2
chr1	88566410	88566818	409	Distal Intergenic	1	89149922	89301938	152017	1	5586	-583104	ENSG00000065243	PKN2	protein kinase N2
chr1	88980208	88980861	654	Distal Intergenic	1	89149922	89301938	152017	1	5586	-169061	ENSG00000065243	PKN2	protein kinase N2
chr1	89036844	89037826	983	Intron (uc021opn.1/uc021opn.1, intron 1 of 3)	1	89149922	89301938	152017	1	5586	-112096	ENSG00000065243	PKN2	protein kinase N2
chr1	89339547	89340030	484	Intron (uc001dmo.4/2959, intron 2 of 6)	1	89318321	89357301	38981	2	2959	17271	ENSG00000137947	GTF2B	general transcription factor IIB
chr1	89739998	89740747	750	Promoter (1-2kb)	1	89724634	89738544	13911	2	115362	-1454	ENSG00000154451	GBP5	guanylate binding protein 5
chr1	89921187	89921828	642	Distal Intergenic	1	89873238	89890493	17256	1	400759	47949	ENSG00000225492	GBP1P1	guanylate binding protein 1 pseudogene 1
chr1	89971593	89972452	860	Distal Intergenic	1	89990397	90063420	73024	1	23507	-17945	ENSG00000197147	LRRC8B	leucine rich repeat containing 8 VRAC subunit B
chr1	89983454	89984709	1256	Distal Intergenic	1	89990397	90063420	73024	1	23507	-5688	ENSG00000197147	LRRC8B	leucine rich repeat containing 8 VRAC subunit B
chr1	90013179	90014241	1063	Intron (uc001dnh.3/23507, intron 1 of 7)	1	90024270	90063420	39151	1	23507	-10029	ENSG00000197147	LRRC8B	leucine rich repeat containing 8 VRAC subunit B
chr1	90018001	90019131	1131	Intron (uc001dnh.3/23507, intron 2 of 7)	1	90024270	90063420	39151	1	23507	-5139	ENSG00000197147	LRRC8B	leucine rich repeat containing 8 VRAC subunit B
chr1	90185548	90185874	327	Distal Intergenic	1	90098644	90185094	86451	1	84230	86904	ENSG00000171488	LRRC8C	leucine rich repeat containing 8 VRAC subunit C
chr1	90220046	90220498	453	Distal Intergenic	1	90286573	90401989	115417	1	55144	-66075	ENSG00000171492	LRRC8D	leucine rich repeat containing 8 VRAC subunit D
chr1	90223124	90223956	833	Distal Intergenic	1	90286573	90401989	115417	1	55144	-62617	ENSG00000171492	LRRC8D	leucine rich repeat containing 8 VRAC subunit D
chr1	90374511	90375021	511	Intron (uc001dnm.3/55144, intron 2 of 2)	1	90458824	90460525	1702	2	492303	85504	NA	GEMIN8P4	gem nuclear organelle associated protein 8 pseudogene 4
chr1	90540339	90541085	747	Distal Intergenic	1	90460678	90494094	33417	1	284695	79661	ENSG00000162664	ZNF326	zinc finger protein 326
chr1	91228698	91229174	477	Distal Intergenic	1	91177579	91182794	5216	2	343472	-45904	ENSG00000143032	BARHL2	BarH like homeobox 2
chr1	91485734	91487169	1436	Promoter (<=1kb)	1	91380857	91487065	106209	2	84146	0	ENSG00000122482	ZNF644	zinc finger protein 644
chr1	91966050	91966645	596	Promoter (<=1kb)	1	91966404	91991321	24918	1	8317	0	ENSG00000097046	CDC7	cell division cycle 7
chr1	91991425	91993002	1578	Downstream (<=300bp)	1	91980376	91991321	10946	1	8317	11049	ENSG00000097046	CDC7	cell division cycle 7
chr1	92054817	92055466	650	Distal Intergenic	1	91980376	91991321	10946	1	8317	74441	ENSG00000097046	CDC7	cell division cycle 7
chr1	92086970	92089030	2061	Distal Intergenic	1	91980376	91991321	10946	1	8317	106594	ENSG00000097046	CDC7	cell division cycle 7
chr1	92116527	92117774	1248	Distal Intergenic	1	91980376	91991321	10946	1	8317	136151	ENSG00000097046	CDC7	cell division cycle 7
chr1	92149605	92150877	1273	Intron (uc009wde.3/7049, intron 19 of 19)	1	91980376	91991321	10946	1	8317	169229	ENSG00000097046	CDC7	cell division cycle 7
chr1	92152919	92153507	589	Intron (uc009wde.3/7049, intron 19 of 19)	1	91980376	91991321	10946	1	8317	172543	ENSG00000097046	CDC7	cell division cycle 7
chr1	92162943	92164061	1119	Exon (uc009wde.3/7049, exon 18 of 20)	1	92145900	92327603	181704	2	7049	163542	ENSG00000069702	TGFBR3	transforming growth factor beta receptor 3
chr1	92165939	92167216	1278	Intron (uc009wde.3/7049, intron 17 of 19)	1	92145900	92327603	181704	2	7049	160387	ENSG00000069702	TGFBR3	transforming growth factor beta receptor 3
chr1	92191051	92192335	1285	Intron (uc009wde.3/7049, intron 10 of 19)	1	92145900	92327603	181704	2	7049	135268	ENSG00000069702	TGFBR3	transforming growth factor beta receptor 3
chr1	92192965	92193956	992	Exon (uc009wde.3/7049, exon 10 of 20)	1	92145900	92327603	181704	2	7049	133647	ENSG00000069702	TGFBR3	transforming growth factor beta receptor 3
chr1	92195889	92197319	1431	Intron (uc009wde.3/7049, intron 8 of 19)	1	92145900	92327603	181704	2	7049	130284	ENSG00000069702	TGFBR3	transforming growth factor beta receptor 3
chr1	92200613	92201576	964	Intron (uc009wde.3/7049, intron 7 of 19)	1	92145900	92327603	181704	2	7049	126027	ENSG00000069702	TGFBR3	transforming growth factor beta receptor 3
chr1	92210161	92211569	1409	Intron (uc009wde.3/7049, intron 7 of 19)	1	92145900	92327603	181704	2	7049	116034	ENSG00000069702	TGFBR3	transforming growth factor beta receptor 3
chr1	92220433	92221556	1124	5' UTR	1	92145900	92327603	181704	2	7049	106047	ENSG00000069702	TGFBR3	transforming growth factor beta receptor 3
chr1	92248888	92250178	1291	Intron (uc009wde.3/7049, intron 3 of 19)	1	92145900	92327603	181704	2	7049	77425	ENSG00000069702	TGFBR3	transforming growth factor beta receptor 3
chr1	92260944	92262113	1170	Intron (uc009wde.3/7049, intron 2 of 19)	1	92145900	92327603	181704	2	7049	65490	ENSG00000069702	TGFBR3	transforming growth factor beta receptor 3
chr1	92271523	92273683	2161	Intron (uc009wde.3/7049, intron 1 of 19)	1	92145900	92327603	181704	2	7049	53920	ENSG00000069702	TGFBR3	transforming growth factor beta receptor 3
chr1	92310323	92311069	747	Intron (uc009wde.3/7049, intron 1 of 19)	1	92145900	92327603	181704	2	7049	16534	ENSG00000069702	TGFBR3	transforming growth factor beta receptor 3
chr1	92329524	92330277	754	Promoter (1-2kb)	1	92145900	92327603	181704	2	7049	-1921	ENSG00000069702	TGFBR3	transforming growth factor beta receptor 3
chr1	92348973	92349656	684	Intron (uc001doh.3/7049, intron 1 of 16)	1	92145900	92351836	205937	2	7049	2180	ENSG00000069702	TGFBR3	transforming growth factor beta receptor 3
chr1	92601723	92602448	726	Intron (uc031pnb.1/284697, intron 5 of 5)	1	92632609	92650280	17672	1	23285	-30161	NA	NA	NA
chr1	92605856	92606855	1000	Exon (uc001doo.3/284697, exon 7 of 9)	1	92632609	92650280	17672	1	23285	-25754	NA	NA	NA
chr1	92646030	92647730	1701	Exon (uc010otd.2/23285, exon 8 of 9)	1	92634415	92650280	15866	1	23285	11615	NA	NA	NA
chr1	92709940	92711013	1074	Exon (uc001doq.3/388649, exon 4 of 6)	1	92683573	92711367	27795	1	388649	26367	ENSG00000203910	C1orf146	chromosome 1 open reading frame 146
chr1	92864176	92865189	1014	Distal Intergenic	1	92940318	92949356	9039	2	2672	84167	ENSG00000162676	GFI1	growth factor independent 1 transcriptional repressor
chr1	92993363	92993770	408	Intron (uc001dox.3/7813, intron 17 of 17)	1	92940318	92952433	12116	2	2672	-40930	ENSG00000162676	GFI1	growth factor independent 1 transcriptional repressor
chr1	93268615	93269431	817	Distal Intergenic	1	92974253	93257961	283709	2	7813	-10654	ENSG00000067208	EVI5	ecotropic viral integration site 5
chr1	93386325	93387133	809	Intron (uc001dpc.3/388650, intron 1 of 4)	1	93298286	93427079	128794	2	388650	39946	ENSG00000154511	DIPK1A	divergent protein kinase domain 1A
chr1	93388990	93389899	910	Intron (uc001dpc.3/388650, intron 1 of 4)	1	93298286	93427079	128794	2	388650	37180	ENSG00000154511	DIPK1A	divergent protein kinase domain 1A
chr1	93644727	93646221	1495	Promoter (<=1kb)	1	93615299	93646246	30948	2	50999	25	ENSG00000117500	TMED5	transmembrane p24 trafficking protein 5
chr1	94049669	94051491	1823	Promoter (<=1kb)	1	94027343	94050719	23377	2	8412	0	ENSG00000137936	BCAR3	BCAR3 adaptor protein, NSP family member
chr1	94083244	94084466	1223	Promoter (3-4kb)	1	94027343	94079702	52360	2	8412	-3542	ENSG00000137936	BCAR3	BCAR3 adaptor protein, NSP family member
chr1	94101586	94102385	800	Intron (uc001dpz.4/8412, intron 3 of 11)	1	94027343	94079702	52360	2	8412	-21884	ENSG00000137936	BCAR3	BCAR3 adaptor protein, NSP family member
chr1	94103849	94104922	1074	Intron (uc001dpz.4/8412, intron 3 of 11)	1	94027343	94079702	52360	2	8412	-24147	ENSG00000137936	BCAR3	BCAR3 adaptor protein, NSP family member
chr1	94187627	94189042	1416	Intron (uc001dqb.4/8412, intron 2 of 13)	1	94027343	94147394	120052	2	8412	-40233	ENSG00000137936	BCAR3	BCAR3 adaptor protein, NSP family member
chr1	94224294	94225010	717	Intron (uc001dqb.4/8412, intron 2 of 13)	1	94027343	94147394	120052	2	8412	-76900	ENSG00000137936	BCAR3	BCAR3 adaptor protein, NSP family member
chr1	94233975	94235520	1546	Intron (uc001dqb.4/8412, intron 2 of 13)	1	94312388	94312467	80	1	100126348	-76868	ENSG00000211575	MIR760	microRNA 760
chr1	94266293	94267156	864	Intron (uc001dqb.4/8412, intron 2 of 13)	1	94312388	94312467	80	1	100126348	-45232	ENSG00000211575	MIR760	microRNA 760
chr1	94310955	94312663	1709	Promoter (<=1kb)	1	94312388	94312467	80	1	100126348	0	ENSG00000211575	MIR760	microRNA 760
chr1	94480562	94481083	522	Intron (uc001dqh.3/24, intron 37 of 49)	1	94475933	94484228	8296	2	24	3145	ENSG00000198691	ABCA4	ATP binding cassette subfamily A member 4
chr1	94560684	94561511	828	Intron (uc001dqh.3/24, intron 6 of 49)	1	94458394	94586705	128312	2	24	25194	ENSG00000198691	ABCA4	ATP binding cassette subfamily A member 4
chr1	94724203	94725023	821	Intron (uc009wdq.1/9411, intron 1 of 25)	1	94615403	94740624	125222	2	9411	15601	ENSG00000137962	ARHGAP29	Rho GTPase activating protein 29
chr1	94748936	94749633	698	Distal Intergenic	1	94615403	94740624	125222	2	9411	-8312	ENSG00000137962	ARHGAP29	Rho GTPase activating protein 29
chr1	94982038	94982673	636	Exon (uc001dqn.4/5825, exon 23 of 23)	1	94994732	95006622	11891	2	2152	23949	ENSG00000117525	F3	coagulation factor III, tissue factor
chr1	95328961	95329833	873	Intron (uc001dqv.5/126969, intron 10 of 14)	1	95292995	95356823	63829	1	126969	35966	ENSG00000143036	SLC44A3	solute carrier family 44 member 3
chr1	95394111	95395165	1055	Promoter (<=1kb)	1	95393584	95428826	35243	1	729970	527	NA	CNN3-DT	CNN3 divergent transcript
chr1	95412864	95413462	599	Intron (uc021oqc.2/729970, intron 2 of 3)	1	95393584	95428826	35243	1	729970	19280	NA	CNN3-DT	CNN3 divergent transcript
chr1	95468281	95469042	762	Intron (uc001dra.2/199857, intron 3 of 3)	1	95448279	95538507	90229	2	199857	69465	ENSG00000172339	ALG14	ALG14 UDP-N-acetylglucosaminyltransferase subunit
chr1	95477696	95478346	651	Intron (uc001dra.2/199857, intron 3 of 3)	1	95448279	95538507	90229	2	199857	60161	ENSG00000172339	ALG14	ALG14 UDP-N-acetylglucosaminyltransferase subunit
chr1	95478758	95480534	1777	Intron (uc001dra.2/199857, intron 3 of 3)	1	95448279	95538507	90229	2	199857	57973	ENSG00000172339	ALG14	ALG14 UDP-N-acetylglucosaminyltransferase subunit
chr1	95561294	95562513	1220	Intron (uc021oqe.1/148534, intron 1 of 6)	1	95558073	95663161	105089	1	148534	3221	ENSG00000152078	TLCD4	TLC domain containing 4
chr1	95711853	95712558	706	3' UTR	1	95699711	95712781	13071	1	25950	12142	ENSG00000122481	RWDD3	RWD domain containing 3
chr1	95874138	95874606	469	Distal Intergenic	1	95940293	95944912	4620	1	440594	-65687	ENSG00000233907	LINC01761	long intergenic non-protein coding RNA 1761
chr1	96118952	96120153	1202	Distal Intergenic	1	95940293	95944912	4620	1	440594	178659	ENSG00000233907	LINC01761	long intergenic non-protein coding RNA 1761
chr1	96148412	96149701	1290	Distal Intergenic	1	95940293	95944912	4620	1	440594	208119	ENSG00000233907	LINC01761	long intergenic non-protein coding RNA 1761
chr1	96164005	96164375	371	Distal Intergenic	1	95940293	95944912	4620	1	440594	223712	ENSG00000233907	LINC01761	long intergenic non-protein coding RNA 1761
chr1	96307072	96307962	891	Distal Intergenic	1	95940293	95944912	4620	1	440594	366779	ENSG00000233907	LINC01761	long intergenic non-protein coding RNA 1761
chr1	96353384	96355264	1881	Distal Intergenic	1	95940293	95944912	4620	1	440594	413091	ENSG00000233907	LINC01761	long intergenic non-protein coding RNA 1761
chr1	96422935	96423829	895	Distal Intergenic	1	95940293	95944912	4620	1	440594	482642	ENSG00000233907	LINC01761	long intergenic non-protein coding RNA 1761
chr1	96475270	96476113	844	Distal Intergenic	1	95940293	95944912	4620	1	440594	534977	ENSG00000233907	LINC01761	long intergenic non-protein coding RNA 1761
chr1	96929722	96931785	2064	Distal Intergenic	1	97187175	97239518	52344	1	58155	-255390	ENSG00000117569	PTBP2	polypyrimidine tract binding protein 2
chr1	97004251	97005128	878	Distal Intergenic	1	97187175	97239518	52344	1	58155	-182047	ENSG00000117569	PTBP2	polypyrimidine tract binding protein 2
chr1	97208830	97209450	621	Intron (uc001drm.2/58155, intron 2 of 4)	1	97188273	97280605	92333	1	58155	20557	ENSG00000117569	PTBP2	polypyrimidine tract binding protein 2
chr1	97212932	97213553	622	Intron (uc001drm.2/58155, intron 2 of 4)	1	97188273	97280605	92333	1	58155	24659	ENSG00000117569	PTBP2	polypyrimidine tract binding protein 2
chr1	97331157	97332477	1321	Distal Intergenic	1	97250615	97280605	29991	1	58155	80542	ENSG00000117569	PTBP2	polypyrimidine tract binding protein 2
chr1	97409731	97410787	1057	Distal Intergenic	1	97561479	97788511	227033	1	100873932	-150692	ENSG00000232878	DPYD-AS1	DPYD antisense RNA 1
chr1	97427987	97428843	857	Distal Intergenic	1	97561479	97788511	227033	1	100873932	-132636	ENSG00000232878	DPYD-AS1	DPYD antisense RNA 1
chr1	97512518	97513908	1391	Distal Intergenic	1	97561479	97788511	227033	1	100873932	-47571	ENSG00000232878	DPYD-AS1	DPYD antisense RNA 1
chr1	97529036	97529566	531	Distal Intergenic	1	97561479	97788511	227033	1	100873932	-31913	ENSG00000232878	DPYD-AS1	DPYD antisense RNA 1
chr1	97553757	97555105	1349	Intron (uc001drv.3/1806, intron 21 of 22)	1	97561479	97788511	227033	1	100873932	-6374	ENSG00000232878	DPYD-AS1	DPYD antisense RNA 1
chr1	97559047	97559857	811	Promoter (1-2kb)	1	97561479	97788511	227033	1	100873932	-1622	ENSG00000232878	DPYD-AS1	DPYD antisense RNA 1
chr1	97710586	97711704	1119	Intron (uc031pne.1/100873932, intron 1 of 4)	1	97561479	97788511	227033	1	100873932	149107	ENSG00000232878	DPYD-AS1	DPYD antisense RNA 1
chr1	97712468	97713369	902	Intron (uc031pne.1/100873932, intron 1 of 4)	1	97561479	97788511	227033	1	100873932	150989	ENSG00000232878	DPYD-AS1	DPYD antisense RNA 1
chr1	98019389	98019944	556	Intron (uc001drv.3/1806, intron 11 of 22)	1	97543300	98386615	843316	2	1806	366671	ENSG00000188641	DPYD	dihydropyrimidine dehydrogenase
chr1	98252391	98253655	1265	Intron (uc001drv.3/1806, intron 3 of 22)	1	97543300	98386615	843316	2	1806	132960	ENSG00000188641	DPYD	dihydropyrimidine dehydrogenase
chr1	98297779	98298646	868	Intron (uc001drv.3/1806, intron 2 of 22)	1	97543300	98386615	843316	2	1806	87969	ENSG00000188641	DPYD	dihydropyrimidine dehydrogenase
chr1	98315553	98315846	294	Intron (uc001drv.3/1806, intron 2 of 22)	1	97543300	98386615	843316	2	1806	70769	ENSG00000188641	DPYD	dihydropyrimidine dehydrogenase
chr1	98371884	98373179	1296	Intron (uc001drv.3/1806, intron 1 of 22)	1	97543300	98386615	843316	2	1806	13436	ENSG00000188641	DPYD	dihydropyrimidine dehydrogenase
chr1	98520878	98521649	772	Distal Intergenic	1	98453556	98515249	61694	2	400765	-5629	ENSG00000225206	MIR137HG	MIR137 host gene
chr1	98564896	98565667	772	Distal Intergenic	1	98453556	98515249	61694	2	400765	-49647	ENSG00000225206	MIR137HG	MIR137 host gene
chr1	98610244	98610966	723	Distal Intergenic	1	98676267	98738214	61948	1	729987	-65301	ENSG00000226053	LINC01776	long intergenic non-protein coding RNA 1776
chr1	99003391	99004179	789	Distal Intergenic	1	99127236	99226056	98821	1	51375	-123057	ENSG00000162627	SNX7	sorting nexin 7
chr1	99797790	99798668	879	Distal Intergenic	1	99729848	99775138	45291	1	9890	67942	ENSG00000117600	PLPPR4	phospholipid phosphatase related 4
chr1	99836873	99837713	841	Distal Intergenic	1	99729848	99775138	45291	1	9890	107025	ENSG00000117600	PLPPR4	phospholipid phosphatase related 4
chr1	99892135	99893166	1032	Distal Intergenic	1	99729848	99775138	45291	1	9890	162287	ENSG00000117600	PLPPR4	phospholipid phosphatase related 4
chr1	99907187	99908069	883	Distal Intergenic	1	99729848	99775138	45291	1	9890	177339	ENSG00000117600	PLPPR4	phospholipid phosphatase related 4
chr1	99936843	99937818	976	Distal Intergenic	1	100111431	100160097	48667	1	54873	-173613	ENSG00000099260	PALMD	palmdelphin
chr1	100124816	100126179	1364	Intron (uc001dsg.3/54873, intron 1 of 7)	1	100111431	100160097	48667	1	54873	13385	ENSG00000099260	PALMD	palmdelphin
chr1	100127248	100128843	1596	Exon (uc001dsg.3/54873, exon 2 of 8)	1	100111431	100160097	48667	1	54873	15817	ENSG00000099260	PALMD	palmdelphin
chr1	100137566	100139197	1632	Intron (uc001dsg.3/54873, intron 3 of 7)	1	100111431	100160097	48667	1	54873	26135	ENSG00000099260	PALMD	palmdelphin
chr1	100384686	100385232	547	Intron (uc001dsi.1/178, intron 33 of 33)	1	100435345	100492534	57190	1	23443	-50113	ENSG00000117620	SLC35A3	solute carrier family 35 member A3
chr1	100653326	100653964	639	3' UTR	1	100614004	100643829	29826	2	127495	-9497	ENSG00000122477	LRRC39	leucine rich repeat containing 39
chr1	100788001	100789396	1396	Distal Intergenic	1	100810584	100963763	153180	1	8556	-21188	ENSG00000079335	CDC14A	cell division cycle 14A
chr1	100996351	100997014	664	Distal Intergenic	1	101003728	101007583	3856	1	54112	-6714	ENSG00000181656	GPR88	G protein-coupled receptor 88
chr1	101050037	101050831	795	Distal Intergenic	1	101003728	101007583	3856	1	54112	46309	ENSG00000181656	GPR88	G protein-coupled receptor 88
chr1	101108952	101110042	1091	Intron (uc021oqr.1/100128787, intron 2 of 4)	1	101092606	101112560	19955	2	100128787	2518	NA	LINC01349	long intergenic non-protein coding RNA 1349
chr1	101110920	101111937	1018	Promoter (<=1kb)	1	101092606	101112560	19955	2	100128787	623	NA	LINC01349	long intergenic non-protein coding RNA 1349
chr1	101420894	101422278	1385	Intron (uc001dtn.2/148867, intron 8 of 11)	1	101361632	101447311	85680	1	148867	59262	ENSG00000162695	SLC30A7	solute carrier family 30 member 7
chr1	101702484	101703547	1064	Promoter (<=1kb)	1	101702459	101707076	4618	1	1901	25	ENSG00000170989	S1PR1	sphingosine-1-phosphate receptor 1
chr1	101841851	101842550	700	Distal Intergenic	1	101806425	101806451	27	2	100873740	-35400	ENSG00000207116	RNU6-31P	RNA, U6 small nuclear 31, pseudogene
chr1	102132228	102133855	1628	Distal Intergenic	1	102268127	102312600	44474	2	118427	178745	ENSG00000118733	OLFM3	olfactomedin 3
chr1	102140805	102141919	1115	Distal Intergenic	1	102268127	102312600	44474	2	118427	170681	ENSG00000118733	OLFM3	olfactomedin 3
chr1	102246944	102247467	524	Distal Intergenic	1	102268127	102312600	44474	2	118427	65133	ENSG00000118733	OLFM3	olfactomedin 3
chr1	105276874	105277588	715	Distal Intergenic	1	104615645	104619693	4049	1	100129138	661229	ENSG00000215869	LOC100129138	THAP domain containing 3 pseudogene
chr1	105467332	105467842	511	Distal Intergenic	1	104615645	104619693	4049	1	100129138	851687	ENSG00000215869	LOC100129138	THAP domain containing 3 pseudogene
chr1	105606467	105607779	1313	Distal Intergenic	1	104615645	104619693	4049	1	100129138	990822	ENSG00000215869	LOC100129138	THAP domain containing 3 pseudogene
chr1	106220833	106221426	594	Distal Intergenic	1	107599267	107601916	2650	1	55170	-1377841	ENSG00000198890	PRMT6	protein arginine methyltransferase 6
chr1	106228029	106228727	699	Distal Intergenic	1	107599267	107601916	2650	1	55170	-1370540	ENSG00000198890	PRMT6	protein arginine methyltransferase 6
chr1	106586326	106587236	911	Distal Intergenic	1	107599267	107601916	2650	1	55170	-1012031	ENSG00000198890	PRMT6	protein arginine methyltransferase 6
chr1	106599111	106600114	1004	Distal Intergenic	1	107599267	107601916	2650	1	55170	-999153	ENSG00000198890	PRMT6	protein arginine methyltransferase 6
chr1	107218271	107219681	1411	Distal Intergenic	1	107599267	107601916	2650	1	55170	-379586	ENSG00000198890	PRMT6	protein arginine methyltransferase 6
chr1	107242317	107243625	1309	Distal Intergenic	1	107599267	107601916	2650	1	55170	-355642	ENSG00000198890	PRMT6	protein arginine methyltransferase 6
chr1	107296694	107297394	701	Distal Intergenic	1	107599267	107601916	2650	1	55170	-301873	ENSG00000198890	PRMT6	protein arginine methyltransferase 6
chr1	107360028	107360753	726	Distal Intergenic	1	107599267	107601916	2650	1	55170	-238514	ENSG00000198890	PRMT6	protein arginine methyltransferase 6
chr1	107496823	107499799	2977	Distal Intergenic	1	107599267	107601916	2650	1	55170	-99468	ENSG00000198890	PRMT6	protein arginine methyltransferase 6
chr1	107512055	107513582	1528	Distal Intergenic	1	107599267	107601916	2650	1	55170	-85685	ENSG00000198890	PRMT6	protein arginine methyltransferase 6
chr1	107520879	107523123	2245	Distal Intergenic	1	107599267	107601916	2650	1	55170	-76144	ENSG00000198890	PRMT6	protein arginine methyltransferase 6
chr1	107686064	107687320	1257	Intron (uc001dvc.4/22854, intron 1 of 5)	1	107683549	107953207	269659	1	22854	2515	ENSG00000162631	NTNG1	netrin G1
chr1	107689726	107691069	1344	5' UTR	1	107683549	107953207	269659	1	22854	6177	ENSG00000162631	NTNG1	netrin G1
chr1	107692378	107693415	1038	Intron (uc001dvc.4/22854, intron 2 of 5)	1	107683549	107953207	269659	1	22854	8829	ENSG00000162631	NTNG1	netrin G1
chr1	107737871	107738311	441	Intron (uc001dvc.4/22854, intron 2 of 5)	1	107683549	107953207	269659	1	22854	54322	ENSG00000162631	NTNG1	netrin G1
chr1	107741067	107741734	668	Intron (uc001dvc.4/22854, intron 2 of 5)	1	107683549	107953207	269659	1	22854	57518	ENSG00000162631	NTNG1	netrin G1
chr1	107755458	107756238	781	Intron (uc001dvc.4/22854, intron 2 of 5)	1	107683549	107953207	269659	1	22854	71909	ENSG00000162631	NTNG1	netrin G1
chr1	107794732	107795532	801	Intron (uc001dvc.4/22854, intron 2 of 5)	1	107683549	107953207	269659	1	22854	111183	ENSG00000162631	NTNG1	netrin G1
chr1	107796780	107797498	719	Intron (uc001dvc.4/22854, intron 2 of 5)	1	107683549	107953207	269659	1	22854	113231	ENSG00000162631	NTNG1	netrin G1
chr1	107984940	107985820	881	Intron (uc001dvc.4/22854, intron 5 of 5)	1	107937776	108024475	86700	1	22854	47164	ENSG00000162631	NTNG1	netrin G1
chr1	107999159	107999600	442	Intron (uc001dvc.4/22854, intron 5 of 5)	1	107937776	108024475	86700	1	22854	61383	ENSG00000162631	NTNG1	netrin G1
chr1	108168554	108170039	1486	Intron (uc010ouu.1/10451, intron 2 of 9)	1	108113782	108220631	106850	2	10451	50592	ENSG00000134215	VAV3	vav guanine nucleotide exchange factor 3
chr1	108220420	108221311	892	Promoter (<=1kb)	1	108113782	108220631	106850	2	10451	0	ENSG00000134215	VAV3	vav guanine nucleotide exchange factor 3
chr1	108224784	108225740	957	Promoter (4-5kb)	1	108113782	108220631	106850	2	10451	-4153	ENSG00000134215	VAV3	vav guanine nucleotide exchange factor 3
chr1	108226709	108227233	525	Intron (uc001dvj.1/10451, intron 1 of 9)	1	108113782	108231126	117345	2	10451	3893	ENSG00000134215	VAV3	vav guanine nucleotide exchange factor 3
chr1	108270079	108271077	999	Intron (uc001dvk.1/10451, intron 15 of 26)	1	108113782	108231126	117345	2	10451	-38953	ENSG00000134215	VAV3	vav guanine nucleotide exchange factor 3
chr1	108292809	108293442	634	Intron (uc001dvk.1/10451, intron 13 of 26)	1	108113782	108231126	117345	2	10451	-61683	ENSG00000134215	VAV3	vav guanine nucleotide exchange factor 3
chr1	108419647	108420216	570	Intron (uc001dvk.1/10451, intron 1 of 26)	1	108211463	108506218	294756	2	10451	86002	ENSG00000134215	VAV3	vav guanine nucleotide exchange factor 3
chr1	108462323	108463187	865	Intron (uc001dvk.1/10451, intron 1 of 26)	1	108211463	108506218	294756	2	10451	43031	ENSG00000134215	VAV3	vav guanine nucleotide exchange factor 3
chr1	108558990	108559802	813	Distal Intergenic	1	108211463	108507545	296083	2	10451	-51445	ENSG00000134215	VAV3	vav guanine nucleotide exchange factor 3
chr1	108629759	108631088	1330	Distal Intergenic	1	108677344	108735431	58088	2	29957	104343	ENSG00000085491	SLC25A24	solute carrier family 25 member 24
chr1	109132844	109134031	1188	Intron (uc010ouy.2/284611, intron 1 of 10)	1	109102971	109181949	78979	1	284611	29873	ENSG00000162636	FAM102B	family with sequence similarity 102 member B
chr1	109148030	109148928	899	Exon (uc010ouy.2/284611, exon 3 of 11)	1	109102971	109181949	78979	1	284611	45059	ENSG00000162636	FAM102B	family with sequence similarity 102 member B
chr1	109189380	109189856	477	Distal Intergenic	1	109190910	109203744	12835	2	113802	13888	ENSG00000162639	HENMT1	HEN methyltransferase 1
chr1	109357331	109357937	607	Distal Intergenic	1	109358520	109399726	41207	2	254268	41789	ENSG00000162641	AKNAD1	AKNA domain containing 1
chr1	109704690	109705519	830	Intron (uc009wex.2/57535, intron 2 of 19)	1	109729171	109749403	20233	1	57535	-23652	ENSG00000116299	ELAPOR1	endosome-lysosome associated apoptosis and autophagy regulator 1
chr1	109736350	109737437	1088	Promoter (2-3kb)	1	109740096	109742859	2764	1	57535	-2659	ENSG00000116299	ELAPOR1	endosome-lysosome associated apoptosis and autophagy regulator 1
chr1	109750947	109751824	878	Promoter (4-5kb)	1	109756515	109760113	3599	1	6301	-4691	ENSG00000031698	SARS1	seryl-tRNA synthetase 1
chr1	109756538	109758110	1573	Promoter (<=1kb)	1	109756515	109780804	24290	1	6301	23	ENSG00000031698	SARS1	seryl-tRNA synthetase 1
chr1	109921914	109922603	690	Intron (uc010ovi.2/6272, intron 1 of 19)	1	109852188	109935979	83792	2	6272	13376	ENSG00000134243	SORT1	sortilin 1
chr1	109935075	109935616	542	Promoter (<=1kb)	1	109852188	109935979	83792	2	6272	363	ENSG00000134243	SORT1	sortilin 1
chr1	109935777	109936484	708	Promoter (<=1kb)	1	109852188	109935979	83792	2	6272	0	ENSG00000134243	SORT1	sortilin 1
chr1	110409677	110410287	611	Distal Intergenic	1	110453233	110467824	14592	1	1435	-42946	ENSG00000184371	CSF1	colony stimulating factor 1
chr1	110500241	110501396	1156	Distal Intergenic	1	110527387	110566364	38978	1	10768	-25991	ENSG00000168710	AHCYL1	adenosylhomocysteinase like 1
chr1	110522306	110522928	623	Promoter (4-5kb)	1	110527387	110566364	38978	1	10768	-4459	ENSG00000168710	AHCYL1	adenosylhomocysteinase like 1
chr1	110525986	110526862	877	Promoter (<=1kb)	1	110527387	110566364	38978	1	10768	-525	ENSG00000168710	AHCYL1	adenosylhomocysteinase like 1
chr1	110814399	110815357	959	Exon (uc021orm.1/uc021orm.1, exon 1 of 1)	1	110753336	110776674	23339	1	3749	61063	ENSG00000116396	KCNC4	potassium voltage-gated channel subfamily C member 4
chr1	110839422	110840103	682	Intron (uc001dzj.3/440600, intron 2 of 3)	1	110828999	110881793	52795	2	440600	41690	ENSG00000227963	RBM15-AS1	RBM15 antisense RNA 1
chr1	110848605	110849329	725	Intron (uc001dzj.3/440600, intron 2 of 3)	1	110828999	110881793	52795	2	440600	32464	ENSG00000227963	RBM15-AS1	RBM15 antisense RNA 1
chr1	110890550	110891358	809	Distal Intergenic	1	110881945	110889303	7359	1	64783	8605	ENSG00000162775	RBM15	RNA binding motif protein 15
chr1	110923084	110923938	855	Exon (uc001dzo.2/9122, exon 5 of 9)	1	110905473	110933704	28232	2	9122	9766	ENSG00000168679	SLC16A4	solute carrier family 16 member 4
chr1	111144851	111145524	674	Intron (uc009wfv.2/3737, intron 3 of 4)	1	111145776	111148975	3200	2	3737	3451	ENSG00000177301	KCNA2	potassium voltage-gated channel subfamily A member 2
chr1	111733370	111733970	601	Intron (uc001eak.2/79961, intron 8 of 11)	1	111728591	111743325	14735	2	79961	9355	ENSG00000162777	DENND2D	DENN domain containing 2D
chr1	111799679	111800290	612	Distal Intergenic	1	111823146	111828730	5585	1	149620	-22856	ENSG00000203878	CHIAP2	chitinase, acidic pseudogene 2
chr1	111824717	111825172	456	Exon (uc009wgb.3/149620, exon 2 of 8)	1	111823146	111828730	5585	1	149620	1571	ENSG00000203878	CHIAP2	chitinase, acidic pseudogene 2
chr1	112052637	112053508	872	Intron (uc001ebg.4/140, intron 1 of 5)	1	112042051	112046743	4693	2	140	-5894	ENSG00000282608	ADORA3	adenosine A3 receptor
chr1	112198501	112199081	581	Intron (uc001ebi.3/5906, intron 1 of 7)	1	112162405	112256101	93697	1	5906	36096	ENSG00000116473	RAP1A	RAP1A, member of RAS oncogene family
chr1	113071706	113072430	725	Intron (uc009wgh.3/54879, intron 8 of 8)	1	113051370	113063910	12541	1	7482	20336	ENSG00000134245	WNT2B	Wnt family member 2B
chr1	113081244	113081915	672	Intron (uc009wgh.3/54879, intron 8 of 8)	1	113051370	113063910	12541	1	7482	29874	ENSG00000134245	WNT2B	Wnt family member 2B
chr1	113564141	113564840	700	Intron (uc001ede.1/uc001ede.1, intron 2 of 2)	1	113615831	113667342	51512	1	9860	-50991	ENSG00000198799	LRIG2	leucine rich repeats and immunoglobulin like domains 2
chr1	114524621	114525731	1111	3' UTR	1	114522030	114524876	2847	1	56944	2591	ENSG00000116774	OLFML3	olfactomedin like 3
chr1	115650288	115651146	859	Distal Intergenic	1	115590633	115632121	41489	2	10100	-18167	ENSG00000134198	TSPAN2	tetraspanin 2
chr1	115711297	115711947	651	Distal Intergenic	1	115590633	115632121	41489	2	10100	-79176	ENSG00000134198	TSPAN2	tetraspanin 2
chr1	115712657	115714049	1393	Distal Intergenic	1	115590633	115632121	41489	2	10100	-80536	ENSG00000134198	TSPAN2	tetraspanin 2
chr1	115726000	115727965	1966	Distal Intergenic	1	115590633	115632121	41489	2	10100	-93879	ENSG00000134198	TSPAN2	tetraspanin 2
chr1	115795888	115796495	608	Distal Intergenic	1	115828537	115880857	52321	2	4803	84362	ENSG00000134259	NGF	nerve growth factor
chr1	115822347	115823619	1273	Distal Intergenic	1	115828537	115880857	52321	2	4803	57238	ENSG00000134259	NGF	nerve growth factor
chr1	115827727	115828663	937	3' UTR	1	115828537	115880857	52321	2	4803	52194	ENSG00000134259	NGF	nerve growth factor
chr1	115874245	115875131	887	Intron (uc001efu.1/4803, intron 1 of 2)	1	115828537	115880857	52321	2	4803	5726	ENSG00000134259	NGF	nerve growth factor
chr1	115875436	115876742	1307	Intron (uc001efu.1/4803, intron 1 of 2)	1	115828537	115880857	52321	2	4803	4115	ENSG00000134259	NGF	nerve growth factor
chr1	115896735	115898179	1445	Distal Intergenic	1	115828537	115880857	52321	2	4803	-15878	ENSG00000134259	NGF	nerve growth factor
chr1	115947451	115948088	638	Distal Intergenic	1	115828537	115880857	52321	2	4803	-66594	ENSG00000134259	NGF	nerve growth factor
chr1	115978175	115979472	1298	Distal Intergenic	1	115828537	115880857	52321	2	4803	-97318	ENSG00000134259	NGF	nerve growth factor
chr1	116080831	116082373	1543	Distal Intergenic	1	116184574	116240845	56272	1	81839	-102201	ENSG00000173218	VANGL1	VANGL planar cell polarity protein 1
chr1	116088278	116089128	851	Distal Intergenic	1	116184574	116240845	56272	1	81839	-95446	ENSG00000173218	VANGL1	VANGL planar cell polarity protein 1
chr1	116095889	116096880	992	Distal Intergenic	1	116184574	116240845	56272	1	81839	-87694	ENSG00000173218	VANGL1	VANGL planar cell polarity protein 1
chr1	116136144	116136800	657	Distal Intergenic	1	116184574	116240845	56272	1	81839	-47774	ENSG00000173218	VANGL1	VANGL planar cell polarity protein 1
chr1	116192406	116193332	927	Intron (uc001efv.1/81839, intron 1 of 7)	1	116185250	116240845	55596	1	81839	7156	ENSG00000173218	VANGL1	VANGL planar cell polarity protein 1
chr1	116296722	116297120	399	Intron (uc001efx.4/845, intron 1 of 10)	1	116242626	116311426	68801	2	845	14306	ENSG00000118729	CASQ2	calsequestrin 2
chr1	116299607	116300966	1360	Intron (uc001efx.4/845, intron 1 of 10)	1	116242626	116311426	68801	2	845	10460	ENSG00000118729	CASQ2	calsequestrin 2
chr1	116472103	116473012	910	Distal Intergenic	1	116519119	116574511	55393	1	55356	-46107	ENSG00000163393	SLC22A15	solute carrier family 22 member 15
chr1	116511783	116512549	767	Distal Intergenic	1	116519119	116574511	55393	1	55356	-6570	ENSG00000163393	SLC22A15	solute carrier family 22 member 15
chr1	116579804	116580466	663	Exon (uc001egb.4/55356, exon 8 of 12)	1	116519119	116612675	93557	1	55356	60685	ENSG00000163393	SLC22A15	solute carrier family 22 member 15
chr1	116609755	116610490	736	3' UTR	1	116654376	116677861	23486	1	126868	-43886	ENSG00000173212	MAB21L3	mab-21 like 3
chr1	117414225	117415120	896	Distal Intergenic	1	117452689	117532972	80284	1	5738	-37569	ENSG00000134247	PTGFRN	prostaglandin F2 receptor inhibitor
chr1	117496974	117497566	593	Intron (uc001egv.1/5738, intron 4 of 8)	1	117452689	117532972	80284	1	5738	44285	ENSG00000134247	PTGFRN	prostaglandin F2 receptor inhibitor
chr1	117532472	117533890	1419	3' UTR	1	117544372	117579173	34802	1	9398	-10482	ENSG00000134256	CD101	CD101 molecule
chr1	117574978	117575903	926	Intron (uc009whd.4/9398, intron 8 of 9)	1	117602949	117624997	22049	1	8458	-27046	ENSG00000116830	TTF2	transcription termination factor 2
chr1	117635538	117636111	574	Promoter (1-2kb)	1	117637265	117637350	86	1	100126331	-1154	ENSG00000215930	MIR942	microRNA 942
chr1	117667024	117667958	935	Promoter (2-3kb)	1	117653677	117664411	10735	2	80263	-2613	ENSG00000134253	TRIM45	tripartite motif containing 45
chr1	117730834	117731420	587	Intron (uc021osn.1/79679, intron 1 of 5)	1	117686209	117746458	60250	2	79679	15038	ENSG00000134258	VTCN1	V-set domain containing T cell activation inhibitor 1
chr1	118357429	118358530	1102	Distal Intergenic	1	118406107	118472302	66196	2	54834	113772	ENSG00000196505	GDAP2	ganglioside induced differentiation associated protein 2
chr1	118367911	118369114	1204	Distal Intergenic	1	118406107	118472302	66196	2	54834	103188	ENSG00000196505	GDAP2	ganglioside induced differentiation associated protein 2
chr1	118657808	118659909	2102	Exon (uc001ehk.2/200162, exon 4 of 49)	1	118584426	118623942	39517	2	200162	-33866	ENSG00000155761	SPAG17	sperm associated antigen 17
chr1	118661756	118662449	694	Intron (uc001ehk.2/200162, intron 3 of 48)	1	118584426	118623942	39517	2	200162	-37814	ENSG00000155761	SPAG17	sperm associated antigen 17
chr1	118663267	118664041	775	Intron (uc001ehk.2/200162, intron 3 of 48)	1	118584426	118623942	39517	2	200162	-39325	ENSG00000155761	SPAG17	sperm associated antigen 17
chr1	118678115	118680741	2627	Intron (uc001ehk.2/200162, intron 3 of 48)	1	118496288	118727848	231561	2	200162	47107	ENSG00000155761	SPAG17	sperm associated antigen 17
chr1	118686667	118688273	1607	Intron (uc001ehk.2/200162, intron 3 of 48)	1	118496288	118727848	231561	2	200162	39575	ENSG00000155761	SPAG17	sperm associated antigen 17
chr1	118689545	118690982	1438	Intron (uc001ehk.2/200162, intron 3 of 48)	1	118496288	118727848	231561	2	200162	36866	ENSG00000155761	SPAG17	sperm associated antigen 17
chr1	118789670	118790481	812	Distal Intergenic	1	118496288	118727848	231561	2	200162	-61822	ENSG00000155761	SPAG17	sperm associated antigen 17
chr1	118834066	118834966	901	Distal Intergenic	1	118496288	118727848	231561	2	200162	-106218	ENSG00000155761	SPAG17	sperm associated antigen 17
chr1	118837222	118837979	758	Distal Intergenic	1	118496288	118727848	231561	2	200162	-109374	ENSG00000155761	SPAG17	sperm associated antigen 17
chr1	118865752	118866196	445	Distal Intergenic	1	118496288	118727848	231561	2	200162	-137904	ENSG00000155761	SPAG17	sperm associated antigen 17
chr1	119191730	119193392	1663	Distal Intergenic	1	119425666	119441748	16083	2	6913	248356	ENSG00000092607	TBX15	T-box transcription factor 15
chr1	119282113	119282759	647	Distal Intergenic	1	119425666	119441748	16083	2	6913	158989	ENSG00000092607	TBX15	T-box transcription factor 15
chr1	119357992	119358415	424	Distal Intergenic	1	119425666	119441748	16083	2	6913	83333	ENSG00000092607	TBX15	T-box transcription factor 15
chr1	119447620	119448257	638	Intron (uc001ehl.1/6913, intron 6 of 7)	1	119425666	119441748	16083	2	6913	-5872	ENSG00000092607	TBX15	T-box transcription factor 15
chr1	119462674	119463458	785	Intron (uc001ehl.1/6913, intron 5 of 7)	1	119425666	119441748	16083	2	6913	-20926	ENSG00000092607	TBX15	T-box transcription factor 15
chr1	119505957	119506781	825	Intron (uc001ehl.1/6913, intron 1 of 7)	1	119425666	119532179	106514	2	6913	25398	ENSG00000092607	TBX15	T-box transcription factor 15
chr1	119703037	119703988	952	Intron (uc009whk.2/uc009whk.2, intron 2 of 3)	1	119573839	119683295	109457	2	10352	-19742	ENSG00000116874	WARS2	tryptophanyl tRNA synthetase 2, mitochondrial
chr1	119751745	119753182	1438	Intron (uc031pns.1/uc031pns.1, intron 4 of 4)	1	119573839	119683295	109457	2	10352	-68450	ENSG00000116874	WARS2	tryptophanyl tRNA synthetase 2, mitochondrial
chr1	119822539	119823305	767	Distal Intergenic	1	119911402	119936751	25350	1	51179	-88097	ENSG00000116882	HAO2	hydroxyacid oxidase 2
chr1	119837747	119838362	616	Distal Intergenic	1	119911402	119936751	25350	1	51179	-73040	ENSG00000116882	HAO2	hydroxyacid oxidase 2
chr1	119842582	119843275	694	Distal Intergenic	1	119911402	119936751	25350	1	51179	-68127	ENSG00000116882	HAO2	hydroxyacid oxidase 2
chr1	119846500	119847105	606	Distal Intergenic	1	119911402	119936751	25350	1	51179	-64297	ENSG00000116882	HAO2	hydroxyacid oxidase 2
chr1	120219158	120219743	586	Distal Intergenic	1	120162000	120190390	28391	2	90874	-28768	ENSG00000143067	ZNF697	zinc finger protein 697
chr1	120326694	120327485	792	Distal Intergenic	1	120290619	120311555	20937	2	3158	-15139	ENSG00000134240	HMGCS2	3-hydroxy-3-methylglutaryl-CoA synthase 2
chr1	120330253	120331490	1238	Distal Intergenic	1	120290619	120311555	20937	2	3158	-18698	ENSG00000134240	HMGCS2	3-hydroxy-3-methylglutaryl-CoA synthase 2
chr1	120464672	120465276	605	Exon (uc001eik.3/4853, exon 27 of 34)	1	120436156	120439147	2992	2	11085	-25525	ENSG00000134249	ADAM30	ADAM metallopeptidase domain 30
chr1	120479303	120480292	990	Exon (uc001eik.3/4853, exon 21 of 34)	1	120436156	120439147	2992	2	11085	-40156	ENSG00000134249	ADAM30	ADAM metallopeptidase domain 30
chr1	121155596	121156173	578	Distal Intergenic	1	121107152	121129827	22676	1	100996712	48444	NA	SRGAP2D	SLIT-ROBO Rho GTPase activating protein 2D (pseudogene)
chr1	144007448	144010695	3248	Intron (uc010oxm.1/uc010oxm.1, intron 1 of 3)	1	143896452	143913143	16692	2	728833	-94305	ENSG00000215784	FAM72D	family with sequence similarity 72 member D
chr1	144014562	144014994	433	Intron (uc010oxm.1/uc010oxm.1, intron 2 of 3)	1	143896452	143913143	16692	2	728833	-101419	ENSG00000215784	FAM72D	family with sequence similarity 72 member D
chr1	144927159	144927917	759	Intron (uc021ott.2/100288142, intron 53 of 131)	1	144890591	144932032	41442	2	9659	4115	ENSG00000178104	PDE4DIP	phosphodiesterase 4D interacting protein
chr1	144936818	144937417	600	Promoter (4-5kb)	1	144890591	144932032	41442	2	9659	-4786	ENSG00000178104	PDE4DIP	phosphodiesterase 4D interacting protein
chr1	145018003	145018489	487	Exon (uc001emj.3/uc001emj.3, exon 3 of 3)	1	144951761	144997111	45351	2	9659	-20892	ENSG00000178104	PDE4DIP	phosphodiesterase 4D interacting protein
chr1	145054256	145055373	1118	Intron (uc021ott.2/100288142, intron 53 of 131)	1	144851424	145039992	188569	2	9659	-14264	ENSG00000178104	PDE4DIP	phosphodiesterase 4D interacting protein
chr1	145395386	145396095	710	Exon (uc021out.1/uc021out.1, exon 1 of 1)	1	145413191	145417545	4355	1	148738	-17096	ENSG00000168509	HJV	hemojuvelin BMP co-receptor
chr1	145438000	145440848	2849	Promoter (<=1kb)	1	145438462	145442628	4167	1	10628	0	ENSG00000265972	TXNIP	thioredoxin interacting protein
chr1	146942221	146943116	896	Intron (uc021ovk.1/100289211, intron 3 of 3)	1	146853914	146989699	135786	2	100289211	46583	ENSG00000278811	LINC00624	long intergenic non-protein coding RNA 624
chr1	147047369	147048187	819	Intron (uc001epq.3/607, intron 1 of 9)	1	147013182	147098015	84834	1	607	34187	ENSG00000116128	BCL9	BCL9 transcription coactivator
chr1	147069005	147070214	1210	Intron (uc001epq.3/607, intron 1 of 9)	1	147083377	147096757	13381	1	607	-13163	ENSG00000116128	BCL9	BCL9 transcription coactivator
chr1	147084983	147085592	610	Exon (uc001epq.3/607, exon 5 of 10)	1	147083377	147096757	13381	1	607	1606	ENSG00000116128	BCL9	BCL9 transcription coactivator
chr1	147131884	147132701	818	Exon (uc001epr.2/51205, exon 2 of 10)	1	147119168	147142634	23467	2	51205	9933	ENSG00000162836	ACP6	acid phosphatase 6, lysophosphatidic
chr1	147234057	147235230	1174	Promoter (1-2kb)	1	147228332	147232714	4383	2	2702	-1343	ENSG00000265107	GJA5	gap junction protein alpha 5
chr1	147241053	147241887	835	Intron (uc001ept.1/2702, intron 1 of 1)	1	147228332	147245484	17153	2	2702	3597	ENSG00000265107	GJA5	gap junction protein alpha 5
chr1	147247140	147247692	553	Promoter (1-2kb)	1	147228332	147245484	17153	2	2702	-1656	ENSG00000265107	GJA5	gap junction protein alpha 5
chr1	147806417	147806987	571	Promoter (<=1kb)	1	147806603	147806678	76	2	100847044	0	ENSG00000283676	MIR5087	microRNA 5087
chr1	150335702	150338101	2400	Promoter (<=1kb)	1	150336990	150446032	109043	1	23248	0	ENSG00000163125	RPRD2	regulation of nuclear pre-mRNA domain containing 2
chr1	150591794	150592741	948	Distal Intergenic	1	150594599	150601609	7011	2	2029	8868	ENSG00000143420	ENSA	endosulfine alpha
chr1	150793136	150794145	1010	Promoter (3-4kb)	1	150782181	150789924	7744	2	405	-3212	ENSG00000143437	ARNT	aryl hydrocarbon receptor nuclear translocator
chr1	150816006	150817205	1200	Intron (uc001evr.2/405, intron 4 of 21)	1	150782181	150789924	7744	2	405	-26082	ENSG00000143437	ARNT	aryl hydrocarbon receptor nuclear translocator
chr1	150819827	150820728	902	Intron (uc001evr.2/405, intron 3 of 21)	1	150782181	150849244	67064	2	405	28516	ENSG00000143437	ARNT	aryl hydrocarbon receptor nuclear translocator
chr1	151283922	151284673	752	Intron (uc001exr.3/5298, intron 3 of 12)	1	151264273	151300191	35919	2	5298	15518	ENSG00000143393	PI4KB	phosphatidylinositol 4-kinase beta
chr1	151583769	151585749	1981	Promoter (<=1kb)	1	151584541	151671559	87019	1	81609	0	ENSG00000143376	SNX27	sorting nexin 27
chr1	151952444	151953583	1140	Distal Intergenic	1	151955386	151966714	11329	2	6281	13131	ENSG00000197747	S100A10	S100 calcium binding protein A10
chr1	152600514	152601364	851	Promoter (4-5kb)	1	152595310	152595579	270	2	353142	-4935	ENSG00000185962	LCE3A	late cornified envelope 3A
chr1	152651986	152652743	758	Distal Intergenic	1	152647791	152649049	1259	1	353140	4195	ENSG00000187180	LCE2C	late cornified envelope 2C
chr1	152653970	152654858	889	Promoter (3-4kb)	1	152658599	152659876	1278	1	26239	-3741	ENSG00000159455	LCE2B	late cornified envelope 2B
chr1	152758243	152758680	438	Promoter (<=1kb)	1	152758753	152760901	2149	1	353135	-73	ENSG00000186226	LCE1E	late cornified envelope 1E
chr1	153565062	153565662	601	Distal Intergenic	1	153579367	153581481	2115	2	140576	15819	ENSG00000188643	S100A16	S100 calcium binding protein A16
chr1	153747014	153748069	1056	Promoter (<=1kb)	1	153747768	153752633	4866	1	11000	0	ENSG00000143554	SLC27A3	solute carrier family 27 member 3
chr1	154192270	154193481	1212	Promoter (<=1kb)	1	154179183	154193273	14091	2	25912	0	ENSG00000143612	C1orf43	chromosome 1 open reading frame 43
chr1	154531103	154531797	695	Promoter (<=1kb)	1	154521051	154531120	10070	2	55585	0	ENSG00000160714	UBE2Q1	ubiquitin conjugating enzyme E2 Q1
chr1	154868314	154869136	823	Distal Intergenic	1	154743990	154842754	98765	2	3782	-25560	ENSG00000143603	KCNN3	potassium calcium-activated channel subfamily N member 3
chr1	154976902	154977468	567	Intron (uc001fgj.4/51043, intron 2 of 5)	1	154975106	154991001	15896	1	51043	1796	ENSG00000160685	ZBTB7B	zinc finger and BTB domain containing 7B
chr1	155086049	155086950	902	Distal Intergenic	1	155100349	155107386	7038	1	1942	-13399	ENSG00000169242	EFNA1	ephrin A1
chr1	155284605	155285215	611	Intron (uc001fkc.2/2224, intron 4 of 10)	1	155290640	155300909	10270	1	23623	-5425	ENSG00000160753	RUSC1	RUN and SH3 domain containing 1
chr1	155436882	155437135	254	Intron (uc001fkt.3/55870, intron 3 of 27)	1	155402971	155404053	1083	1	645682	33911	ENSG00000237872	POU5F1P4	POU class 5 homeobox 1 pseudogene 4
chr1	155862978	155863843	866	Distal Intergenic	1	155867599	155880706	13108	2	6016	16863	ENSG00000143622	RIT1	Ras like without CAAX 1
chr1	155953046	155954045	1000	Promoter (3-4kb)	1	155931452	155949081	17630	2	9181	-3965	ENSG00000116584	ARHGEF2	Rho/Rac guanine nucleotide exchange factor 2
chr1	156076364	156077067	704	Intron (uc001fnf.1/4000, intron 3 of 12)	1	156084461	156108548	24088	1	4000	-7394	ENSG00000160789	LMNA	lamin A/C
chr1	156093177	156094026	850	Promoter (1-2kb)	1	156095951	156108548	12598	1	4000	-1925	ENSG00000160789	LMNA	lamin A/C
chr1	156341258	156342184	927	Intron (uc010phm.2/57127, intron 1 of 3)	1	156338980	156355013	16034	1	57127	2278	ENSG00000132677	RHBG	Rh family B glycoprotein
chr1	157062415	157063068	654	3' UTR	1	157061835	157069600	7766	2	440695	6532	ENSG00000253831	ETV3L	ETS variant transcription factor 3 like
chr1	157408467	157408852	386	Distal Intergenic	1	157483167	157522310	39144	2	83416	113458	ENSG00000143297	FCRL5	Fc receptor like 5
chr1	157944902	157945719	818	Distal Intergenic	1	157963063	158065844	102782	1	55243	-17344	ENSG00000183853	KIRREL1	kirre like nephrin family adhesion molecule 1
chr1	157961624	157962673	1050	Promoter (<=1kb)	1	157963063	158065844	102782	1	55243	-390	ENSG00000183853	KIRREL1	kirre like nephrin family adhesion molecule 1
chr1	157965825	157966862	1038	Intron (uc001frn.4/55243, intron 1 of 14)	1	157963063	158065844	102782	1	55243	2762	ENSG00000183853	KIRREL1	kirre like nephrin family adhesion molecule 1
chr1	158979494	158980096	603	Promoter (<=1kb)	1	158979682	159024945	45264	1	3428	0	ENSG00000163565	IFI16	interferon gamma inducible protein 16
chr1	159173335	159174006	672	Promoter (<=1kb)	1	159173803	159176290	2488	1	2532	0	ENSG00000213088	ACKR1	atypical chemokine receptor 1 (Duffy blood group)
chr1	159716420	159716753	334	Distal Intergenic	1	159682082	159684379	2298	2	1401	-32041	ENSG00000132693	CRP	C-reactive protein
chr1	159721290	159722629	1340	Distal Intergenic	1	159750759	159752333	1575	1	54935	-28130	ENSG00000158716	DUSP23	dual specificity phosphatase 23
chr1	160087006	160087628	623	Intron (uc001fvb.2/477, intron 1 of 19)	1	160085520	160113374	27855	1	477	1486	ENSG00000018625	ATP1A2	ATPase Na+/K+ transporting subunit alpha 2
chr1	160119002	160119813	812	Promoter (1-2kb)	1	160121352	160156767	35416	1	480	-1539	ENSG00000132681	ATP1A4	ATPase Na+/K+ transporting subunit alpha 4
chr1	160331703	160332463	761	Promoter (4-5kb)	1	160336861	160342638	5778	1	4807	-4398	ENSG00000171786	NHLH1	nescient helix-loop-helix 1
chr1	161081979	161082887	909	Promoter (4-5kb)	1	161087862	161090984	3123	1	4817	-4975	ENSG00000158793	NIT1	nitrilase 1
chr1	161230910	161231883	974	Intron (uc001gad.3/654790, intron 1 of 2)	1	161228517	161255240	26724	1	654790	2393	ENSG00000248485	PCP4L1	Purkinje cell protein 4 like 1
chr1	161471045	161472142	1098	Promoter (3-4kb)	1	161475205	161489360	14156	1	2212	-3063	ENSG00000143226	FCGR2A	Fc fragment of IgG receptor IIa
chr1	161734914	161735574	661	Promoter (<=1kb)	1	161736034	161835745	99712	1	22926	-460	ENSG00000118217	ATF6	activating transcription factor 6
chr1	161775279	161776427	1149	Intron (uc001gbq.2/22926, intron 7 of 13)	1	161736034	161933860	197827	1	22926	39245	ENSG00000118217	ATF6	activating transcription factor 6
chr1	161868745	161869824	1080	Intron (uc001gbs.3/22926, intron 14 of 15)	1	161952982	161955022	2041	2	25903	85198	ENSG00000162745	OLFML2B	olfactomedin like 2B
chr1	162183180	162183963	784	Intron (uc010pkr.1/9722, intron 2 of 7)	1	162126897	162126972	76	1	100616386	56283	ENSG00000266144	MIR4654	microRNA 4654
chr1	162229235	162229986	752	Intron (uc010pkr.1/9722, intron 2 of 7)	1	162312336	162312430	95	1	693141	-82350	ENSG00000207729	MIR556	microRNA 556
chr1	162521966	162522904	939	Distal Intergenic	1	162531296	162569633	38338	1	6675	-8392	ENSG00000117143	UAP1	UDP-N-acetylglucosamine pyrophosphorylase 1
chr1	162548388	162549248	861	Exon (uc001gce.4/6675, exon 4 of 10)	1	162531296	162569633	38338	1	6675	17092	ENSG00000117143	UAP1	UDP-N-acetylglucosamine pyrophosphorylase 1
chr1	162601955	162603713	1759	Promoter (<=1kb)	1	162602228	162750247	148020	1	4921	0	ENSG00000162733	DDR2	discoidin domain receptor tyrosine kinase 2
chr1	162703212	162703822	611	Intron (uc001gcf.3/4921, intron 4 of 18)	1	162760496	162782608	22113	1	51478	-56674	ENSG00000132196	HSD17B7	hydroxysteroid 17-beta dehydrogenase 7
chr1	163024679	163025831	1153	Distal Intergenic	1	163038396	163046592	8197	1	5999	-12565	ENSG00000117152	RGS4	regulator of G protein signaling 4
chr1	163136088	163136961	874	Intron (uc001gcn.3/8490, intron 2 of 4)	1	163112089	163172963	60875	2	8490	36002	ENSG00000143248	RGS5	regulator of G protein signaling 5
chr1	163227582	163228509	928	Intron (uc021pdu.1/8490, intron 2 of 5)	1	163112089	163172963	60875	2	8490	-54619	ENSG00000143248	RGS5	regulator of G protein signaling 5
chr1	163259957	163261025	1069	Intron (uc021pdu.1/8490, intron 2 of 5)	1	163112089	163291581	179493	2	8490	30556	ENSG00000143248	RGS5	regulator of G protein signaling 5
chr1	163364709	163365994	1286	Distal Intergenic	1	163291723	163325553	33831	1	83540	72986	ENSG00000143228	NUF2	NUF2 component of NDC80 kinetochore complex
chr1	163643293	163644364	1072	Distal Intergenic	1	163291723	163325553	33831	1	83540	351570	ENSG00000143228	NUF2	NUF2 component of NDC80 kinetochore complex
chr1	164393305	164394251	947	Distal Intergenic	1	164528597	164821060	292464	1	5087	-134346	ENSG00000185630	PBX1	PBX homeobox 1
chr1	164571817	164572389	573	Intron (uc001gcs.3/5087, intron 2 of 7)	1	164558766	164854300	295535	1	5087	13051	ENSG00000185630	PBX1	PBX homeobox 1
chr1	164617587	164618485	899	Intron (uc001gcs.3/5087, intron 2 of 7)	1	164558766	164854300	295535	1	5087	58821	ENSG00000185630	PBX1	PBX homeobox 1
chr1	164628995	164629984	990	Intron (uc001gcs.3/5087, intron 2 of 7)	1	164558766	164854300	295535	1	5087	70229	ENSG00000185630	PBX1	PBX homeobox 1
chr1	164673856	164674316	461	Intron (uc001gcs.3/5087, intron 2 of 7)	1	164738353	164743878	5526	2	100505795	69562	ENSG00000233693	PBX1-AS1	PBX1 antisense RNA 1
chr1	164740185	164741310	1126	Exon (uc021pdx.1/100505795, exon 2 of 4)	1	164738353	164743878	5526	2	100505795	2568	ENSG00000233693	PBX1-AS1	PBX1 antisense RNA 1
chr1	164743595	164744683	1089	Promoter (<=1kb)	1	164738353	164743878	5526	2	100505795	0	ENSG00000233693	PBX1-AS1	PBX1 antisense RNA 1
chr1	165188162	165188544	383	Intron (uc001gcz.2/4009, intron 4 of 8)	1	165171104	165182517	11414	2	4009	-5645	ENSG00000162761	LMX1A	LIM homeobox transcription factor 1 alpha
chr1	165203002	165204579	1578	Intron (uc001gcz.2/4009, intron 4 of 8)	1	165171104	165182517	11414	2	4009	-20485	ENSG00000162761	LMX1A	LIM homeobox transcription factor 1 alpha
chr1	165253312	165255073	1762	Intron (uc001gcz.2/4009, intron 3 of 8)	1	165171104	165325478	154375	2	4009	70405	ENSG00000162761	LMX1A	LIM homeobox transcription factor 1 alpha
chr1	165257410	165258462	1053	Intron (uc001gcz.2/4009, intron 3 of 8)	1	165171104	165325478	154375	2	4009	67016	ENSG00000162761	LMX1A	LIM homeobox transcription factor 1 alpha
chr1	165307358	165308155	798	Intron (uc001gcz.2/4009, intron 3 of 8)	1	165171104	165325478	154375	2	4009	17323	ENSG00000162761	LMX1A	LIM homeobox transcription factor 1 alpha
chr1	165333794	165334766	973	Distal Intergenic	1	165171104	165325952	154849	2	4009	-7842	ENSG00000162761	LMX1A	LIM homeobox transcription factor 1 alpha
chr1	165393188	165394438	1251	Promoter (<=1kb)	1	165370159	165394221	24063	2	6258	0	ENSG00000143171	RXRG	retinoid X receptor gamma
chr1	165412636	165413715	1080	Promoter (<=1kb)	1	165370159	165414592	44434	2	6258	877	ENSG00000143171	RXRG	retinoid X receptor gamma
chr1	165518953	165519767	815	Intron (uc001gde.2/440699, intron 1 of 1)	1	165513478	165533185	19708	1	440699	5475	ENSG00000162763	LRRC52	leucine rich repeat containing 52
chr1	165606247	165607404	1158	Intron (uc001gdf.3/4259, intron 1 of 5)	1	165600110	165625372	25263	1	4259	6137	ENSG00000143198	MGST3	microsomal glutathione S-transferase 3
chr1	165664147	165664716	570	5' UTR	1	165631449	165667823	36375	2	223	3107	ENSG00000143149	ALDH9A1	aldehyde dehydrogenase 9 family member A1
chr1	165665353	165666528	1176	Intron (uc010pky.1/223, intron 1 of 10)	1	165631449	165667823	36375	2	223	1295	ENSG00000143149	ALDH9A1	aldehyde dehydrogenase 9 family member A1
chr1	166844881	166846029	1149	Promoter (<=1kb)	1	166825749	166845654	19906	2	117143	0	ENSG00000152382	TADA1	transcriptional adaptor 1
chr1	167135368	167136368	1001	Distal Intergenic	1	167190066	167365664	175599	1	5451	-53698	ENSG00000143190	POU2F1	POU class 2 homeobox 1
chr1	167221903	167222643	741	Intron (uc010plg.2/5451, intron 1 of 11)	1	167190066	167396582	206517	1	5451	31837	ENSG00000143190	POU2F1	POU class 2 homeobox 1
chr1	167432143	167432779	637	Intron (uc001gei.4/919, intron 1 of 7)	1	167399877	167487847	87971	2	919	55068	ENSG00000198821	CD247	CD247 molecule
chr1	167733047	167733902	856	Promoter (<=1kb)	1	167734295	167761156	26862	1	9019	-393	ENSG00000197965	MPZL1	myelin protein zero like 1
chr1	167764622	167765670	1049	Distal Intergenic	1	167734295	167761156	26862	1	9019	30327	ENSG00000197965	MPZL1	myelin protein zero like 1
chr1	167766073	167766873	801	Distal Intergenic	1	167734295	167761156	26862	1	9019	31778	ENSG00000197965	MPZL1	myelin protein zero like 1
chr1	167966052	167967535	1484	Intron (uc001gev.3/55827, intron 7 of 19)	1	167937749	168045083	107335	1	55827	28303	ENSG00000143164	DCAF6	DDB1 and CUL4 associated factor 6
chr1	168172062	168172905	844	Distal Intergenic	1	168195255	168212088	16834	1	375035	-22350	ENSG00000213064	SFT2D2	SFT2 domain containing 2
chr1	168212812	168213246	435	Intron (uc001gfj.4/9095, intron 1 of 6)	1	168214819	168216668	1850	2	84832	3422	ENSG00000214262	ANKRD36BP1	ankyrin repeat domain 36B pseudogene 1
chr1	168435437	168437532	2096	Distal Intergenic	1	168369427	168391894	22468	2	100505918	-43543	NA	LOC100505918	uncharacterized LOC100505918
chr1	168457118	168458134	1017	Distal Intergenic	1	168510003	168513235	3233	2	6846	55101	ENSG00000143185	XCL2	X-C motif chemokine ligand 2
chr1	168460990	168461544	555	Distal Intergenic	1	168510003	168513235	3233	2	6846	51691	ENSG00000143185	XCL2	X-C motif chemokine ligand 2
chr1	168552099	168552668	570	Distal Intergenic	1	168545711	168551315	5605	1	6375	6388	ENSG00000143184	XCL1	X-C motif chemokine ligand 1
chr1	168633318	168634400	1083	Distal Intergenic	1	168664695	168698442	33748	2	1805	64042	ENSG00000143196	DPT	dermatopontin
chr1	168660556	168661426	871	Distal Intergenic	1	168664695	168698442	33748	2	1805	37016	ENSG00000143196	DPT	dermatopontin
chr1	168678457	168679349	893	Intron (uc001gfp.3/1805, intron 2 of 3)	1	168664695	168698442	33748	2	1805	19093	ENSG00000143196	DPT	dermatopontin
chr1	168698195	168699158	964	Promoter (<=1kb)	1	168664695	168698442	33748	2	1805	0	ENSG00000143196	DPT	dermatopontin
chr1	168740395	168741483	1089	Distal Intergenic	1	168756179	168762126	5948	1	79100	-14696	ENSG00000225826	LINC00626	long intergenic non-protein coding RNA 626
chr1	168752837	168753803	967	Promoter (2-3kb)	1	168756179	168762126	5948	1	79100	-2376	ENSG00000225826	LINC00626	long intergenic non-protein coding RNA 626
chr1	168757197	168758255	1059	Exon (uc001gfq.3/79100, exon 2 of 3)	1	168756179	168762126	5948	1	79100	1018	ENSG00000225826	LINC00626	long intergenic non-protein coding RNA 626
chr1	168795721	168796481	761	Distal Intergenic	1	168756179	168762126	5948	1	79100	39542	ENSG00000225826	LINC00626	long intergenic non-protein coding RNA 626
chr1	168972969	168973768	800	Distal Intergenic	1	169075947	169101960	26014	1	481	-102179	ENSG00000143153	ATP1B1	ATPase Na+/K+ transporting subunit beta 1
chr1	169064400	169064979	580	Distal Intergenic	1	169075947	169101960	26014	1	481	-10968	ENSG00000143153	ATP1B1	ATPase Na+/K+ transporting subunit beta 1
chr1	169455002	169456252	1251	Promoter (<=1kb)	1	169433149	169455208	22060	2	10560	0	ENSG00000117479	SLC19A2	solute carrier family 19 member 2
chr1	169708855	169709630	776	Intron (uc001ggj.3/55732, intron 3 of 28)	1	169691781	169703220	11440	2	6401	-5635	ENSG00000007908	SELE	selectin E
chr1	169861711	169862816	1106	Promoter (<=1kb)	1	169822215	169863100	40886	2	57147	284	ENSG00000000457	SCYL3	SCY1 like pseudokinase 3
chr1	170102534	170104554	2021	Distal Intergenic	1	170115188	170136923	21736	1	149281	-10634	ENSG00000203740	NTMT2	N-terminal Xaa-Pro-Lys N-methyltransferase 2
chr1	170172541	170174313	1773	Distal Intergenic	1	170120519	170120603	85	2	100422839	-51938	ENSG00000283340	MIR3119-1	microRNA 3119-1
chr1	170379510	170380591	1082	Distal Intergenic	1	170501263	170508708	7446	1	92344	-120672	ENSG00000120370	GORAB	golgin, RAB6 interacting
chr1	170440362	170440954	593	Intron (uc001ggy.1/uc001ggy.1, intron 2 of 2)	1	170501263	170508708	7446	1	92344	-60309	ENSG00000120370	GORAB	golgin, RAB6 interacting
chr1	170467961	170468660	700	Intron (uc001ggy.1/uc001ggy.1, intron 2 of 2)	1	170501263	170508708	7446	1	92344	-32603	ENSG00000120370	GORAB	golgin, RAB6 interacting
chr1	170525905	170526669	765	Distal Intergenic	1	170513827	170522974	9148	1	92344	12078	ENSG00000120370	GORAB	golgin, RAB6 interacting
chr1	170549461	170550393	933	Distal Intergenic	1	170513827	170522974	9148	1	92344	35634	ENSG00000120370	GORAB	golgin, RAB6 interacting
chr1	170717463	170718255	793	Distal Intergenic	1	170633313	170708541	75229	1	5396	84150	ENSG00000116132	PRRX1	paired related homeobox 1
chr1	170724503	170725387	885	Distal Intergenic	1	170633313	170708541	75229	1	5396	91190	ENSG00000116132	PRRX1	paired related homeobox 1
chr1	170745526	170746510	985	Distal Intergenic	1	170633313	170708541	75229	1	5396	112213	ENSG00000116132	PRRX1	paired related homeobox 1
chr1	170812394	170812899	506	Distal Intergenic	1	170904612	170967946	63335	1	80133	-91713	ENSG00000117501	MROH9	maestro heat like repeat family member 9
chr1	170833213	170833937	725	Distal Intergenic	1	170904612	170967946	63335	1	80133	-70675	ENSG00000117501	MROH9	maestro heat like repeat family member 9
chr1	171050032	171051616	1585	Distal Intergenic	1	171060018	171069554	9537	1	2328	-8402	ENSG00000007933	FMO3	flavin containing dimethylaniline monoxygenase 3
chr1	171096124	171097071	948	Distal Intergenic	1	171106879	171130702	23824	1	388714	-9808	ENSG00000117507	FMO6P	flavin containing dimethylaniline monoxygenase 6, pseudogene
chr1	171107164	171112597	5434	Promoter (<=1kb)	1	171106879	171130702	23824	1	388714	285	ENSG00000117507	FMO6P	flavin containing dimethylaniline monoxygenase 6, pseudogene
chr1	171121183	171123032	1850	Exon (uc001ghj.1/388714, exon 5 of 7)	1	171106879	171130702	23824	1	388714	14304	ENSG00000117507	FMO6P	flavin containing dimethylaniline monoxygenase 6, pseudogene
chr1	171161149	171161588	440	Intron (uc010pmd.1/2327, intron 1 of 6)	1	171154388	171181822	27435	1	2327	6761	ENSG00000094963	FMO2	flavin containing dimethylaniline monoxygenase 2
chr1	171178874	171181065	2192	3' UTR	1	171154388	171181822	27435	1	2327	24486	ENSG00000094963	FMO2	flavin containing dimethylaniline monoxygenase 2
chr1	171218947	171219852	906	Intron (uc009wvz.3/2326, intron 1 of 8)	1	171217663	171255113	37451	1	2326	1284	ENSG00000010932	FMO1	flavin containing dimethylaniline monoxygenase 1
chr1	171227203	171228348	1146	Promoter (<=1kb)	1	171227096	171255113	28018	1	2326	107	ENSG00000010932	FMO1	flavin containing dimethylaniline monoxygenase 1
chr1	171313137	171315032	1896	Distal Intergenic	1	171308035	171310463	2429	1	7151	5102	NA	TOP1P1	DNA topoisomerase I pseudogene 1
chr1	171454098	171455708	1611	Promoter (<=1kb)	1	171454666	171484998	30333	1	23215	0	ENSG00000117523	PRRC2C	proline rich coiled-coil 2C
chr1	172109061	172110391	1331	Exon (uc021pev.2/100628315, exon 1 of 1)	1	172107948	172108028	81	1	100422882	1113	ENSG00000283152	MIR3120	microRNA 3120
chr1	172112147	172114411	2265	Promoter (<=1kb)	1	172106019	172113975	7957	2	100628315	0	NA	DNM3OS	DNM3 opposite strand/antisense RNA
chr1	172137077	172138150	1074	Intron (uc009wwb.3/26052, intron 14 of 15)	1	172106019	172113975	7957	2	100628315	-23102	NA	DNM3OS	DNM3 opposite strand/antisense RNA
chr1	172290464	172292478	2015	Exon (uc001gie.4/26052, exon 17 of 21)	1	172348158	172387567	39410	1	26052	-55680	ENSG00000197959	DNM3	dynamin 3
chr1	172326667	172329470	2804	Intron (uc001gie.4/26052, intron 17 of 20)	1	172348158	172387567	39410	1	26052	-18688	ENSG00000197959	DNM3	dynamin 3
chr1	172351730	172352568	839	Intron (uc001gie.4/26052, intron 18 of 20)	1	172348158	172387567	39410	1	26052	3572	ENSG00000197959	DNM3	dynamin 3
chr1	172368209	172368807	599	Intron (uc001gie.4/26052, intron 20 of 20)	1	172348158	172387567	39410	1	26052	20051	ENSG00000197959	DNM3	dynamin 3
chr1	172547614	172548289	676	Intron (uc010pmm.1/51430, intron 14 of 21)	1	172502317	172580973	78657	1	51430	45297	ENSG00000094975	SUCO	SUN domain containing ossification factor
chr1	172747207	172748393	1187	Distal Intergenic	1	172628185	172636012	7828	1	356	119022	ENSG00000117560	FASLG	Fas ligand
chr1	172787556	172788744	1189	Distal Intergenic	1	172628185	172636012	7828	1	356	159371	ENSG00000117560	FASLG	Fas ligand
chr1	172795253	172796004	752	Distal Intergenic	1	172628185	172636012	7828	1	356	167068	ENSG00000117560	FASLG	Fas ligand
chr1	172828322	172828821	500	Distal Intergenic	1	173010360	173020103	9744	2	8995	191282	ENSG00000120337	TNFSF18	TNF superfamily member 18
chr1	172862312	172863156	845	Distal Intergenic	1	173010360	173020103	9744	2	8995	156947	ENSG00000120337	TNFSF18	TNF superfamily member 18
chr1	172864278	172864712	435	Distal Intergenic	1	173010360	173020103	9744	2	8995	155391	ENSG00000120337	TNFSF18	TNF superfamily member 18
chr1	173091346	173092633	1288	Distal Intergenic	1	173010360	173020103	9744	2	8995	-71243	ENSG00000120337	TNFSF18	TNF superfamily member 18
chr1	173119004	173119525	522	Distal Intergenic	1	173152870	173174697	21828	2	7292	55172	ENSG00000117586	TNFSF4	TNF superfamily member 4
chr1	173175787	173177348	1562	Promoter (<=1kb)	1	173152870	173176471	23602	2	7292	0	ENSG00000117586	TNFSF4	TNF superfamily member 4
chr1	173973912	173974714	803	Distal Intergenic	1	173907795	173962210	54416	2	149041	-11702	ENSG00000135870	RC3H1	ring finger and CCCH-type domains 1
chr1	174923306	174924759	1454	Intron (uc001gjx.3/9910, intron 19 of 20)	1	174933905	174964445	30541	1	9910	-9146	ENSG00000152061	RABGAP1L	RAB GTPase activating protein 1 like
chr1	174932596	174933442	847	Promoter (<=1kb)	1	174933905	174964445	30541	1	9910	-463	ENSG00000152061	RABGAP1L	RAB GTPase activating protein 1 like
chr1	175040253	175041201	949	Intron (uc001gkl.1/63923, intron 1 of 18)	1	175036994	175117202	80209	1	63923	3259	ENSG00000120332	TNN	tenascin N
chr1	175041240	175042836	1597	Promoter (3-4kb)	1	175046520	175067731	21212	1	63923	-3684	ENSG00000120332	TNN	tenascin N
chr1	175057496	175058567	1072	Intron (uc001gkl.1/63923, intron 6 of 18)	1	175046520	175067731	21212	1	63923	10976	ENSG00000120332	TNN	tenascin N
chr1	175169714	175170769	1056	Distal Intergenic	1	175126123	175162229	36107	2	9674	-7485	ENSG00000235750	KIAA0040	KIAA0040
chr1	175175709	175176376	668	Distal Intergenic	1	175126123	175162229	36107	2	9674	-13480	ENSG00000235750	KIAA0040	KIAA0040
chr1	175186527	175187658	1132	Distal Intergenic	1	175126123	175162229	36107	2	9674	-24298	ENSG00000235750	KIAA0040	KIAA0040
chr1	175246657	175247669	1013	Distal Intergenic	1	175126123	175162229	36107	2	9674	-84428	ENSG00000235750	KIAA0040	KIAA0040
chr1	175479387	175481197	1811	Intron (uc009wwu.1/7143, intron 2 of 22)	1	175291935	175375931	83997	2	7143	-103456	ENSG00000116147	TNR	tenascin R
chr1	176463367	176463893	527	Intron (uc001gky.1/60676, intron 1 of 4)	1	176432307	176811970	379664	1	60676	31060	ENSG00000116183	PAPPA2	pappalysin 2
chr1	176812531	176813291	761	Exon (uc001gla.2/uc001gla.2, exon 1 of 1)	1	176998499	176998581	83	2	574441	185290	ENSG00000202609	MIR488	microRNA 488
chr1	176826603	176828097	1495	3' UTR	1	176998499	176998581	83	2	574441	170484	ENSG00000202609	MIR488	microRNA 488
chr1	177103079	177103608	530	Intron (uc001glb.1/460, intron 1 of 22)	1	176826441	177134024	307584	2	460	30416	ENSG00000152092	ASTN1	astrotactin 1
chr1	177309412	177310228	817	Distal Intergenic	1	177225996	177251558	25563	1	57795	83416	ENSG00000198797	BRINP2	BMP/retinoic acid inducible neural specific 2
chr1	177310913	177312186	1274	Distal Intergenic	1	177225996	177251558	25563	1	57795	84917	ENSG00000198797	BRINP2	BMP/retinoic acid inducible neural specific 2
chr1	177396535	177397799	1265	Distal Intergenic	1	177225996	177251558	25563	1	57795	170539	ENSG00000198797	BRINP2	BMP/retinoic acid inducible neural specific 2
chr1	177410260	177411077	818	Distal Intergenic	1	177225996	177251558	25563	1	57795	184264	ENSG00000198797	BRINP2	BMP/retinoic acid inducible neural specific 2
chr1	177601613	177602724	1112	Distal Intergenic	1	177897489	177917779	20291	2	89866	315055	ENSG00000120341	SEC16B	SEC16 homolog B, endoplasmic reticulum export factor
chr1	177827262	177828028	767	Distal Intergenic	1	177897489	177917779	20291	2	89866	89751	ENSG00000120341	SEC16B	SEC16 homolog B, endoplasmic reticulum export factor
chr1	177833336	177834668	1333	Distal Intergenic	1	177897489	177917779	20291	2	89866	83111	ENSG00000120341	SEC16B	SEC16 homolog B, endoplasmic reticulum export factor
chr1	177871001	177871563	563	Distal Intergenic	1	177897489	177917779	20291	2	89866	46216	ENSG00000120341	SEC16B	SEC16 homolog B, endoplasmic reticulum export factor
chr1	178441399	178442203	805	Intron (uc001glq.3/9462, intron 17 of 17)	1	178421551	178448648	27098	1	9462	19848	ENSG00000075391	RASAL2	RAS protein activator like 2
chr1	178611246	178611822	577	Distal Intergenic	1	178646884	178646969	86	1	100616328	-35062	ENSG00000266417	MIR4424	microRNA 4424
chr1	179060646	179061357	712	Intron (uc001gmd.3/64222, intron 4 of 5)	1	179051112	179065129	14018	1	64222	9534	ENSG00000186283	TOR3A	torsin family 3 member A
chr1	180092500	180092917	418	Distal Intergenic	1	180061749	180082515	20767	1	9857	30751	ENSG00000135837	CEP350	centrosomal protein 350
chr1	180510068	180510728	661	Distal Intergenic	1	180257352	180472022	214671	2	84320	-38046	ENSG00000230124	ACBD6	acyl-CoA binding domain containing 6
chr1	180546329	180547091	763	Distal Intergenic	1	180601146	180805872	204727	1	9213	-54055	ENSG00000143324	XPR1	xenotropic and polytropic retrovirus receptor 1
chr1	180944423	180945363	941	3' UTR	1	180942176	180992046	49871	2	10228	46683	ENSG00000135823	STX6	syntaxin 6
chr1	181031841	181032553	713	Distal Intergenic	1	181057638	181059979	2342	1	51278	-25085	ENSG00000162783	IER5	immediate early response 5
chr1	181074605	181075018	414	Distal Intergenic	1	181057638	181059979	2342	1	51278	16967	ENSG00000162783	IER5	immediate early response 5
chr1	181149033	181149649	617	Intron (uc009wxq.3/uc009wxq.3, intron 2 of 2)	1	181205524	181207740	2217	1	100287948	-55875	ENSG00000179452	LINC01699	long intergenic non-protein coding RNA 1699
chr1	181359589	181360539	951	Distal Intergenic	1	181452686	181775921	323236	1	777	-92147	ENSG00000198216	CACNA1E	calcium voltage-gated channel subunit alpha1 E
chr1	181468453	181469505	1053	Intron (uc001gow.3/777, intron 1 of 46)	1	181479613	181621230	141618	1	777	-10108	ENSG00000198216	CACNA1E	calcium voltage-gated channel subunit alpha1 E
chr1	181546747	181548268	1522	Exon (uc001gow.3/777, exon 4 of 47)	1	181479613	181621230	141618	1	777	67134	ENSG00000198216	CACNA1E	calcium voltage-gated channel subunit alpha1 E
chr1	182366133	182366713	581	Distal Intergenic	1	182367252	182369751	2500	2	127670	3038	ENSG00000203730	TEDDM1	transmembrane epididymal protein 1
chr1	182422346	182423726	1381	Exon (uc021pfx.1/353299, exon 2 of 8)	1	182419256	182529732	110477	1	353299	3090	ENSG00000121446	RGSL1	regulator of G protein signaling like 1
chr1	182428982	182430201	1220	Exon (uc021pfx.1/353299, exon 4 of 8)	1	182419256	182529732	110477	1	353299	9726	ENSG00000121446	RGSL1	regulator of G protein signaling like 1
chr1	182584788	182585990	1203	Promoter (<=1kb)	1	182584275	182585764	1490	1	284648	513	ENSG00000261504	LINC01686	long intergenic non-protein coding RNA 1686
chr1	182586413	182587710	1298	Distal Intergenic	1	182584275	182585764	1490	1	284648	2138	ENSG00000261504	LINC01686	long intergenic non-protein coding RNA 1686
chr1	182706865	182707508	644	Distal Intergenic	1	182758584	182791334	32751	1	80896	-51076	ENSG00000135838	NPL	N-acetylneuraminate pyruvate lyase
chr1	182739106	182739869	764	Distal Intergenic	1	182758584	182791334	32751	1	80896	-18715	ENSG00000135838	NPL	N-acetylneuraminate pyruvate lyase
chr1	182758096	182759079	984	Promoter (<=1kb)	1	182758584	182791334	32751	1	80896	0	ENSG00000135838	NPL	N-acetylneuraminate pyruvate lyase
chr1	182992711	182995497	2787	Promoter (<=1kb)	1	182992595	183114727	122133	1	3915	116	ENSG00000135862	LAMC1	laminin subunit gamma 1
chr1	182997309	182998213	905	Intron (uc001gpx.3/3915, intron 1 of 1)	1	182992595	183114727	122133	1	3915	4714	ENSG00000135862	LAMC1	laminin subunit gamma 1
chr1	183099345	183100043	699	Exon (uc001gpy.4/3915, exon 19 of 28)	1	183155174	183210406	55233	1	3918	-55131	ENSG00000058085	LAMC2	laminin subunit gamma 2
chr1	183143000	183143858	859	Distal Intergenic	1	183155174	183210406	55233	1	3918	-11316	ENSG00000058085	LAMC2	laminin subunit gamma 2
chr1	183149311	183150761	1451	Promoter (4-5kb)	1	183155174	183210406	55233	1	3918	-4413	ENSG00000058085	LAMC2	laminin subunit gamma 2
chr1	183174280	183175131	852	Intron (uc001gpz.4/3918, intron 1 of 21)	1	183155174	183214262	59089	1	3918	19106	ENSG00000058085	LAMC2	laminin subunit gamma 2
chr1	183178401	183179134	734	Intron (uc001gpz.4/3918, intron 2 of 21)	1	183155174	183214262	59089	1	3918	23227	ENSG00000058085	LAMC2	laminin subunit gamma 2
chr1	183210459	183212171	1713	Intron (uc001gqa.2/3918, intron 22 of 22)	1	183217372	183248417	31046	2	23057	36246	ENSG00000157064	NMNAT2	nicotinamide nucleotide adenylyltransferase 2
chr1	183212178	183214416	2239	3' UTR	1	183217372	183248417	31046	2	23057	34001	ENSG00000157064	NMNAT2	nicotinamide nucleotide adenylyltransferase 2
chr1	183231671	183232573	903	Intron (uc009wye.2/23057, intron 2 of 4)	1	183217372	183248417	31046	2	23057	15844	ENSG00000157064	NMNAT2	nicotinamide nucleotide adenylyltransferase 2
chr1	183245388	183246297	910	Intron (uc009wye.2/23057, intron 2 of 4)	1	183217372	183248417	31046	2	23057	2120	ENSG00000157064	NMNAT2	nicotinamide nucleotide adenylyltransferase 2
chr1	183248816	183249459	644	Promoter (<=1kb)	1	183217372	183248417	31046	2	23057	-399	ENSG00000157064	NMNAT2	nicotinamide nucleotide adenylyltransferase 2
chr1	183275481	183276560	1080	Promoter (1-2kb)	1	183217372	183274009	56638	2	23057	-1472	ENSG00000157064	NMNAT2	nicotinamide nucleotide adenylyltransferase 2
chr1	183287301	183288156	856	Intron (uc001gqc.2/23057, intron 1 of 10)	1	183217372	183274009	56638	2	23057	-13292	ENSG00000157064	NMNAT2	nicotinamide nucleotide adenylyltransferase 2
chr1	183294093	183295126	1034	Intron (uc001gqc.2/23057, intron 1 of 10)	1	183217372	183274009	56638	2	23057	-20084	ENSG00000157064	NMNAT2	nicotinamide nucleotide adenylyltransferase 2
chr1	183403249	183403728	480	Distal Intergenic	1	183217372	183387634	170263	2	23057	-15615	ENSG00000157064	NMNAT2	nicotinamide nucleotide adenylyltransferase 2
chr1	183572904	183573443	540	Distal Intergenic	1	183524697	183560056	35360	2	4688	-12848	ENSG00000116701	NCF2	neutrophil cytosolic factor 2
chr1	183662943	183664339	1397	Intron (uc010pof.1/23179, intron 1 of 11)	1	183615411	183622448	7038	2	403314	-40495	ENSG00000173627	APOBEC4	apolipoprotein B mRNA editing enzyme catalytic polypeptide like 4
chr1	183702551	183705004	2454	Intron (uc010pof.1/23179, intron 1 of 11)	1	183774275	183897666	123392	1	23179	-69271	ENSG00000143344	RGL1	ral guanine nucleotide dissociation stimulator like 1
chr1	183746213	183746864	652	Intron (uc010pof.1/23179, intron 2 of 11)	1	183774275	183897666	123392	1	23179	-27411	ENSG00000143344	RGL1	ral guanine nucleotide dissociation stimulator like 1
chr1	183752408	183753982	1575	Intron (uc010pof.1/23179, intron 2 of 11)	1	183774275	183897666	123392	1	23179	-20293	ENSG00000143344	RGL1	ral guanine nucleotide dissociation stimulator like 1
chr1	183811666	183812952	1287	Intron (uc010pof.1/23179, intron 2 of 11)	1	183774275	183897666	123392	1	23179	37391	ENSG00000143344	RGL1	ral guanine nucleotide dissociation stimulator like 1
chr1	183826902	183827509	608	Intron (uc010pof.1/23179, intron 2 of 11)	1	183774275	183897666	123392	1	23179	52627	ENSG00000143344	RGL1	ral guanine nucleotide dissociation stimulator like 1
chr1	183827905	183828305	401	Intron (uc010pof.1/23179, intron 2 of 11)	1	183774275	183897666	123392	1	23179	53630	ENSG00000143344	RGL1	ral guanine nucleotide dissociation stimulator like 1
chr1	183845104	183846896	1793	Intron (uc010pof.1/23179, intron 2 of 11)	1	183904966	183915752	10787	2	23127	68856	ENSG00000198756	COLGALT2	collagen beta(1-O)galactosyltransferase 2
chr1	183850653	183851736	1084	Intron (uc010pof.1/23179, intron 2 of 11)	1	183904966	183915752	10787	2	23127	64016	ENSG00000198756	COLGALT2	collagen beta(1-O)galactosyltransferase 2
chr1	184127640	184128522	883	Distal Intergenic	1	184020811	184043344	22534	1	116461	106829	ENSG00000198860	TSEN15	tRNA splicing endonuclease subunit 15
chr1	184178909	184179879	971	Distal Intergenic	1	184020811	184043344	22534	1	116461	158098	ENSG00000198860	TSEN15	tRNA splicing endonuclease subunit 15
chr1	184187440	184188217	778	Distal Intergenic	1	184020811	184043344	22534	1	116461	166629	ENSG00000198860	TSEN15	tRNA splicing endonuclease subunit 15
chr1	184265354	184266485	1132	Distal Intergenic	1	184356150	184598155	242006	1	81563	-89665	ENSG00000116667	C1orf21	chromosome 1 open reading frame 21
chr1	184335854	184336841	988	Distal Intergenic	1	184356150	184598155	242006	1	81563	-19309	ENSG00000116667	C1orf21	chromosome 1 open reading frame 21
chr1	184377101	184378102	1002	Intron (uc001gqv.1/81563, intron 1 of 5)	1	184356150	184598155	242006	1	81563	20951	ENSG00000116667	C1orf21	chromosome 1 open reading frame 21
chr1	184385247	184386378	1132	Intron (uc001gqv.1/81563, intron 1 of 5)	1	184356150	184598155	242006	1	81563	29097	ENSG00000116667	C1orf21	chromosome 1 open reading frame 21
chr1	184449275	184450446	1172	Intron (uc001gqv.1/81563, intron 2 of 5)	1	184356150	184598155	242006	1	81563	93125	ENSG00000116667	C1orf21	chromosome 1 open reading frame 21
chr1	184738801	184739880	1080	Distal Intergenic	1	184689660	184724041	34382	2	80267	-14760	ENSG00000116406	EDEM3	ER degradation enhancing alpha-mannosidase like protein 3
chr1	184759943	184760977	1035	3' UTR	1	184689660	184724041	34382	2	80267	-35902	ENSG00000116406	EDEM3	ER degradation enhancing alpha-mannosidase like protein 3
chr1	184794092	184795834	1743	Intron (uc001gra.4/116496, intron 6 of 13)	1	184763252	184837177	73926	2	116496	41343	ENSG00000135842	NIBAN1	niban apoptosis regulator 1
chr1	184807271	184808281	1011	Intron (uc001gra.4/116496, intron 5 of 13)	1	184763252	184837177	73926	2	116496	28896	ENSG00000135842	NIBAN1	niban apoptosis regulator 1
chr1	184942647	184944172	1526	Promoter (<=1kb)	1	184760159	184943718	183560	2	116496	0	ENSG00000135842	NIBAN1	niban apoptosis regulator 1
chr1	185527661	185529246	1586	Exon (uc001gro.3/uc001gro.3, exon 4 of 4)	1	185703683	186160085	456403	1	83872	-174437	ENSG00000143341	HMCN1	hemicentin 1
chr1	185615023	185615893	871	Distal Intergenic	1	185703683	186160085	456403	1	83872	-87790	ENSG00000143341	HMCN1	hemicentin 1
chr1	186504732	186505867	1136	Distal Intergenic	1	186029867	186446655	416789	2	100302192	-58077	ENSG00000221594	MIR548F1	microRNA 548f-1
chr1	186544226	186544987	762	Distal Intergenic	1	186029867	186446655	416789	2	100302192	-97571	ENSG00000221594	MIR548F1	microRNA 548f-1
chr1	186587507	186588256	750	Distal Intergenic	1	186640944	186649559	8616	2	5743	61303	ENSG00000073756	PTGS2	prostaglandin-endoperoxide synthase 2
chr1	186650909	186651398	490	Promoter (1-2kb)	1	186640944	186649559	8616	2	5743	-1350	ENSG00000073756	PTGS2	prostaglandin-endoperoxide synthase 2
chr1	186845251	186845929	679	Intron (uc001gsc.3/5321, intron 3 of 17)	1	186798032	186958113	160082	1	5321	47219	ENSG00000116711	PLA2G4A	phospholipase A2 group IVA
chr1	186926278	186926810	533	Intron (uc001gsc.3/5321, intron 14 of 17)	1	186798032	186958113	160082	1	5321	128246	ENSG00000116711	PLA2G4A	phospholipase A2 group IVA
chr1	187054188	187054658	471	Distal Intergenic	1	186798032	186958113	160082	1	5321	256156	ENSG00000116711	PLA2G4A	phospholipase A2 group IVA
chr1	187656981	187658992	2012	Distal Intergenic	1	186798032	186958113	160082	1	5321	858949	ENSG00000116711	PLA2G4A	phospholipase A2 group IVA
chr1	187965779	187966577	799	Distal Intergenic	1	186798032	186958113	160082	1	5321	1167747	ENSG00000116711	PLA2G4A	phospholipase A2 group IVA
chr1	187975542	187976242	701	Distal Intergenic	1	186798032	186958113	160082	1	5321	1177510	ENSG00000116711	PLA2G4A	phospholipase A2 group IVA
chr1	189116986	189117766	781	Distal Intergenic	1	190066797	190444942	378146	2	339479	1327176	ENSG00000162670	BRINP3	BMP/retinoic acid inducible neural specific 3
chr1	189209092	189209800	709	Distal Intergenic	1	190066797	190444942	378146	2	339479	1235142	ENSG00000162670	BRINP3	BMP/retinoic acid inducible neural specific 3
chr1	189504644	189505576	933	Distal Intergenic	1	190066797	190444942	378146	2	339479	939366	ENSG00000162670	BRINP3	BMP/retinoic acid inducible neural specific 3
chr1	190036089	190036905	817	Distal Intergenic	1	190066797	190444942	378146	2	339479	408037	ENSG00000162670	BRINP3	BMP/retinoic acid inducible neural specific 3
chr1	190174712	190175772	1061	Intron (uc010pot.1/339479, intron 5 of 6)	1	190066797	190444942	378146	2	339479	269170	ENSG00000162670	BRINP3	BMP/retinoic acid inducible neural specific 3
chr1	191180887	191181493	607	Distal Intergenic	1	190594020	190770788	176769	1	440704	586867	ENSG00000231175	LINC01720	long intergenic non-protein coding RNA 1720
chr1	191576406	191577535	1130	Distal Intergenic	1	192127592	192154945	27354	1	64407	-550057	ENSG00000150681	RGS18	regulator of G protein signaling 18
chr1	191589687	191590562	876	Distal Intergenic	1	192127592	192154945	27354	1	64407	-537030	ENSG00000150681	RGS18	regulator of G protein signaling 18
chr1	191631070	191631704	635	Distal Intergenic	1	192127592	192154945	27354	1	64407	-495888	ENSG00000150681	RGS18	regulator of G protein signaling 18
chr1	191643519	191644308	790	Distal Intergenic	1	192127592	192154945	27354	1	64407	-483284	ENSG00000150681	RGS18	regulator of G protein signaling 18
chr1	192454698	192455506	809	Distal Intergenic	1	192544857	192548085	3229	1	5996	-89351	ENSG00000090104	RGS1	regulator of G protein signaling 1
chr1	192460889	192461336	448	Distal Intergenic	1	192544857	192548085	3229	1	5996	-83521	ENSG00000090104	RGS1	regulator of G protein signaling 1
chr1	192507800	192509544	1745	Distal Intergenic	1	192544857	192548085	3229	1	5996	-35313	ENSG00000090104	RGS1	regulator of G protein signaling 1
chr1	192515269	192516140	872	Distal Intergenic	1	192544857	192548085	3229	1	5996	-28717	ENSG00000090104	RGS1	regulator of G protein signaling 1
chr1	192595480	192596575	1096	Distal Intergenic	1	192605268	192629440	24173	1	6003	-8693	ENSG00000127074	RGS13	regulator of G protein signaling 13
chr1	192623513	192624058	546	Intron (uc001gsj.3/6003, intron 5 of 6)	1	192605268	192629440	24173	1	6003	18245	ENSG00000127074	RGS13	regulator of G protein signaling 13
chr1	192716025	192717562	1538	Distal Intergenic	1	192778169	192781407	3239	1	5997	-60607	ENSG00000116741	RGS2	regulator of G protein signaling 2
chr1	192774938	192775504	567	Promoter (2-3kb)	1	192778169	192781407	3239	1	5997	-2665	ENSG00000116741	RGS2	regulator of G protein signaling 2
chr1	192841864	192842654	791	Distal Intergenic	1	192778169	192781407	3239	1	5997	63695	ENSG00000116741	RGS2	regulator of G protein signaling 2
chr1	193073669	193074495	827	Promoter (<=1kb)	1	193065595	193074608	9014	2	51022	113	ENSG00000023572	GLRX2	glutaredoxin 2
chr1	193168920	193169766	847	Intron (uc001gtb.3/79577, intron 10 of 16)	1	193147860	193155743	7884	2	8707	-13177	ENSG00000162630	B3GALT2	beta-1,3-galactosyltransferase 2
chr1	193624411	193624936	526	Distal Intergenic	1	193147860	193155743	7884	2	8707	-468668	ENSG00000162630	B3GALT2	beta-1,3-galactosyltransferase 2
chr1	193630468	193631748	1281	Distal Intergenic	1	193147860	193155743	7884	2	8707	-474725	ENSG00000162630	B3GALT2	beta-1,3-galactosyltransferase 2
chr1	193644893	193646056	1164	Distal Intergenic	1	193147860	193155743	7884	2	8707	-489150	ENSG00000162630	B3GALT2	beta-1,3-galactosyltransferase 2
chr1	193738699	193739195	497	Distal Intergenic	1	193147860	193155743	7884	2	8707	-582956	ENSG00000162630	B3GALT2	beta-1,3-galactosyltransferase 2
chr1	197406780	197408049	1270	3' UTR	1	197382959	197413949	30991	1	23418	23821	ENSG00000134376	CRB1	crumbs cell polarity complex component 1
chr1	197432924	197433805	882	Intron (uc010poz.2/23418, intron 14 of 14)	1	197382959	197413949	30991	1	23418	49965	ENSG00000134376	CRB1	crumbs cell polarity complex component 1
chr1	198087026	198088088	1063	Distal Intergenic	1	198126108	198291548	165441	1	140609	-38020	ENSG00000151414	NEK7	NIMA related kinase 7
chr1	198142890	198143586	697	Intron (uc001gun.4/140609, intron 1 of 9)	1	198126128	198291548	165421	1	140609	16762	ENSG00000151414	NEK7	NIMA related kinase 7
chr1	198339785	198340862	1078	Distal Intergenic	1	198492352	198509815	17464	2	127124	168953	ENSG00000151418	ATP6V1G3	ATPase H+ transporting V1 subunit G3
chr1	198650505	198651330	826	Intron (uc031prk.1/5788, intron 2 of 3)	1	198608418	198672501	64084	1	5788	42087	ENSG00000081237	PTPRC	protein tyrosine phosphatase receptor type C
chr1	198804467	198805634	1168	Intron (uc021pgz.1/100131234, intron 2 of 2)	1	198828002	198828111	110	2	406955	22477	ENSG00000207975	MIR181B1	microRNA 181b-1
chr1	198835450	198836828	1379	Intron (uc021pgz.1/100131234, intron 2 of 2)	1	198828173	198828282	110	2	406995	-7168	ENSG00000207759	MIR181A1	microRNA 181a-1
chr1	198845334	198846154	821	Intron (uc021pgz.1/100131234, intron 2 of 2)	1	198828173	198828282	110	2	406995	-17052	ENSG00000207759	MIR181A1	microRNA 181a-1
chr1	198850126	198850878	753	Intron (uc021pgz.1/100131234, intron 2 of 2)	1	198828173	198828282	110	2	406995	-21844	ENSG00000207759	MIR181A1	microRNA 181a-1
chr1	198861021	198861795	775	Intron (uc021pgz.1/100131234, intron 2 of 2)	1	198828173	198828282	110	2	406995	-32739	ENSG00000207759	MIR181A1	microRNA 181a-1
chr1	198871490	198874131	2642	Intron (uc021pgz.1/100131234, intron 1 of 2)	1	198777132	198906558	129427	2	100131234	32427	NA	MIR181A1HG	MIR181A1 host gene
chr1	198882364	198883772	1409	Intron (uc021pgz.1/100131234, intron 1 of 2)	1	198777132	198906558	129427	2	100131234	22786	NA	MIR181A1HG	MIR181A1 host gene
chr1	198899213	198900018	806	Intron (uc021pgz.1/100131234, intron 1 of 2)	1	198777132	198906558	129427	2	100131234	6540	NA	MIR181A1HG	MIR181A1 host gene
chr1	198903895	198905200	1306	Intron (uc021pgz.1/100131234, intron 1 of 2)	1	198777132	198906558	129427	2	100131234	1358	NA	MIR181A1HG	MIR181A1 host gene
chr1	199002129	199003101	973	Distal Intergenic	1	198777132	198906558	129427	2	100131234	-95571	NA	MIR181A1HG	MIR181A1 host gene
chr1	199152280	199153087	808	Distal Intergenic	1	198777132	198906558	129427	2	100131234	-245722	NA	MIR181A1HG	MIR181A1 host gene
chr1	199240702	199242327	1626	Distal Intergenic	1	198777132	198906558	129427	2	100131234	-334144	NA	MIR181A1HG	MIR181A1 host gene
chr1	199878222	199878637	416	Distal Intergenic	1	199996730	200008923	12194	1	2494	-118093	ENSG00000116833	NR5A2	nuclear receptor subfamily 5 group A member 2
chr1	199947439	199948257	819	Distal Intergenic	1	199996730	200008923	12194	1	2494	-48473	ENSG00000116833	NR5A2	nuclear receptor subfamily 5 group A member 2
chr1	199998297	199998975	679	Intron (uc009wzg.2/2494, intron 1 of 2)	1	199996730	200146550	149821	1	2494	1567	ENSG00000116833	NR5A2	nuclear receptor subfamily 5 group A member 2
chr1	200152886	200153993	1108	Distal Intergenic	1	200011953	200146550	134598	1	2494	140933	ENSG00000116833	NR5A2	nuclear receptor subfamily 5 group A member 2
chr1	200209200	200210103	904	Distal Intergenic	1	200311672	200342920	31249	2	554279	132817	ENSG00000203721	LINC00862	long intergenic non-protein coding RNA 862
chr1	200211238	200212793	1556	Distal Intergenic	1	200311672	200342920	31249	2	554279	130127	ENSG00000203721	LINC00862	long intergenic non-protein coding RNA 862
chr1	200216144	200217574	1431	Distal Intergenic	1	200311672	200342920	31249	2	554279	125346	ENSG00000203721	LINC00862	long intergenic non-protein coding RNA 862
chr1	200384890	200385814	925	Intron (uc010ppi.1/uc010ppi.1, intron 1 of 1)	1	200375858	200379166	3309	2	23528	-5724	ENSG00000162702	ZNF281	zinc finger protein 281
chr1	200494397	200495244	848	Distal Intergenic	1	200520625	200587966	67342	2	9928	92722	ENSG00000118193	KIF14	kinesin family member 14
chr1	200744008	200744601	594	Intron (uc001gvk.3/23271, intron 2 of 16)	1	200708686	200829831	121146	1	23271	35322	ENSG00000118200	CAMSAP2	calmodulin regulated spectrin associated protein family member 2
chr1	200826135	200826678	544	Exon (uc001gvk.3/23271, exon 16 of 17)	1	200842083	200843306	1224	1	2848	-15405	ENSG00000170128	GPR25	G protein-coupled receptor 25
chr1	201123489	201124067	579	Promoter (<=1kb)	1	201103900	201123568	19669	2	252839	0	ENSG00000116857	TMEM9	transmembrane protein 9
chr1	201133598	201134176	579	Intron (uc001gwa.3/252839, intron 1 of 5)	1	201103900	201140702	36803	2	252839	6526	ENSG00000116857	TMEM9	transmembrane protein 9
chr1	201303239	201303939	701	Distal Intergenic	1	201328136	201330497	2362	2	7139	26558	ENSG00000118194	TNNT2	troponin T2, cardiac type
chr1	201472372	201473241	870	Intron (uc021phh.1/1465, intron 1 of 5)	1	201452658	201475967	23310	2	1465	2726	ENSG00000159176	CSRP1	cysteine and glycine rich protein 1
chr1	201534405	201535250	846	Distal Intergenic	1	201489032	201489720	689	1	376693	45373	NA	RPS10P7	ribosomal protein S10 pseudogene 7
chr1	201562108	201563155	1048	Distal Intergenic	1	201617450	201796102	178653	1	89796	-54295	ENSG00000134369	NAV1	neuron navigator 1
chr1	201606730	201607270	541	Distal Intergenic	1	201617450	201796102	178653	1	89796	-10180	ENSG00000134369	NAV1	neuron navigator 1
chr1	201649849	201650918	1070	Intron (uc001gwu.3/89796, intron 1 of 28)	1	201617450	201796102	178653	1	89796	32399	ENSG00000134369	NAV1	neuron navigator 1
chr1	201665215	201666181	967	Intron (uc001gwu.3/89796, intron 1 of 28)	1	201688636	201688755	120	1	100847050	-22455	ENSG00000264802	MIR5191	microRNA 5191
chr1	201717163	201717972	810	Intron (uc001gwu.3/89796, intron 3 of 28)	1	201708963	201796102	87140	1	89796	8200	ENSG00000134369	NAV1	neuron navigator 1
chr1	201973461	201974428	968	Promoter (2-3kb)	1	201977073	201986315	9243	1	1999	-2645	ENSG00000163435	ELF3	E74 like ETS transcription factor 3
chr1	202262211	202263266	1056	Intron (uc001gxu.3/59352, intron 6 of 17)	1	202300785	202311094	10310	2	29089	47828	ENSG00000077152	UBE2T	ubiquitin conjugating enzyme E2 T
chr1	202317386	202318393	1008	Promoter (<=1kb)	1	202317830	202407370	89541	1	4660	0	ENSG00000077157	PPP1R12B	protein phosphatase 1 regulatory subunit 12B
chr1	202320705	202321590	886	Intron (uc001gxy.3/4660, intron 1 of 9)	1	202317830	202557697	239868	1	4660	2875	ENSG00000077157	PPP1R12B	protein phosphatase 1 regulatory subunit 12B
chr1	202558020	202558916	897	Distal Intergenic	1	202509242	202557697	48456	1	4660	48778	ENSG00000077157	PPP1R12B	protein phosphatase 1 regulatory subunit 12B
chr1	202729475	202730284	810	Exon (uc001gyf.3/10765, exon 8 of 27)	1	202698835	202776427	77593	2	10765	46143	ENSG00000117139	KDM5B	lysine demethylase 5B
chr1	202884057	202884791	735	Intron (uc001gyn.1/59349, intron 1 of 7)	1	202860230	202887516	27287	2	59349	2725	ENSG00000117153	KLHL12	kelch like family member 12
chr1	202895662	202896652	991	Promoter (<=1kb)	1	202860230	202896371	36142	2	59349	0	ENSG00000117153	KLHL12	kelch like family member 12
chr1	203098384	203100126	1743	Promoter (<=1kb)	1	203097406	203136533	39128	1	134	978	ENSG00000163485	ADORA1	adenosine A1 receptor
chr1	203115353	203116436	1084	Intron (uc001gze.1/134, intron 3 of 3)	1	203097406	203136533	39128	1	134	17947	ENSG00000163485	ADORA1	adenosine A1 receptor
chr1	203247374	203248019	646	Distal Intergenic	1	203181959	203241937	59979	2	1118	-5437	ENSG00000133063	CHIT1	chitinase 1
chr1	203328208	203328812	605	Distal Intergenic	1	203309752	203320289	10538	2	2331	-7919	ENSG00000122176	FMOD	fibromodulin
chr1	203342926	203344028	1103	Distal Intergenic	1	203309752	203320289	10538	2	2331	-22637	ENSG00000122176	FMOD	fibromodulin
chr1	203436305	203437175	871	Distal Intergenic	1	203444883	203460479	15597	1	5549	-7708	ENSG00000188783	PRELP	proline and arginine rich end leucine rich repeat protein
chr1	203525207	203526093	887	Distal Intergenic	1	203463271	203478077	14807	1	26254	61936	ENSG00000188770	OPTC	opticin
chr1	203661700	203662651	952	Intron (uc001gzv.3/493, intron 2 of 21)	1	203651870	203702757	50888	1	493	9830	ENSG00000058668	ATP2B4	ATPase plasma membrane Ca2+ transporting 4
chr1	203808101	203808865	765	Intron (uc001hac.3/9877, intron 13 of 19)	1	203830727	203840280	9554	1	6635	-21862	ENSG00000182004	SNRPE	small nuclear ribonucleoprotein polypeptide E
chr1	203830482	203831702	1221	Promoter (<=1kb)	1	203830727	203840280	9554	1	6635	0	ENSG00000182004	SNRPE	small nuclear ribonucleoprotein polypeptide E
chr1	204262978	204263998	1021	Intron (uc001hau.4/22874, intron 1 of 22)	1	204218312	204226997	8686	2	22874	-35981	ENSG00000143850	PLEKHA6	pleckstrin homology domain containing A6
chr1	204378741	204381450	2710	Promoter (<=1kb)	1	204372492	204380944	8453	2	84919	0	ENSG00000158615	PPP1R15B	protein phosphatase 1 regulatory subunit 15B
chr1	204404419	204405431	1013	Intron (uc001haw.3/5287, intron 24 of 33)	1	204372492	204380944	8453	2	84919	-23475	ENSG00000158615	PPP1R15B	protein phosphatase 1 regulatory subunit 15B
chr1	204468754	204469406	653	Promoter (4-5kb)	1	204423601	204463852	40252	2	5287	-4902	ENSG00000133056	PIK3C2B	phosphatidylinositol-4-phosphate 3-kinase catalytic subunit type 2 beta
chr1	204475716	204476683	968	Exon (uc021phv.1/uc021phv.1, exon 1 of 1)	1	204485507	204518786	33280	1	4194	-8824	ENSG00000198625	MDM4	MDM4 regulator of p53
chr1	204485277	204486234	958	Promoter (<=1kb)	1	204485507	204518786	33280	1	4194	0	ENSG00000198625	MDM4	MDM4 regulator of p53
chr1	204606250	204607411	1162	Intron (uc001hbd.2/4194, intron 11 of 11)	1	204586303	204654597	68295	2	10446	47186	ENSG00000170382	LRRN2	leucine rich repeat neuronal 2
chr1	205059871	205061022	1152	Intron (uc010prd.2/5929, intron 12 of 12)	1	205052257	205053588	1332	2	388730	-6283	ENSG00000174529	TMEM81	transmembrane protein 81
chr1	205144529	205144930	402	Promoter (<=1kb)	1	205129134	205143643	14510	2	25778	-886	ENSG00000133059	DSTYK	dual serine/threonine and tyrosine protein kinase
chr1	205355746	205356687	942	Exon (uc001hch.1/284576, exon 4 of 4)	1	205342380	205356568	14189	1	284576	13366	ENSG00000226235	LEMD1-AS1	LEMD1 antisense RNA 1
chr1	205435468	205436587	1120	3' UTR	1	205417430	205417526	97	2	442891	-17942	ENSG00000199059	MIR135B	microRNA 135b
chr1	206620213	206620912	700	Intron (uc010prt.1/23380, intron 15 of 17)	1	206643586	206651640	8055	1	9641	-22674	ENSG00000263528	IKBKE	inhibitor of nuclear factor kappa B kinase subunit epsilon
chr1	206634027	206634613	587	Exon (uc001hdy.3/23380, exon 20 of 20)	1	206643586	206651640	8055	1	9641	-8973	ENSG00000263528	IKBKE	inhibitor of nuclear factor kappa B kinase subunit epsilon
chr1	206687985	206688521	537	Intron (uc001hec.1/83593, intron 1 of 3)	1	206680879	206762616	81738	1	83593	7106	ENSG00000266094	RASSF5	Ras association domain family member 5
chr1	206753338	206754039	702	Promoter (2-3kb)	1	206756601	206762604	6004	1	83593	-2562	ENSG00000266094	RASSF5	Ras association domain family member 5
chr1	206806528	206807674	1147	Promoter (1-2kb)	1	206808881	206822542	13662	1	8444	-1207	ENSG00000143479	DYRK3	dual specificity tyrosine phosphorylation regulated kinase 3
chr1	206881171	206882954	1784	Intron (uc001hel.2/9261, intron 1 of 9)	1	206858365	206907630	49266	1	9261	22806	ENSG00000162889	MAPKAPK2	MAPK activated protein kinase 2
chr1	206896927	206897784	858	Intron (uc001hel.2/9261, intron 1 of 9)	1	206858365	206907630	49266	1	9261	38562	ENSG00000162889	MAPKAPK2	MAPK activated protein kinase 2
chr1	207063693	207064393	701	Distal Intergenic	1	207070788	207077484	6697	1	11009	-6395	ENSG00000162892	IL24	interleukin 24
chr1	207279002	207279327	326	Intron (uc001hfo.3/722, intron 1 of 11)	1	207277607	207318317	40711	1	722	1395	ENSG00000123838	C4BPA	complement component 4 binding protein alpha
chr1	207667309	207668018	710	Promoter (1-2kb)	1	207669473	207680955	11483	1	1378	-1455	ENSG00000203710	CR1	complement C3b/C4b receptor 1 (Knops blood group)
chr1	208090345	208090882	538	Distal Intergenic	1	208059883	208084683	24801	2	947	-5662	ENSG00000174059	CD34	CD34 molecule
chr1	208279503	208279978	476	Intron (uc001hgz.3/5362, intron 4 of 31)	1	208195588	208202551	6964	2	5362	-76952	ENSG00000076356	PLXNA2	plexin A2
chr1	208377160	208377819	660	Intron (uc001hgz.3/5362, intron 3 of 31)	1	208383348	208392095	8748	2	5362	14276	ENSG00000076356	PLXNA2	plexin A2
chr1	208437794	208438236	443	Distal Intergenic	1	208195588	208417665	222078	2	5362	-20129	ENSG00000076356	PLXNA2	plexin A2
chr1	208648373	208649491	1119	Distal Intergenic	1	208195588	208417665	222078	2	5362	-230708	ENSG00000076356	PLXNA2	plexin A2
chr1	208674910	208676006	1097	Distal Intergenic	1	208195588	208417665	222078	2	5362	-257245	ENSG00000076356	PLXNA2	plexin A2
chr1	208688181	208688650	470	Distal Intergenic	1	208195588	208417665	222078	2	5362	-270516	ENSG00000076356	PLXNA2	plexin A2
chr1	208697993	208698982	990	Distal Intergenic	1	208195588	208417665	222078	2	5362	-280328	ENSG00000076356	PLXNA2	plexin A2
chr1	208726446	208727825	1380	Distal Intergenic	1	208195588	208417665	222078	2	5362	-308781	ENSG00000076356	PLXNA2	plexin A2
chr1	208728984	208729692	709	Distal Intergenic	1	208195588	208417665	222078	2	5362	-311319	ENSG00000076356	PLXNA2	plexin A2
chr1	208730223	208730973	751	Distal Intergenic	1	208195588	208417665	222078	2	5362	-312558	ENSG00000076356	PLXNA2	plexin A2
chr1	208855320	208856212	893	Distal Intergenic	1	208195588	208417665	222078	2	5362	-437655	ENSG00000076356	PLXNA2	plexin A2
chr1	208976029	208977323	1295	Distal Intergenic	1	208195588	208417665	222078	2	5362	-558364	ENSG00000076356	PLXNA2	plexin A2
chr1	209026204	209026930	727	Distal Intergenic	1	209602168	209605892	3725	1	642587	-575238	ENSG00000230937	MIR205HG	MIR205 host gene
chr1	209476171	209477171	1001	Distal Intergenic	1	209602168	209605892	3725	1	642587	-124997	ENSG00000230937	MIR205HG	MIR205 host gene
chr1	209548975	209549893	919	Distal Intergenic	1	209602168	209605892	3725	1	642587	-52275	ENSG00000230937	MIR205HG	MIR205 host gene
chr1	209555296	209556175	880	Distal Intergenic	1	209602168	209605892	3725	1	642587	-45993	ENSG00000230937	MIR205HG	MIR205 host gene
chr1	209595258	209596245	988	Distal Intergenic	1	209602168	209605892	3725	1	642587	-5923	ENSG00000230937	MIR205HG	MIR205 host gene
chr1	209629037	209629643	607	Distal Intergenic	1	209605478	209605587	110	1	406988	23559	ENSG00000284485	MIR205	microRNA 205
chr1	209759325	209760045	721	Intron (uc001hhf.4/57172, intron 1 of 10)	1	209757062	209787284	30223	1	57172	2263	ENSG00000008118	CAMK1G	calcium/calmodulin dependent protein kinase IG
chr1	209815223	209815509	287	Intron (uc001hhg.3/3914, intron 2 of 21)	1	209788218	209824679	36462	2	3914	9170	ENSG00000196878	LAMB3	laminin subunit beta 3
chr1	209846650	209847830	1181	Promoter (<=1kb)	1	209848670	209849735	1066	1	50486	-840	ENSG00000123689	G0S2	G0/G1 switch 2
chr1	209906738	209907372	635	Intron (uc001hhj.3/3290, intron 6 of 6)	1	209929394	209953000	23607	1	80342	-22022	ENSG00000009790	TRAF3IP3	TRAF3 interacting protein 3
chr1	209941557	209943423	1867	Intron (uc001hhm.2/80342, intron 8 of 12)	1	209931843	209955668	23826	1	80342	9714	ENSG00000009790	TRAF3IP3	TRAF3 interacting protein 3
chr1	209974601	209975323	723	5' UTR	1	209958968	209979520	20553	2	3664	4197	ENSG00000117595	IRF6	interferon regulatory factor 6
chr1	209992572	209994489	1918	Distal Intergenic	1	210001312	210030910	29599	1	27042	-6823	ENSG00000117597	UTP25	UTP25 small subunit processor component
chr1	210042498	210043383	886	Distal Intergenic	1	210001312	210030910	29599	1	27042	41186	ENSG00000117597	UTP25	UTP25 small subunit processor component
chr1	210409557	210411308	1752	Promoter (<=1kb)	1	210411130	210416440	5311	1	56256	0	ENSG00000082497	SERTAD4	SERTA domain containing 4
chr1	210412503	210413325	823	Exon (uc001hhy.3/56256, exon 3 of 4)	1	210411130	210416440	5311	1	56256	1373	ENSG00000082497	SERTAD4	SERTA domain containing 4
chr1	210464157	210465060	904	Distal Intergenic	1	210501596	210849638	348043	1	55733	-36536	ENSG00000054392	HHAT	hedgehog acyltransferase
chr1	210468542	210469424	883	Distal Intergenic	1	210501596	210849638	348043	1	55733	-32172	ENSG00000054392	HHAT	hedgehog acyltransferase
chr1	210773675	210774523	849	Intron (uc009xcx.3/55733, intron 10 of 11)	1	210612927	210849638	236712	1	55733	160748	ENSG00000054392	HHAT	hedgehog acyltransferase
chr1	210853033	210853569	537	3' UTR	1	210612927	210849638	236712	1	55733	240106	ENSG00000054392	HHAT	hedgehog acyltransferase
chr1	210952296	210953238	943	Intron (uc001hib.2/3756, intron 9 of 10)	1	210612927	210849638	236712	1	55733	339369	ENSG00000054392	HHAT	hedgehog acyltransferase
chr1	211089361	211089880	520	Intron (uc001hib.2/3756, intron 7 of 10)	1	210851657	211307457	455801	2	3756	217577	ENSG00000143473	KCNH1	potassium voltage-gated channel subfamily H member 1
chr1	211647588	211648497	910	Distal Intergenic	1	211649864	211666259	16396	2	343035	17762	ENSG00000198570	RD3	RD3 regulator of GUCY2D
chr1	211754362	211755798	1437	Promoter (2-3kb)	1	211748381	211752099	3719	2	7779	-2263	ENSG00000170385	SLC30A1	solute carrier family 30 member 1
chr1	211763051	211764157	1107	Distal Intergenic	1	211748381	211752099	3719	2	7779	-10952	ENSG00000170385	SLC30A1	solute carrier family 30 member 1
chr1	211954594	211955055	462	Intron (uc001hiu.3/9926, intron 5 of 7)	1	211916799	212003577	86779	2	9926	48522	ENSG00000123684	LPGAT1	lysophosphatidylglycerol acyltransferase 1
chr1	212006672	212007301	630	Promoter (2-3kb)	1	211916799	212004114	87316	2	9926	-2558	ENSG00000123684	LPGAT1	lysophosphatidylglycerol acyltransferase 1
chr1	212076170	212076696	527	Distal Intergenic	1	211916799	212004114	87316	2	9926	-72056	ENSG00000123684	LPGAT1	lysophosphatidylglycerol acyltransferase 1
chr1	212091237	212091724	488	Distal Intergenic	1	211916799	212004114	87316	2	9926	-87123	ENSG00000123684	LPGAT1	lysophosphatidylglycerol acyltransferase 1
chr1	212148259	212149250	992	Exon (uc001hiw.2/25896, exon 13 of 20)	1	212208919	212278187	69269	1	51514	-59669	ENSG00000143476	DTL	denticleless E3 ubiquitin protein ligase homolog
chr1	212385959	212386845	887	Distal Intergenic	1	212458879	212535205	76327	1	5525	-72034	ENSG00000066027	PPP2R5A	protein phosphatase 2 regulatory subunit B'alpha
chr1	212391979	212392781	803	Distal Intergenic	1	212458879	212535205	76327	1	5525	-66098	ENSG00000066027	PPP2R5A	protein phosphatase 2 regulatory subunit B'alpha
chr1	212643452	212644084	633	Distal Intergenic	1	212606229	212619721	13493	1	29937	37223	ENSG00000117691	NENF	neudesin neurotrophic factor
chr1	212661644	212663046	1403	Distal Intergenic	1	212606229	212619721	13493	1	29937	55415	ENSG00000117691	NENF	neudesin neurotrophic factor
chr1	212781582	212782301	720	Promoter (<=1kb)	1	212781970	212792589	10620	1	467	0	ENSG00000162772	ATF3	activating transcription factor 3
chr1	212809676	212810642	967	Distal Intergenic	1	212797789	212800120	2332	1	149647	11887	ENSG00000162771	FAM71A	family with sequence similarity 71 member A
chr1	212840725	212841649	925	Distal Intergenic	1	212859759	212873327	13569	2	55509	31678	ENSG00000123685	BATF3	basic leucine zipper ATF-like transcription factor 3
chr1	213088072	213088980	909	Distal Intergenic	1	213123887	213142572	18686	1	79805	-34907	ENSG00000143494	VASH2	vasohibin 2
chr1	213139715	213140284	570	Intron (uc001hju.2/79805, intron 5 of 5)	1	213124681	213164927	40247	1	79805	15034	ENSG00000143494	VASH2	vasohibin 2
chr1	213162600	213163642	1043	3' UTR	1	213179881	213186760	6880	2	90806	23118	ENSG00000174606	ANGEL2	angel homolog 2
chr1	213897910	213898904	995	Distal Intergenic	1	214098092	214099996	1905	1	100861504	-199188	ENSG00000281664	LINC00538	long intergenic non-protein coding RNA 538
chr1	214114217	214114592	376	Intron (uc031psa.1/uc031psa.1, intron 1 of 4)	1	214098092	214099996	1905	1	100861504	16125	ENSG00000281664	LINC00538	long intergenic non-protein coding RNA 538
chr1	214359410	214361013	1604	Distal Intergenic	1	214454565	214504413	49849	1	56950	-93552	ENSG00000143499	SMYD2	SET and MYND domain containing 2
chr1	214445239	214445856	618	Distal Intergenic	1	214454565	214504413	49849	1	56950	-8709	ENSG00000143499	SMYD2	SET and MYND domain containing 2
chr1	214491325	214492127	803	Exon (uc021piw.1/56950, exon 3 of 8)	1	214454565	214510477	55913	1	56950	36760	ENSG00000143499	SMYD2	SET and MYND domain containing 2
chr1	214598647	214599669	1023	Intron (uc021piy.1/5784, intron 2 of 16)	1	214522039	214638300	116262	2	5784	38631	ENSG00000152104	PTPN14	protein tyrosine phosphatase non-receptor type 14
chr1	214612620	214613255	636	Intron (uc021piy.1/5784, intron 2 of 16)	1	214522039	214638300	116262	2	5784	25045	ENSG00000152104	PTPN14	protein tyrosine phosphatase non-receptor type 14
chr1	214620239	214621504	1266	Intron (uc021piy.1/5784, intron 2 of 16)	1	214522039	214638300	116262	2	5784	16796	ENSG00000152104	PTPN14	protein tyrosine phosphatase non-receptor type 14
chr1	214639674	214640145	472	Promoter (1-2kb)	1	214522039	214638300	116262	2	5784	-1374	ENSG00000152104	PTPN14	protein tyrosine phosphatase non-receptor type 14
chr1	214645667	214647528	1862	Intron (uc001hkk.2/5784, intron 1 of 18)	1	214522039	214638300	116262	2	5784	-7367	ENSG00000152104	PTPN14	protein tyrosine phosphatase non-receptor type 14
chr1	214650469	214651312	844	Intron (uc001hkk.2/5784, intron 1 of 18)	1	214522039	214638300	116262	2	5784	-12169	ENSG00000152104	PTPN14	protein tyrosine phosphatase non-receptor type 14
chr1	214688665	214690148	1484	Intron (uc001hkk.2/5784, intron 1 of 18)	1	214522039	214725024	202986	2	5784	34876	ENSG00000152104	PTPN14	protein tyrosine phosphatase non-receptor type 14
chr1	214711307	214712355	1049	Intron (uc001hkk.2/5784, intron 1 of 18)	1	214522039	214725024	202986	2	5784	12669	ENSG00000152104	PTPN14	protein tyrosine phosphatase non-receptor type 14
chr1	214720182	214721090	909	Intron (uc001hkk.2/5784, intron 1 of 18)	1	214522039	214725024	202986	2	5784	3934	ENSG00000152104	PTPN14	protein tyrosine phosphatase non-receptor type 14
chr1	214875692	214876154	463	Distal Intergenic	1	214776532	214837914	61383	1	1063	99160	ENSG00000117724	CENPF	centromere protein F
chr1	215139669	215140322	654	Distal Intergenic	1	215178885	215410436	231552	1	3776	-38563	ENSG00000082482	KCNK2	potassium two pore domain channel subfamily K member 2
chr1	215306663	215307240	578	Intron (uc001hko.3/3776, intron 3 of 6)	1	215256560	215410436	153877	1	3776	50103	ENSG00000082482	KCNK2	potassium two pore domain channel subfamily K member 2
chr1	215631504	215632153	650	Distal Intergenic	1	215740735	215795149	54415	1	51133	-108582	ENSG00000136636	KCTD3	potassium channel tetramerization domain containing 3
chr1	215809717	215810888	1172	Intron (uc001hku.1/7399, intron 69 of 71)	1	215752343	215795149	42807	1	51133	57374	ENSG00000136636	KCTD3	potassium channel tetramerization domain containing 3
chr1	216062976	216064912	1937	Intron (uc001hku.1/7399, intron 40 of 71)	1	215752343	215795149	42807	1	51133	310633	ENSG00000136636	KCTD3	potassium channel tetramerization domain containing 3
chr1	216078428	216079951	1524	Intron (uc001hku.1/7399, intron 38 of 71)	1	215752343	215795149	42807	1	51133	326085	ENSG00000136636	KCTD3	potassium channel tetramerization domain containing 3
chr1	216159768	216160231	464	Intron (uc001hku.1/7399, intron 35 of 71)	1	215752343	215795149	42807	1	51133	407425	ENSG00000136636	KCTD3	potassium channel tetramerization domain containing 3
chr1	216286368	216287023	656	Intron (uc001hku.1/7399, intron 21 of 71)	1	215796236	216596738	800503	2	7399	309715	ENSG00000042781	USH2A	usherin
chr1	216313498	216315477	1980	Intron (uc001hku.1/7399, intron 21 of 71)	1	215796236	216596738	800503	2	7399	281261	ENSG00000042781	USH2A	usherin
chr1	216315650	216317743	2094	Intron (uc001hku.1/7399, intron 21 of 71)	1	215796236	216596738	800503	2	7399	278995	ENSG00000042781	USH2A	usherin
chr1	216345153	216346088	936	Intron (uc001hku.1/7399, intron 21 of 71)	1	215796236	216596738	800503	2	7399	250650	ENSG00000042781	USH2A	usherin
chr1	216705493	216706309	817	Intron (uc001hkw.2/2104, intron 5 of 6)	1	216347292	216596738	249447	2	7399	-108755	ENSG00000042781	USH2A	usherin
chr1	216879326	216880307	982	Intron (uc001hkw.2/2104, intron 1 of 6)	1	216676588	216896814	220227	2	2104	16507	ENSG00000196482	ESRRG	estrogen related receptor gamma
chr1	217027990	217028712	723	Intron (uc001hky.1/2104, intron 1 of 7)	1	216676588	216978709	302122	2	2104	-49281	ENSG00000196482	ESRRG	estrogen related receptor gamma
chr1	217065483	217066279	797	Intron (uc001hky.1/2104, intron 1 of 7)	1	216676588	217113015	436428	2	2104	46736	ENSG00000196482	ESRRG	estrogen related receptor gamma
chr1	217201809	217203399	1591	Intron (uc001hkz.2/2104, intron 1 of 7)	1	216676588	217250312	573725	2	2104	46913	ENSG00000196482	ESRRG	estrogen related receptor gamma
chr1	217250954	217251722	769	Promoter (<=1kb)	1	216676588	217250312	573725	2	2104	-642	ENSG00000196482	ESRRG	estrogen related receptor gamma
chr1	217257954	217258887	934	Intron (uc001hla.2/2104, intron 1 of 8)	1	216676588	217262987	586400	2	2104	4100	ENSG00000196482	ESRRG	estrogen related receptor gamma
chr1	217414519	217415802	1284	Distal Intergenic	1	216676588	217311097	634510	2	2104	-103422	ENSG00000196482	ESRRG	estrogen related receptor gamma
chr1	217417752	217418988	1237	Distal Intergenic	1	216676588	217311097	634510	2	2104	-106655	ENSG00000196482	ESRRG	estrogen related receptor gamma
chr1	217442767	217444141	1375	Distal Intergenic	1	216676588	217311097	634510	2	2104	-131670	ENSG00000196482	ESRRG	estrogen related receptor gamma
chr1	217449086	217449831	746	Distal Intergenic	1	216676588	217311097	634510	2	2104	-137989	ENSG00000196482	ESRRG	estrogen related receptor gamma
chr1	217707773	217708416	644	Intron (uc001hlf.1/55105, intron 5 of 9)	1	217622591	217680550	57960	2	55105	-27223	ENSG00000092978	GPATCH2	G-patch domain containing 2
chr1	218029447	218030288	842	Intron (uc001hlh.1/128153, intron 9 of 10)	1	218066242	218094146	27905	1	100885798	-35954	ENSG00000231814	LINC00210	long intergenic non-protein coding RNA 210
chr1	218069581	218070770	1190	Intron (uc031psc.1/100885798, intron 1 of 3)	1	218066242	218094146	27905	1	100885798	3339	ENSG00000231814	LINC00210	long intergenic non-protein coding RNA 210
chr1	218083843	218084597	755	Intron (uc031psc.1/100885798, intron 1 of 3)	1	218066242	218094146	27905	1	100885798	17601	ENSG00000231814	LINC00210	long intergenic non-protein coding RNA 210
chr1	218098963	218100061	1099	Distal Intergenic	1	218066242	218094146	27905	1	100885798	32721	ENSG00000231814	LINC00210	long intergenic non-protein coding RNA 210
chr1	218545179	218545904	726	Intron (uc001hll.3/7042, intron 2 of 2)	1	218517538	218519020	1483	2	728463	-26159	ENSG00000232480	TGFB2-AS1	TGFB2 antisense RNA 1 (head to head)
chr1	218547404	218548820	1417	Intron (uc001hll.3/7042, intron 2 of 2)	1	218517538	218519020	1483	2	728463	-28384	ENSG00000232480	TGFB2-AS1	TGFB2 antisense RNA 1 (head to head)
chr1	218655811	218656493	683	Distal Intergenic	1	218517538	218519020	1483	2	728463	-136791	ENSG00000232480	TGFB2-AS1	TGFB2 antisense RNA 1 (head to head)
chr1	218745186	218746607	1422	Distal Intergenic	1	218517538	218519020	1483	2	728463	-226166	ENSG00000232480	TGFB2-AS1	TGFB2 antisense RNA 1 (head to head)
chr1	218815286	218815842	557	Distal Intergenic	1	218517538	218519020	1483	2	728463	-296266	ENSG00000232480	TGFB2-AS1	TGFB2 antisense RNA 1 (head to head)
chr1	218831008	218831749	742	Distal Intergenic	1	218517538	218519020	1483	2	728463	-311988	ENSG00000232480	TGFB2-AS1	TGFB2 antisense RNA 1 (head to head)
chr1	218834171	218834703	533	Distal Intergenic	1	218517538	218519020	1483	2	728463	-315151	ENSG00000232480	TGFB2-AS1	TGFB2 antisense RNA 1 (head to head)
chr1	218908774	218909221	448	Distal Intergenic	1	218517538	218519020	1483	2	728463	-389754	ENSG00000232480	TGFB2-AS1	TGFB2 antisense RNA 1 (head to head)
chr1	219103946	219105097	1152	Distal Intergenic	1	219254317	219347130	92814	2	643723	242033	ENSG00000228063	LYPLAL1-DT	LYPLAL1 divergent transcript
chr1	219137685	219138488	804	Distal Intergenic	1	219254317	219347130	92814	2	643723	208642	ENSG00000228063	LYPLAL1-DT	LYPLAL1 divergent transcript
chr1	219138532	219139953	1422	Distal Intergenic	1	219254317	219347130	92814	2	643723	207177	ENSG00000228063	LYPLAL1-DT	LYPLAL1 divergent transcript
chr1	219142198	219143222	1025	Distal Intergenic	1	219254317	219347130	92814	2	643723	203908	ENSG00000228063	LYPLAL1-DT	LYPLAL1 divergent transcript
chr1	219143808	219144949	1142	Distal Intergenic	1	219254317	219347130	92814	2	643723	202181	ENSG00000228063	LYPLAL1-DT	LYPLAL1 divergent transcript
chr1	219158293	219159291	999	Distal Intergenic	1	219254317	219347130	92814	2	643723	187839	ENSG00000228063	LYPLAL1-DT	LYPLAL1 divergent transcript
chr1	219293798	219295299	1502	Intron (uc001hlp.3/643723, intron 3 of 4)	1	219254317	219347130	92814	2	643723	51831	ENSG00000228063	LYPLAL1-DT	LYPLAL1 divergent transcript
chr1	219346906	219347340	435	Promoter (<=1kb)	1	219347192	219386207	39016	1	127018	0	ENSG00000143353	LYPLAL1	lysophospholipase like 1
chr1	219520856	219522555	1700	Distal Intergenic	1	219347192	219386207	39016	1	127018	173664	ENSG00000143353	LYPLAL1	lysophospholipase like 1
chr1	219523504	219524602	1099	Distal Intergenic	1	219347192	219386207	39016	1	127018	176312	ENSG00000143353	LYPLAL1	lysophospholipase like 1
chr1	219575013	219575845	833	Distal Intergenic	1	219347192	219386207	39016	1	127018	227821	ENSG00000143353	LYPLAL1	lysophospholipase like 1
chr1	219615130	219615744	615	Distal Intergenic	1	219347192	219386207	39016	1	127018	267938	ENSG00000143353	LYPLAL1	lysophospholipase like 1
chr1	219632457	219633032	576	Distal Intergenic	1	219347192	219386207	39016	1	127018	285265	ENSG00000143353	LYPLAL1	lysophospholipase like 1
chr1	219639939	219640725	787	Distal Intergenic	1	219347192	219386207	39016	1	127018	292747	ENSG00000143353	LYPLAL1	lysophospholipase like 1
chr1	219671726	219674313	2588	Distal Intergenic	1	219347192	219386207	39016	1	127018	324534	ENSG00000143353	LYPLAL1	lysophospholipase like 1
chr1	219706367	219706989	623	Distal Intergenic	1	220046619	220292777	246159	1	26828	-339630	ENSG00000199377	RNU5F-1	RNA, U5F small nuclear 1
chr1	219711758	219712739	982	Distal Intergenic	1	220046619	220292777	246159	1	26828	-333880	ENSG00000199377	RNU5F-1	RNA, U5F small nuclear 1
chr1	219722496	219723890	1395	Distal Intergenic	1	220046619	220292777	246159	1	26828	-322729	ENSG00000199377	RNU5F-1	RNA, U5F small nuclear 1
chr1	219727207	219727922	716	Distal Intergenic	1	220046619	220292777	246159	1	26828	-318697	ENSG00000199377	RNU5F-1	RNA, U5F small nuclear 1
chr1	219728546	219729755	1210	Distal Intergenic	1	220046619	220292777	246159	1	26828	-316864	ENSG00000199377	RNU5F-1	RNA, U5F small nuclear 1
chr1	219740084	219741297	1214	Distal Intergenic	1	220046619	220292777	246159	1	26828	-305322	ENSG00000199377	RNU5F-1	RNA, U5F small nuclear 1
chr1	219832464	219833460	997	Distal Intergenic	1	220046619	220292777	246159	1	26828	-213159	ENSG00000199377	RNU5F-1	RNA, U5F small nuclear 1
chr1	220087924	220088659	736	3' UTR	1	220087606	220092372	4767	2	55532	3713	ENSG00000196660	SLC30A10	solute carrier family 30 member 10
chr1	220447380	220448390	1011	Promoter (1-2kb)	1	220382749	220445843	63095	2	25782	-1537	ENSG00000118873	RAB3GAP2	RAB3 GTPase activating non-catalytic protein subunit 2
chr1	220467998	220468797	800	Distal Intergenic	1	220382749	220445843	63095	2	25782	-22155	ENSG00000118873	RAB3GAP2	RAB3 GTPase activating non-catalytic protein subunit 2
chr1	220473599	220474466	868	Distal Intergenic	1	220382749	220445843	63095	2	25782	-27756	ENSG00000118873	RAB3GAP2	RAB3 GTPase activating non-catalytic protein subunit 2
chr1	220489299	220489973	675	Distal Intergenic	1	220382749	220445843	63095	2	25782	-43456	ENSG00000118873	RAB3GAP2	RAB3 GTPase activating non-catalytic protein subunit 2
chr1	220543291	220544038	748	Distal Intergenic	1	220382749	220445843	63095	2	25782	-97448	ENSG00000118873	RAB3GAP2	RAB3 GTPase activating non-catalytic protein subunit 2
chr1	220582886	220584846	1961	Distal Intergenic	1	220701568	220756240	54673	1	4139	-116722	ENSG00000116141	MARK1	microtubule affinity regulating kinase 1
chr1	220652725	220653919	1195	Distal Intergenic	1	220701568	220756240	54673	1	4139	-47649	ENSG00000116141	MARK1	microtubule affinity regulating kinase 1
chr1	220656682	220657864	1183	Distal Intergenic	1	220701568	220756240	54673	1	4139	-43704	ENSG00000116141	MARK1	microtubule affinity regulating kinase 1
chr1	220827586	220828649	1064	Intron (uc001hmm.4/4139, intron 15 of 15)	1	220863628	220872499	8872	1	79762	-34979	ENSG00000162817	C1orf115	chromosome 1 open reading frame 115
chr1	220875691	220876636	946	Distal Intergenic	1	220863628	220872499	8872	1	79762	12063	ENSG00000162817	C1orf115	chromosome 1 open reading frame 115
chr1	220884291	220885079	789	Distal Intergenic	1	220863628	220872499	8872	1	79762	20663	ENSG00000162817	C1orf115	chromosome 1 open reading frame 115
chr1	221007877	221008891	1015	Distal Intergenic	1	221052743	221058400	5658	1	3142	-43852	ENSG00000136630	HLX	H2.0 like homeobox
chr1	221015868	221017667	1800	Distal Intergenic	1	221052743	221058400	5658	1	3142	-35076	ENSG00000136630	HLX	H2.0 like homeobox
chr1	221047421	221047889	469	Promoter (4-5kb)	1	221052743	221058400	5658	1	3142	-4854	ENSG00000136630	HLX	H2.0 like homeobox
chr1	221155754	221156690	937	Distal Intergenic	1	221052743	221058400	5658	1	3142	103011	ENSG00000136630	HLX	H2.0 like homeobox
chr1	221165358	221166204	847	Distal Intergenic	1	221052743	221058400	5658	1	3142	112615	ENSG00000136630	HLX	H2.0 like homeobox
chr1	221208774	221209634	861	Distal Intergenic	1	221052743	221058400	5658	1	3142	156031	ENSG00000136630	HLX	H2.0 like homeobox
chr1	221213389	221214635	1247	Distal Intergenic	1	221052743	221058400	5658	1	3142	160646	ENSG00000136630	HLX	H2.0 like homeobox
chr1	221240968	221241596	629	Distal Intergenic	1	221052743	221058400	5658	1	3142	188225	ENSG00000136630	HLX	H2.0 like homeobox
chr1	221249299	221250413	1115	Distal Intergenic	1	221052743	221058400	5658	1	3142	196556	ENSG00000136630	HLX	H2.0 like homeobox
chr1	221262264	221263118	855	Distal Intergenic	1	221052743	221058400	5658	1	3142	209521	ENSG00000136630	HLX	H2.0 like homeobox
chr1	221270217	221271816	1600	Distal Intergenic	1	221052743	221058400	5658	1	3142	217474	ENSG00000136630	HLX	H2.0 like homeobox
chr1	221290327	221291813	1487	Distal Intergenic	1	221503270	221509638	6369	2	400804	217825	ENSG00000234754	LINC02817	long intergenic non-protein coding RNA 2817
chr1	221390089	221390900	812	Distal Intergenic	1	221503270	221509638	6369	2	400804	118738	ENSG00000234754	LINC02817	long intergenic non-protein coding RNA 2817
chr1	221420146	221420809	664	Distal Intergenic	1	221503270	221509638	6369	2	400804	88829	ENSG00000234754	LINC02817	long intergenic non-protein coding RNA 2817
chr1	221437946	221438925	980	Distal Intergenic	1	221503270	221509638	6369	2	400804	70713	ENSG00000234754	LINC02817	long intergenic non-protein coding RNA 2817
chr1	221489629	221490332	704	Distal Intergenic	1	221503270	221509638	6369	2	400804	19306	ENSG00000234754	LINC02817	long intergenic non-protein coding RNA 2817
chr1	221548445	221550202	1758	Distal Intergenic	1	221503270	221509638	6369	2	400804	-38807	ENSG00000234754	LINC02817	long intergenic non-protein coding RNA 2817
chr1	221621497	221622549	1053	Distal Intergenic	1	221503270	221509638	6369	2	400804	-111859	ENSG00000234754	LINC02817	long intergenic non-protein coding RNA 2817
chr1	221631355	221632471	1117	Distal Intergenic	1	221503270	221509638	6369	2	400804	-121717	ENSG00000234754	LINC02817	long intergenic non-protein coding RNA 2817
chr1	221695899	221696822	924	Distal Intergenic	1	221503270	221509638	6369	2	400804	-186261	ENSG00000234754	LINC02817	long intergenic non-protein coding RNA 2817
chr1	221817012	221817870	859	Distal Intergenic	1	221874764	221910802	36039	2	11221	92932	ENSG00000143507	DUSP10	dual specificity phosphatase 10
chr1	221891600	221892553	954	Intron (uc001hmx.2/11221, intron 1 of 2)	1	221874764	221910802	36039	2	11221	18249	ENSG00000143507	DUSP10	dual specificity phosphatase 10
chr1	222064795	222065713	919	Distal Intergenic	1	221874764	221915516	40753	2	11221	-149279	ENSG00000143507	DUSP10	dual specificity phosphatase 10
chr1	222070549	222071336	788	Distal Intergenic	1	221874764	221915516	40753	2	11221	-155033	ENSG00000143507	DUSP10	dual specificity phosphatase 10
chr1	222277932	222279383	1452	Distal Intergenic	1	221874764	221915516	40753	2	11221	-362416	ENSG00000143507	DUSP10	dual specificity phosphatase 10
chr1	222387666	222388489	824	Distal Intergenic	1	222695602	222721444	25843	2	79802	332955	ENSG00000143512	HHIPL2	HHIP like 2
chr1	222456297	222457174	878	Distal Intergenic	1	222695602	222721444	25843	2	79802	264270	ENSG00000143512	HHIPL2	HHIP like 2
chr1	222827556	222827985	430	3' UTR	1	222817664	222841351	23688	1	375056	9892	ENSG00000154305	MIA3	MIA SH3 domain ER export factor 3
chr1	222882896	222885623	2728	Promoter (<=1kb)	1	222841355	222885864	44510	2	64853	241	ENSG00000186063	AIDA	axin interactor, dorsalization associated
chr1	222927736	222928257	522	Intron (uc001hnr.1/uc001hnr.1, intron 1 of 2)	1	222910558	222924002	13445	1	400823	17178	ENSG00000197520	FAM177B	family with sequence similarity 177 member B
chr1	223101447	223102453	1007	5' UTR	1	222988431	223179337	190907	1	84976	113016	ENSG00000154309	DISP1	dispatched RND transporter family member 1
chr1	223123915	223124638	724	Intron (uc001hnu.2/84976, intron 4 of 9)	1	222988431	223179337	190907	1	84976	135484	ENSG00000154309	DISP1	dispatched RND transporter family member 1
chr1	223310597	223311251	655	Promoter (2-3kb)	1	223282748	223308206	25459	2	7100	-2391	ENSG00000187554	TLR5	toll like receptor 5
chr1	223560157	223560915	759	Distal Intergenic	1	223566715	223568812	2098	1	164127	-5800	ENSG00000178395	CCDC185	coiled-coil domain containing 185
chr1	224007394	224008068	675	Intron (uc001hod.3/7159, intron 2 of 18)	1	223967595	223990438	22844	2	7159	-16956	ENSG00000143514	TP53BP2	tumor protein p53 binding protein 2
chr1	224019577	224020292	716	Intron (uc001hod.3/7159, intron 1 of 18)	1	223967595	224033674	66080	2	7159	13382	ENSG00000143514	TP53BP2	tumor protein p53 binding protein 2
chr1	224038752	224039563	812	Distal Intergenic	1	223967595	224033674	66080	2	7159	-5078	ENSG00000143514	TP53BP2	tumor protein p53 binding protein 2
chr1	224820028	224820669	642	Intron (uc001hos.1/149111, intron 1 of 5)	1	224804179	224928249	124071	1	149111	15849	ENSG00000143786	CNIH3	cornichon family AMPA receptor auxiliary protein 3
chr1	224862213	224863022	810	Intron (uc001hos.1/149111, intron 1 of 5)	1	224804179	224928249	124071	1	149111	58034	ENSG00000143786	CNIH3	cornichon family AMPA receptor auxiliary protein 3
chr1	225632504	225633208	705	Distal Intergenic	1	225589204	225616557	27354	2	3930	-15947	ENSG00000143815	LBR	lamin B receptor
chr1	225647745	225648942	1198	Distal Intergenic	1	225589204	225616557	27354	2	3930	-31188	ENSG00000143815	LBR	lamin B receptor
chr1	225725525	225726383	859	Intron (uc021pju.1/55740, intron 2 of 11)	1	225674534	225703099	28566	2	55740	-22426	ENSG00000154380	ENAH	ENAH actin regulator
chr1	225753497	225754128	632	Promoter (<=1kb)	1	225674534	225755116	80583	2	55740	988	ENSG00000154380	ENAH	ENAH actin regulator
chr1	225796510	225797274	765	Intron (uc001hpc.1/55740, intron 1 of 14)	1	225674534	225755116	80583	2	55740	-41394	ENSG00000154380	ENAH	ENAH actin regulator
chr1	225815633	225816300	668	Intron (uc001hpc.1/55740, intron 1 of 14)	1	225674534	225840845	166312	2	55740	24545	ENSG00000154380	ENAH	ENAH actin regulator
chr1	225818363	225818912	550	Intron (uc001hpc.1/55740, intron 1 of 14)	1	225674534	225840845	166312	2	55740	21933	ENSG00000154380	ENAH	ENAH actin regulator
chr1	225842845	225843884	1040	Promoter (1-2kb)	1	225674534	225840845	166312	2	55740	-2000	ENSG00000154380	ENAH	ENAH actin regulator
chr1	225923152	225924063	912	Intron (uc001hpe.1/uc001hpe.1, intron 1 of 2)	1	225965515	225978162	12648	1	6726	-41452	ENSG00000143742	SRP9	signal recognition particle 9
chr1	225934277	225934943	667	Intron (uc001hpe.1/uc001hpe.1, intron 2 of 2)	1	225965515	225978162	12648	1	6726	-30572	ENSG00000143742	SRP9	signal recognition particle 9
chr1	226022042	226022748	707	Intron (uc001hpk.3/2052, intron 3 of 8)	1	226013002	226033262	20261	1	2052	9040	ENSG00000143819	EPHX1	epoxide hydrolase 1
chr1	226790067	226791336	1270	3' UTR	1	226736501	226796915	60415	1	375057	53566	ENSG00000203685	STUM	stum, mechanosensory transduction mediator homolog
chr1	226796843	226797998	1156	3' UTR	1	226736501	226796915	60415	1	375057	60342	ENSG00000203685	STUM	stum, mechanosensory transduction mediator homolog
chr1	226965954	226967447	1494	Distal Intergenic	1	226894895	226926876	31982	2	3707	-39078	ENSG00000143772	ITPKB	inositol-trisphosphate 3-kinase B
chr1	227002673	227003445	773	Distal Intergenic	1	227058273	227083804	25532	1	5664	-54828	ENSG00000143801	PSEN2	presenilin 2
chr1	227007821	227009725	1905	Distal Intergenic	1	227058273	227083804	25532	1	5664	-48548	ENSG00000143801	PSEN2	presenilin 2
chr1	227486564	227487600	1037	Intron (uc001hqr.3/8476, intron 1 of 35)	1	227177566	227505826	328261	2	8476	18226	ENSG00000143776	CDC42BPA	CDC42 binding protein kinase alpha
chr1	227531631	227532240	610	Distal Intergenic	1	227177566	227505826	328261	2	8476	-25805	ENSG00000143776	CDC42BPA	CDC42 binding protein kinase alpha
chr1	228562607	228563097	491	Intron (uc001hsq.2/84033, intron 108 of 115)	1	228540652	228548951	8300	1	84033	21955	ENSG00000154358	OBSCN	obscurin, cytoskeletal calmodulin and titin-interacting RhoGEF
chr1	228677913	228678600	688	Intron (uc001htb.3/149603, intron 2 of 3)	1	228675068	228683889	8822	1	149603	2845	ENSG00000168159	RNF187	ring finger protein 187
chr1	228986958	228987672	715	Distal Intergenic	1	228870824	228882416	11593	1	58480	116134	ENSG00000116574	RHOU	ras homolog family member U
chr1	229167947	229168765	819	Distal Intergenic	1	229406809	229441640	34832	1	5867	-238044	ENSG00000168118	RAB4A	RAB4A, member RAS oncogene family
chr1	229761903	229763428	1526	Promoter (<=1kb)	1	229761981	229795946	33966	1	9816	0	ENSG00000135763	URB2	URB2 ribosome biogenesis homolog
chr1	230024762	230025083	322	Distal Intergenic	1	230193536	230417875	224340	1	2590	-168453	ENSG00000143641	GALNT2	polypeptide N-acetylgalactosaminyltransferase 2
chr1	230134529	230135404	876	Distal Intergenic	1	230193536	230417875	224340	1	2590	-58132	ENSG00000143641	GALNT2	polypeptide N-acetylgalactosaminyltransferase 2
chr1	230136103	230137052	950	Distal Intergenic	1	230193536	230417875	224340	1	2590	-56484	ENSG00000143641	GALNT2	polypeptide N-acetylgalactosaminyltransferase 2
chr1	230138076	230138672	597	Distal Intergenic	1	230193536	230417875	224340	1	2590	-54864	ENSG00000143641	GALNT2	polypeptide N-acetylgalactosaminyltransferase 2
chr1	230237292	230237796	505	Intron (uc010pvy.1/2590, intron 1 of 15)	1	230202956	230417875	214920	1	2590	34336	ENSG00000143641	GALNT2	polypeptide N-acetylgalactosaminyltransferase 2
chr1	230246916	230247759	844	Intron (uc010pvy.1/2590, intron 1 of 15)	1	230202956	230417875	214920	1	2590	43960	ENSG00000143641	GALNT2	polypeptide N-acetylgalactosaminyltransferase 2
chr1	230259554	230260645	1092	Intron (uc010pvy.1/2590, intron 1 of 15)	1	230202956	230417875	214920	1	2590	56598	ENSG00000143641	GALNT2	polypeptide N-acetylgalactosaminyltransferase 2
chr1	230294233	230295580	1348	Intron (uc010pvy.1/2590, intron 1 of 15)	1	230202956	230417875	214920	1	2590	91277	ENSG00000143641	GALNT2	polypeptide N-acetylgalactosaminyltransferase 2
chr1	230312268	230313488	1221	Intron (uc010pvy.1/2590, intron 1 of 15)	1	230397616	230417875	20260	1	2590	-84128	ENSG00000143641	GALNT2	polypeptide N-acetylgalactosaminyltransferase 2
chr1	230326045	230327274	1230	Intron (uc010pvy.1/2590, intron 2 of 15)	1	230397616	230417875	20260	1	2590	-70342	ENSG00000143641	GALNT2	polypeptide N-acetylgalactosaminyltransferase 2
chr1	230365519	230366236	718	Intron (uc010pvy.1/2590, intron 3 of 15)	1	230397616	230417875	20260	1	2590	-31380	ENSG00000143641	GALNT2	polypeptide N-acetylgalactosaminyltransferase 2
chr1	230471931	230472406	476	Intron (uc031psq.1/79605, intron 4 of 6)	1	230397616	230417875	20260	1	2590	74315	ENSG00000143641	GALNT2	polypeptide N-acetylgalactosaminyltransferase 2
chr1	230687727	230688690	964	Distal Intergenic	1	230778202	230829731	51530	1	22796	-89512	ENSG00000135775	COG2	component of oligomeric golgi complex 2
chr1	230861003	230861671	669	Distal Intergenic	1	230838272	230850336	12065	2	183	-10667	ENSG00000135744	AGT	angiotensinogen
chr1	230864207	230865526	1320	Distal Intergenic	1	230838272	230850336	12065	2	183	-13871	ENSG00000135744	AGT	angiotensinogen
chr1	230866821	230867442	622	Distal Intergenic	1	230883130	230937749	54620	1	10753	-15688	ENSG00000135773	CAPN9	calpain 9
chr1	230957284	230958399	1116	Distal Intergenic	1	230972865	230991782	18918	2	84886	33383	ENSG00000119280	C1orf198	chromosome 1 open reading frame 198
chr1	230967306	230968718	1413	Distal Intergenic	1	230972865	230991782	18918	2	84886	23064	ENSG00000119280	C1orf198	chromosome 1 open reading frame 198
chr1	231042926	231043932	1007	Intron (uc001huf.4/79573, intron 22 of 22)	1	230972865	231005335	32471	2	84886	-37591	ENSG00000119280	C1orf198	chromosome 1 open reading frame 198
chr1	231335908	231337145	1238	Exon (uc009xfn.1/440730, exon 4 of 10)	1	231319845	231323373	3529	2	149373	-12535	ENSG00000235710	TRIM67-AS1	TRIM67 antisense RNA 1
chr1	231547892	231548704	813	Intron (uc001huu.3/54583, intron 1 of 4)	1	231499497	231556057	56561	2	54583	7353	ENSG00000135766	EGLN1	egl-9 family hypoxia inducible factor 1
chr1	231558296	231558978	683	5' UTR	1	231499497	231560790	61294	2	54583	1812	ENSG00000135766	EGLN1	egl-9 family hypoxia inducible factor 1
chr1	231769905	231770519	615	Intron (uc010pwe.2/100303453, intron 7 of 8)	1	231762561	232177019	414459	1	27185	7344	ENSG00000162946	DISC1	DISC1 scaffold protein
chr1	231812046	231812954	909	Intron (uc010pwe.2/100303453, intron 7 of 8)	1	231762561	232177019	414459	1	27185	49485	ENSG00000162946	DISC1	DISC1 scaffold protein
chr1	231841593	231842120	528	Intron (uc010pwf.2/100303453, intron 7 of 7)	1	231762561	232177019	414459	1	27185	79032	ENSG00000162946	DISC1	DISC1 scaffold protein
chr1	232409624	232410842	1219	Distal Intergenic	1	232533712	232598163	64452	2	57568	187321	ENSG00000116991	SIPA1L2	signal induced proliferation associated 1 like 2
chr1	232423555	232424367	813	Distal Intergenic	1	232533712	232598163	64452	2	57568	173796	ENSG00000116991	SIPA1L2	signal induced proliferation associated 1 like 2
chr1	232513068	232513555	488	Distal Intergenic	1	232533712	232598163	64452	2	57568	84608	ENSG00000116991	SIPA1L2	signal induced proliferation associated 1 like 2
chr1	232619113	232621001	1889	Exon (uc001hvg.3/57568, exon 4 of 21)	1	232533712	232598163	64452	2	57568	-20950	ENSG00000116991	SIPA1L2	signal induced proliferation associated 1 like 2
chr1	232713812	232714551	740	Distal Intergenic	1	232533712	232651243	117532	2	57568	-62569	ENSG00000116991	SIPA1L2	signal induced proliferation associated 1 like 2
chr1	232755999	232756722	724	Distal Intergenic	1	232533712	232651243	117532	2	57568	-104756	ENSG00000116991	SIPA1L2	signal induced proliferation associated 1 like 2
chr1	232793012	232794557	1546	Distal Intergenic	1	232533712	232651243	117532	2	57568	-141769	ENSG00000116991	SIPA1L2	signal induced proliferation associated 1 like 2
chr1	232840265	232841003	739	Distal Intergenic	1	232940638	232946092	5455	1	54627	-99635	ENSG00000212916	MAP10	microtubule associated protein 10
chr1	232844992	232845536	545	Distal Intergenic	1	232940638	232946092	5455	1	54627	-95102	ENSG00000212916	MAP10	microtubule associated protein 10
chr1	232864191	232864859	669	Distal Intergenic	1	232940638	232946092	5455	1	54627	-75779	ENSG00000212916	MAP10	microtubule associated protein 10
chr1	232901962	232903583	1622	Distal Intergenic	1	232940638	232946092	5455	1	54627	-37055	ENSG00000212916	MAP10	microtubule associated protein 10
chr1	232929347	232930102	756	Distal Intergenic	1	232940638	232946092	5455	1	54627	-10536	ENSG00000212916	MAP10	microtubule associated protein 10
chr1	232958206	232958837	632	Distal Intergenic	1	232940638	232946092	5455	1	54627	17568	ENSG00000212916	MAP10	microtubule associated protein 10
chr1	232981002	232981733	732	Distal Intergenic	1	232940638	232946092	5455	1	54627	40364	ENSG00000212916	MAP10	microtubule associated protein 10
chr1	233004683	233005183	501	Distal Intergenic	1	232940638	232946092	5455	1	54627	64045	ENSG00000212916	MAP10	microtubule associated protein 10
chr1	233168899	233169630	732	Intron (uc001hvk.1/80003, intron 2 of 9)	1	233119882	233194264	74383	2	80003	24634	ENSG00000135749	PCNX2	pecanex 2
chr1	233211491	233212438	948	Intron (uc001hvm.2/80003, intron 10 of 19)	1	233119882	233194264	74383	2	80003	-17227	ENSG00000135749	PCNX2	pecanex 2
chr1	233248452	233249735	1284	Exon (uc001hvp.1/80003, exon 12 of 13)	1	233119882	233194264	74383	2	80003	-54188	ENSG00000135749	PCNX2	pecanex 2
chr1	233320947	233322405	1459	Intron (uc001hvm.2/80003, intron 2 of 19)	1	233119882	233336010	216129	2	80003	13605	ENSG00000135749	PCNX2	pecanex 2
chr1	233324931	233326373	1443	Intron (uc001hvm.2/80003, intron 2 of 19)	1	233119882	233336010	216129	2	80003	9637	ENSG00000135749	PCNX2	pecanex 2
chr1	233346326	233347037	712	Intron (uc001hvl.2/80003, intron 12 of 33)	1	233231403	233353930	122528	2	80003	6893	ENSG00000135749	PCNX2	pecanex 2
chr1	233378132	233379467	1336	Intron (uc001hvl.2/80003, intron 8 of 33)	1	233337238	233388433	51196	2	80003	8966	ENSG00000135749	PCNX2	pecanex 2
chr1	234658955	234659838	884	Distal Intergenic	1	234663637	234667525	3889	2	100506795	7687	ENSG00000231768	LINC01354	long intergenic non-protein coding RNA 1354
chr1	234667232	234667905	674	Promoter (<=1kb)	1	234663637	234667525	3889	2	100506795	0	ENSG00000231768	LINC01354	long intergenic non-protein coding RNA 1354
chr1	234668166	234671284	3119	Promoter (<=1kb)	1	234663637	234667525	3889	2	100506795	-641	ENSG00000231768	LINC01354	long intergenic non-protein coding RNA 1354
chr1	234672631	234676338	3708	Distal Intergenic	1	234663637	234667525	3889	2	100506795	-5106	ENSG00000231768	LINC01354	long intergenic non-protein coding RNA 1354
chr1	234708715	234710718	2004	Distal Intergenic	1	234740015	234743860	3846	2	359948	33142	ENSG00000168264	IRF2BP2	interferon regulatory factor 2 binding protein 2
chr1	234736377	234737834	1458	Distal Intergenic	1	234740015	234743860	3846	2	359948	6026	ENSG00000168264	IRF2BP2	interferon regulatory factor 2 binding protein 2
chr1	234747401	234750412	3012	Promoter (2-3kb)	1	234740015	234745271	5257	2	359948	-2130	ENSG00000168264	IRF2BP2	interferon regulatory factor 2 binding protein 2
chr1	234856775	234858124	1350	Promoter (1-2kb)	1	234859789	234867390	7602	1	100506810	-1665	ENSG00000227630	LINC01132	long intergenic non-protein coding RNA 1132
chr1	234858852	234860808	1957	Promoter (<=1kb)	1	234859789	234867390	7602	1	100506810	0	ENSG00000227630	LINC01132	long intergenic non-protein coding RNA 1132
chr1	234978506	234979173	668	Distal Intergenic	1	234859789	234867390	7602	1	100506810	118717	ENSG00000227630	LINC01132	long intergenic non-protein coding RNA 1132
chr1	234998447	234999322	876	Distal Intergenic	1	234859789	234867390	7602	1	100506810	138658	ENSG00000227630	LINC01132	long intergenic non-protein coding RNA 1132
chr1	235029918	235030705	788	Distal Intergenic	1	234859789	234867390	7602	1	100506810	170129	ENSG00000227630	LINC01132	long intergenic non-protein coding RNA 1132
chr1	235042974	235044513	1540	Distal Intergenic	1	234859789	234867390	7602	1	100506810	183185	ENSG00000227630	LINC01132	long intergenic non-protein coding RNA 1132
chr1	235051337	235052362	1026	Distal Intergenic	1	234859789	234867390	7602	1	100506810	191548	ENSG00000227630	LINC01132	long intergenic non-protein coding RNA 1132
chr1	235092834	235093783	950	Exon (uc001hwk.4/uc001hwk.4, exon 3 of 4)	1	235291118	235291252	135	2	677802	197469	ENSG00000207181	SNORA14B	small nucleolar RNA, H/ACA box 14B
chr1	235106251	235107204	954	Distal Intergenic	1	235291118	235291252	135	2	677802	184048	ENSG00000207181	SNORA14B	small nucleolar RNA, H/ACA box 14B
chr1	235454789	235455775	987	Intron (uc021pks.1/51742, intron 2 of 23)	1	235490665	235507844	17180	1	9453	-34890	ENSG00000152904	GGPS1	geranylgeranyl diphosphate synthase 1
chr1	235491708	235493005	1298	Promoter (<=1kb)	1	235491753	235507844	16092	1	9453	0	ENSG00000152904	GGPS1	geranylgeranyl diphosphate synthase 1
chr1	236080654	236081809	1156	Distal Intergenic	1	235989623	236047008	57386	2	1130	-33646	ENSG00000143669	LYST	lysosomal trafficking regulator
chr1	236082403	236083391	989	Distal Intergenic	1	235989623	236047008	57386	2	1130	-35395	ENSG00000143669	LYST	lysosomal trafficking regulator
chr1	236172575	236173656	1082	Intron (uc009xgc.3/4811, intron 1 of 8)	1	236139132	236175343	36212	2	4811	1687	ENSG00000116962	NID1	nidogen 1
chr1	236182188	236183031	844	Intron (uc001hxo.3/4811, intron 9 of 19)	1	236139132	236175343	36212	2	4811	-6845	ENSG00000116962	NID1	nidogen 1
chr1	236193277	236194387	1111	Intron (uc001hxo.3/4811, intron 6 of 19)	1	236139132	236175343	36212	2	4811	-17934	ENSG00000116962	NID1	nidogen 1
chr1	236198892	236199661	770	Intron (uc001hxo.3/4811, intron 5 of 19)	1	236139132	236175343	36212	2	4811	-23549	ENSG00000116962	NID1	nidogen 1
chr1	236221070	236222970	1901	Intron (uc001hxo.3/4811, intron 1 of 19)	1	236139132	236228481	89350	2	4811	5511	ENSG00000116962	NID1	nidogen 1
chr1	236686950	236688347	1398	Promoter (<=1kb)	1	236686369	236687808	1440	2	100287902	0	ENSG00000223776	LGALS8-AS1	LGALS8 antisense RNA 1
chr1	238040816	238041388	573	3' UTR	1	238041164	238054222	13059	2	57829	12834	ENSG00000116996	ZP4	zona pellucida glycoprotein 4
chr1	238269891	238271108	1218	Distal Intergenic	1	238041164	238054222	13059	2	57829	-215669	ENSG00000116996	ZP4	zona pellucida glycoprotein 4
chr1	238572717	238573824	1108	Distal Intergenic	1	238643684	238649317	5634	2	339535	75493	ENSG00000215808	LINC01139	long intergenic non-protein coding RNA 1139
chr1	238609760	238610313	554	Distal Intergenic	1	238643684	238649317	5634	2	339535	39004	ENSG00000215808	LINC01139	long intergenic non-protein coding RNA 1139
chr1	238761962	238763645	1684	Distal Intergenic	1	238643684	238649317	5634	2	339535	-112645	ENSG00000215808	LINC01139	long intergenic non-protein coding RNA 1139
chr1	238805643	238806374	732	Distal Intergenic	1	238643684	238649317	5634	2	339535	-156326	ENSG00000215808	LINC01139	long intergenic non-protein coding RNA 1139
chr1	238936864	238937582	719	Distal Intergenic	1	238643684	238649317	5634	2	339535	-287547	ENSG00000215808	LINC01139	long intergenic non-protein coding RNA 1139
chr1	239262884	239263500	617	Distal Intergenic	1	239549865	240049896	500032	1	1131	-286365	ENSG00000133019	CHRM3	cholinergic receptor muscarinic 3
chr1	239348338	239348997	660	Distal Intergenic	1	239549865	240049896	500032	1	1131	-200868	ENSG00000133019	CHRM3	cholinergic receptor muscarinic 3
chr1	239393640	239394386	747	Distal Intergenic	1	239549865	240049896	500032	1	1131	-155479	ENSG00000133019	CHRM3	cholinergic receptor muscarinic 3
chr1	239456617	239457275	659	Distal Intergenic	1	239549865	240049896	500032	1	1131	-92590	ENSG00000133019	CHRM3	cholinergic receptor muscarinic 3
chr1	239689481	239690145	665	Intron (uc001hyo.1/1131, intron 2 of 8)	1	239792373	240072717	280345	1	1131	-102228	ENSG00000133019	CHRM3	cholinergic receptor muscarinic 3
chr1	239969011	239969441	431	Intron (uc001hyo.1/1131, intron 6 of 8)	1	239792373	240072717	280345	1	1131	176638	ENSG00000133019	CHRM3	cholinergic receptor muscarinic 3
chr1	239970700	239971637	938	Intron (uc001hyo.1/1131, intron 6 of 8)	1	239792373	240072717	280345	1	1131	178327	ENSG00000133019	CHRM3	cholinergic receptor muscarinic 3
chr1	240448096	240448825	730	Intron (uc010pyd.2/56776, intron 7 of 17)	1	240408560	240638489	229930	1	56776	39536	ENSG00000155816	FMN2	formin 2
chr1	240473150	240474154	1005	Intron (uc010pyd.2/56776, intron 8 of 17)	1	240408560	240638489	229930	1	56776	64590	ENSG00000155816	FMN2	formin 2
chr1	240478205	240479169	965	Intron (uc010pyd.2/56776, intron 8 of 17)	1	240408560	240638489	229930	1	56776	69645	ENSG00000155816	FMN2	formin 2
chr1	240549191	240550134	944	Intron (uc010pyd.2/56776, intron 14 of 17)	1	240620794	240638489	17696	1	56776	-70660	ENSG00000155816	FMN2	formin 2
chr1	240629921	240630739	819	Intron (uc010pyd.2/56776, intron 16 of 17)	1	240620794	240638489	17696	1	56776	9127	ENSG00000155816	FMN2	formin 2
chr1	240673630	240674307	678	Intron (uc001hys.3/64388, intron 1 of 1)	1	240620794	240638489	17696	1	56776	52836	ENSG00000155816	FMN2	formin 2
chr1	240681452	240682405	954	Intron (uc001hys.3/64388, intron 1 of 1)	1	240620794	240638489	17696	1	56776	60658	ENSG00000155816	FMN2	formin 2
chr1	240701916	240702798	883	Intron (uc001hys.3/64388, intron 1 of 1)	1	240652873	240775462	122590	2	64388	72664	ENSG00000180875	GREM2	gremlin 2, DAN family BMP antagonist
chr1	240725028	240725969	942	Intron (uc001hys.3/64388, intron 1 of 1)	1	240652873	240775462	122590	2	64388	49493	ENSG00000180875	GREM2	gremlin 2, DAN family BMP antagonist
chr1	240809667	240810502	836	Distal Intergenic	1	240652873	240775462	122590	2	64388	-34205	ENSG00000180875	GREM2	gremlin 2, DAN family BMP antagonist
chr1	240868801	240870107	1307	Distal Intergenic	1	240938817	240950738	11922	2	6000	80631	ENSG00000182901	RGS7	regulator of G protein signaling 7
chr1	240875268	240875853	586	Distal Intergenic	1	240938817	240950738	11922	2	6000	74885	ENSG00000182901	RGS7	regulator of G protein signaling 7
chr1	242097584	242098055	472	Distal Intergenic	1	242158792	242162385	3594	2	440738	64330	ENSG00000197769	MAP1LC3C	microtubule associated protein 1 light chain 3 gamma
chr1	242292269	242292818	550	Intron (uc001hzl.4/200150, intron 5 of 9)	1	242158792	242162385	3594	2	440738	-129884	ENSG00000197769	MAP1LC3C	microtubule associated protein 1 light chain 3 gamma
chr1	242361268	242362003	736	Intron (uc001hzl.4/200150, intron 5 of 9)	1	242158792	242162385	3594	2	440738	-198883	ENSG00000197769	MAP1LC3C	microtubule associated protein 1 light chain 3 gamma
chr1	243431498	243432128	631	Intron (uc001hzw.3/10806, intron 1 of 17)	1	243419307	243663393	244087	1	10806	12191	ENSG00000054282	SDCCAG8	SHH signaling and ciliogenesis regulator SDCCAG8
chr1	243478503	243480382	1880	Exon (uc001hzw.3/10806, exon 9 of 18)	1	243456393	243469386	12994	1	10806	22110	ENSG00000054282	SDCCAG8	SHH signaling and ciliogenesis regulator SDCCAG8
chr1	243517781	243518232	452	Intron (uc001hzw.3/10806, intron 12 of 17)	1	243509478	243509557	80	1	100616343	8303	ENSG00000265201	MIR4677	microRNA 4677
chr1	244784843	244785313	471	Intron (uc001ial.3/257044, intron 19 of 20)	1	244816352	244872334	55983	1	51029	-31039	ENSG00000121644	DESI2	desumoylating isopeptidase 2
chr1	245132627	245133529	903	Promoter (<=1kb)	1	245133171	245251148	117978	1	84288	0	ENSG00000203666	EFCAB2	EF-hand calcium binding domain 2
chr1	245323138	245325038	1901	Intron (uc010pyq.1/55083, intron 2 of 9)	1	245318287	245866428	548142	1	55083	4851	ENSG00000162849	KIF26B	kinesin family member 26B
chr1	245346603	245347298	696	Intron (uc010pyq.1/55083, intron 2 of 9)	1	245318287	245866428	548142	1	55083	28316	ENSG00000162849	KIF26B	kinesin family member 26B
chr1	245426890	245427321	432	Intron (uc010pyq.1/55083, intron 2 of 9)	1	245516980	245535019	18040	1	55083	-89659	ENSG00000162849	KIF26B	kinesin family member 26B
chr1	245704449	245705149	701	Intron (uc010pyq.1/55083, intron 5 of 9)	1	245674304	245852109	177806	1	55083	30145	ENSG00000162849	KIF26B	kinesin family member 26B
chr1	245735952	245736701	750	Intron (uc010pyq.1/55083, intron 5 of 9)	1	245674304	245852109	177806	1	55083	61648	ENSG00000162849	KIF26B	kinesin family member 26B
chr1	245747517	245748196	680	Intron (uc010pyq.1/55083, intron 5 of 9)	1	245809394	245852109	42716	1	55083	-61198	ENSG00000162849	KIF26B	kinesin family member 26B
chr1	245762076	245763336	1261	Intron (uc010pyq.1/55083, intron 5 of 9)	1	245809394	245852109	42716	1	55083	-46058	ENSG00000162849	KIF26B	kinesin family member 26B
chr1	245846061	245848298	2238	5' UTR	1	245809394	245852109	42716	1	55083	36667	ENSG00000162849	KIF26B	kinesin family member 26B
chr1	245970262	245971569	1308	Intron (uc001ibj.3/64754, intron 5 of 6)	1	245912642	246094125	181484	2	64754	122556	ENSG00000185420	SMYD3	SET and MYND domain containing 3
chr1	246045420	246046384	965	Intron (uc001ibj.3/64754, intron 3 of 6)	1	245912642	246094125	181484	2	64754	47741	ENSG00000185420	SMYD3	SET and MYND domain containing 3
chr1	246167493	246168178	686	Intron (uc001ibk.3/64754, intron 5 of 11)	1	245912642	246094125	181484	2	64754	-73368	ENSG00000185420	SMYD3	SET and MYND domain containing 3
chr1	246195051	246196774	1724	Intron (uc001ibk.3/64754, intron 5 of 11)	1	245912642	246094125	181484	2	64754	-100926	ENSG00000185420	SMYD3	SET and MYND domain containing 3
chr1	246302991	246303457	467	Intron (uc001ibk.3/64754, intron 5 of 11)	1	245912642	246094125	181484	2	64754	-208866	ENSG00000185420	SMYD3	SET and MYND domain containing 3
chr1	246361432	246362258	827	Intron (uc001ibk.3/64754, intron 5 of 11)	1	245912642	246580714	668073	2	64754	218456	ENSG00000185420	SMYD3	SET and MYND domain containing 3
chr1	246463622	246464733	1112	Intron (uc001ibk.3/64754, intron 5 of 11)	1	245912642	246580714	668073	2	64754	115981	ENSG00000185420	SMYD3	SET and MYND domain containing 3
chr1	247016606	247017308	703	Intron (uc009xgs.1/25909, intron 22 of 25)	1	247012917	247040383	27467	2	25909	23075	ENSG00000153207	AHCTF1	AT-hook containing transcription factor 1
chr1	247379226	247380077	852	Distal Intergenic	1	247365269	247365362	94	2	100500849	-13864	ENSG00000283881	MIR3916	microRNA 3916
chr1	247810767	247812181	1415	Distal Intergenic	1	247835420	247836343	924	2	441933	24162	ENSG00000197437	OR13G1	olfactory receptor family 13 subfamily G member 1
chr1	248069874	248070356	483	Distal Intergenic	1	248058889	248059833	945	1	343171	10985	ENSG00000238243	OR2W3	olfactory receptor family 2 subfamily W member 3
chr1	248858859	248859394	536	Distal Intergenic	1	248844670	248845605	936	2	401994	-13254	ENSG00000189181	OR14I1	olfactory receptor family 14 subfamily I member 1
chr10	221811	222598	788	Promoter (3-4kb)	10	225934	295729	69796	1	10771	-3336	ENSG00000015171	ZMYND11	zinc finger MYND-type containing 11
chr10	351871	352362	492	Intron (uc001ifp.3/22982, intron 32 of 36)	10	386420	415907	29488	2	22982	63545	ENSG00000151240	DIP2C	disco interacting protein 2 homolog C
chr10	418321	419041	721	Promoter (<=1kb)	10	401480	419130	17651	2	22982	89	ENSG00000151240	DIP2C	disco interacting protein 2 homolog C
chr10	536288	537597	1310	Intron (uc001ifp.3/22982, intron 1 of 36)	10	468764	531104	62341	2	22982	-5184	ENSG00000151240	DIP2C	disco interacting protein 2 homolog C
chr10	555979	557358	1380	Intron (uc001ifp.3/22982, intron 1 of 36)	10	468764	531104	62341	2	22982	-24875	ENSG00000151240	DIP2C	disco interacting protein 2 homolog C
chr10	635355	636279	925	Intron (uc001ifp.3/22982, intron 1 of 36)	10	687629	687718	90	2	100847086	51439	ENSG00000263511	MIR5699	microRNA 5699
chr10	1016191	1017483	1293	Distal Intergenic	10	1034349	1063708	29360	1	23560	-16866	ENSG00000107937	GTPBP4	GTP binding protein 4
chr10	1148785	1149494	710	Intron (uc031ptc.1/22884, intron 9 of 13)	10	1119844	1178237	58394	1	22884	28941	ENSG00000047056	WDR37	WD repeat domain 37
chr10	2322276	2323966	1691	Distal Intergenic	10	2342513	2357268	14756	2	399708	33302	NA	LINC00701	long intergenic non-protein coding RNA 701
chr10	2924343	2925268	926	Distal Intergenic	10	3109712	3178997	69286	1	5214	-184444	ENSG00000067057	PFKP	phosphofructokinase, platelet
chr10	3137599	3138249	651	Intron (uc001igp.3/5214, intron 2 of 21)	10	3146885	3172175	25291	1	5214	-8636	ENSG00000067057	PFKP	phosphofructokinase, platelet
chr10	3178078	3179072	995	Promoter (4-5kb)	10	3183793	3190821	7029	1	100507034	-4721	ENSG00000237399	PITRM1-AS1	PITRM1 antisense RNA 1
chr10	3311885	3314165	2281	Distal Intergenic	10	3180427	3215033	34607	2	10531	-96852	ENSG00000107959	PITRM1	pitrilysin metallopeptidase 1
chr10	3324387	3325143	757	Distal Intergenic	10	3180427	3215033	34607	2	10531	-109354	ENSG00000107959	PITRM1	pitrilysin metallopeptidase 1
chr10	3372864	3373360	497	Intron (uc001igy.1/uc001igy.1, intron 1 of 1)	10	3180427	3215033	34607	2	10531	-157831	ENSG00000107959	PITRM1	pitrilysin metallopeptidase 1
chr10	3494724	3495363	640	Intron (uc001igy.1/uc001igy.1, intron 1 of 1)	10	3180427	3215033	34607	2	10531	-279691	ENSG00000107959	PITRM1	pitrilysin metallopeptidase 1
chr10	3509153	3509860	708	Intron (uc001igy.1/uc001igy.1, intron 1 of 1)	10	3180427	3215033	34607	2	10531	-294120	ENSG00000107959	PITRM1	pitrilysin metallopeptidase 1
chr10	3536152	3536736	585	Intron (uc001igy.1/uc001igy.1, intron 1 of 1)	10	3818188	3827473	9286	2	1316	290737	ENSG00000067082	KLF6	Kruppel like factor 6
chr10	3788155	3789075	921	Intron (uc001igy.1/uc001igy.1, intron 1 of 1)	10	3818188	3827473	9286	2	1316	38398	ENSG00000067082	KLF6	Kruppel like factor 6
chr10	3823943	3826545	2603	Promoter (<=1kb)	10	3818188	3827473	9286	2	1316	928	ENSG00000067082	KLF6	Kruppel like factor 6
chr10	3915824	3916683	860	Distal Intergenic	10	3822519	3827473	4955	2	1316	-88351	ENSG00000067082	KLF6	Kruppel like factor 6
chr10	4085848	4086774	927	Distal Intergenic	10	3822519	3827473	4955	2	1316	-258375	ENSG00000067082	KLF6	Kruppel like factor 6
chr10	4125121	4126345	1225	Intron (uc001ihc.1/uc001ihc.1, intron 1 of 3)	10	3822519	3827473	4955	2	1316	-297648	ENSG00000067082	KLF6	Kruppel like factor 6
chr10	4127807	4129256	1450	Exon (uc001ihc.1/uc001ihc.1, exon 3 of 4)	10	3822519	3827473	4955	2	1316	-300334	ENSG00000067082	KLF6	Kruppel like factor 6
chr10	4173215	4174132	918	Distal Intergenic	10	3822519	3827473	4955	2	1316	-345742	ENSG00000067082	KLF6	Kruppel like factor 6
chr10	4219789	4221469	1681	Distal Intergenic	10	3822519	3827473	4955	2	1316	-392316	ENSG00000067082	KLF6	Kruppel like factor 6
chr10	4226078	4226554	477	Distal Intergenic	10	3822519	3827473	4955	2	1316	-398605	ENSG00000067082	KLF6	Kruppel like factor 6
chr10	4231295	4231984	690	Distal Intergenic	10	3822519	3827473	4955	2	1316	-403822	ENSG00000067082	KLF6	Kruppel like factor 6
chr10	4394348	4395661	1314	Distal Intergenic	10	4698348	4704606	6259	1	338588	-302687	ENSG00000225269	LINC00705	long intergenic non-protein coding RNA 705
chr10	4574679	4576286	1608	Distal Intergenic	10	4698348	4704606	6259	1	338588	-122062	ENSG00000225269	LINC00705	long intergenic non-protein coding RNA 705
chr10	4586187	4586611	425	Distal Intergenic	10	4698348	4704606	6259	1	338588	-111737	ENSG00000225269	LINC00705	long intergenic non-protein coding RNA 705
chr10	4719791	4720218	428	Promoter (<=1kb)	10	4621443	4720262	98820	2	100216001	44	ENSG00000231298	MANCR	mitotically associated long non coding RNA
chr10	4893732	4895874	2143	Distal Intergenic	10	4868369	4890251	21883	1	83592	25363	ENSG00000165568	AKR1E2	aldo-keto reductase family 1 member E2
chr10	4989813	4990778	966	Intron (uc001iho.3/1645, intron 4 of 13)	10	5005454	5010035	4582	1	1645	-14676	ENSG00000187134	AKR1C1	aldo-keto reductase family 1 member C1
chr10	5083764	5086569	2806	Promoter (4-5kb)	10	5090958	5149878	58921	1	8644	-4389	ENSG00000196139	AKR1C3	aldo-keto reductase family 1 member C3
chr10	5113264	5114842	1579	Intron (uc001ihr.3/8644, intron 2 of 8)	10	5119973	5149878	29906	1	8644	-5131	ENSG00000196139	AKR1C3	aldo-keto reductase family 1 member C3
chr10	5401066	5401740	675	Distal Intergenic	10	5406976	5416169	9194	1	114131	-5236	ENSG00000178473	UCN3	urocortin 3
chr10	5475066	5475955	890	Intron (uc001iia.4/10276, intron 3 of 11)	10	5488514	5501019	12506	1	10276	-12559	ENSG00000173848	NET1	neuroepithelial cell transforming 1
chr10	5576854	5577667	814	Distal Intergenic	10	5566924	5568225	1302	1	810	9930	ENSG00000178363	CALML3	calmodulin like 3
chr10	5647055	5647550	496	Distal Intergenic	10	5680820	5708558	27739	2	79754	61008	ENSG00000196372	ASB13	ankyrin repeat and SOCS box containing 13
chr10	5661191	5662061	871	Distal Intergenic	10	5680820	5708558	27739	2	79754	46497	ENSG00000196372	ASB13	ankyrin repeat and SOCS box containing 13
chr10	5685266	5686161	896	Intron (uc001iig.2/79754, intron 4 of 5)	10	5680820	5708558	27739	2	79754	22397	ENSG00000196372	ASB13	ankyrin repeat and SOCS box containing 13
chr10	7412329	7412784	456	Exon (uc009xio.2/57713, exon 3 of 21)	10	7200586	7451303	250718	2	57713	38519	ENSG00000198879	SFMBT2	Scm like with four mbt domains 2
chr10	7497877	7498814	938	Distal Intergenic	10	7326144	7453448	127305	2	57713	-44429	ENSG00000198879	SFMBT2	Scm like with four mbt domains 2
chr10	7557344	7557886	543	Distal Intergenic	10	7601232	7661636	60405	2	80760	103750	ENSG00000123243	ITIH5	inter-alpha-trypsin inhibitor heavy chain 5
chr10	7584280	7585204	925	Distal Intergenic	10	7601232	7661636	60405	2	80760	76432	ENSG00000123243	ITIH5	inter-alpha-trypsin inhibitor heavy chain 5
chr10	7588854	7590904	2051	Distal Intergenic	10	7601232	7661636	60405	2	80760	70732	ENSG00000123243	ITIH5	inter-alpha-trypsin inhibitor heavy chain 5
chr10	7639787	7640551	765	Intron (uc021pmu.1/80760, intron 3 of 10)	10	7601232	7661636	60405	2	80760	21085	ENSG00000123243	ITIH5	inter-alpha-trypsin inhibitor heavy chain 5
chr10	7650792	7654267	3476	Intron (uc021pmu.1/80760, intron 3 of 10)	10	7601232	7661636	60405	2	80760	7369	ENSG00000123243	ITIH5	inter-alpha-trypsin inhibitor heavy chain 5
chr10	7676033	7677068	1036	Intron (uc021pmv.1/80760, intron 5 of 14)	10	7601232	7661636	60405	2	80760	-14397	ENSG00000123243	ITIH5	inter-alpha-trypsin inhibitor heavy chain 5
chr10	7729085	7729571	487	Distal Intergenic	10	7745236	7791483	46248	1	3698	-15665	ENSG00000151655	ITIH2	inter-alpha-trypsin inhibitor heavy chain 2
chr10	8057197	8057864	668	Downstream (<=300bp)	10	8092413	8095447	3035	2	399717	37583	ENSG00000197308	GATA3-AS1	GATA3 antisense RNA 1
chr10	9492314	9494876	2563	Distal Intergenic	10	10826402	10836877	10476	2	207107	1342001	ENSG00000225383	SFTA1P	surfactant associated 1, lncRNA
chr10	9550384	9551093	710	Distal Intergenic	10	10826402	10836877	10476	2	207107	1285784	ENSG00000225383	SFTA1P	surfactant associated 1, lncRNA
chr10	9804807	9805506	700	Distal Intergenic	10	10826402	10836877	10476	2	207107	1031371	ENSG00000225383	SFTA1P	surfactant associated 1, lncRNA
chr10	9942478	9943284	807	Distal Intergenic	10	10826402	10836877	10476	2	207107	893593	ENSG00000225383	SFTA1P	surfactant associated 1, lncRNA
chr10	10247608	10248363	756	Distal Intergenic	10	10826402	10836877	10476	2	207107	588514	ENSG00000225383	SFTA1P	surfactant associated 1, lncRNA
chr10	10249836	10251675	1840	Distal Intergenic	10	10826402	10836877	10476	2	207107	585202	ENSG00000225383	SFTA1P	surfactant associated 1, lncRNA
chr10	10311897	10313120	1224	Distal Intergenic	10	10826402	10836877	10476	2	207107	523757	ENSG00000225383	SFTA1P	surfactant associated 1, lncRNA
chr10	10335080	10335910	831	Distal Intergenic	10	10826402	10836877	10476	2	207107	500967	ENSG00000225383	SFTA1P	surfactant associated 1, lncRNA
chr10	10699617	10700717	1101	Distal Intergenic	10	10826402	10836877	10476	2	207107	136160	ENSG00000225383	SFTA1P	surfactant associated 1, lncRNA
chr10	10704546	10706458	1913	Distal Intergenic	10	10826402	10836877	10476	2	207107	130419	ENSG00000225383	SFTA1P	surfactant associated 1, lncRNA
chr10	10764390	10764932	543	Distal Intergenic	10	10826402	10836877	10476	2	207107	71945	ENSG00000225383	SFTA1P	surfactant associated 1, lncRNA
chr10	10827990	10829035	1046	Exon (uc001ikf.1/207107, exon 3 of 4)	10	10826402	10836877	10476	2	207107	7842	ENSG00000225383	SFTA1P	surfactant associated 1, lncRNA
chr10	10830720	10831866	1147	Intron (uc001ikf.1/207107, intron 2 of 3)	10	10826402	10836877	10476	2	207107	5011	ENSG00000225383	SFTA1P	surfactant associated 1, lncRNA
chr10	10866174	10867167	994	Distal Intergenic	10	10826402	10836877	10476	2	207107	-29297	ENSG00000225383	SFTA1P	surfactant associated 1, lncRNA
chr10	10913901	10915040	1140	Distal Intergenic	10	10826402	10836877	10476	2	207107	-77024	ENSG00000225383	SFTA1P	surfactant associated 1, lncRNA
chr10	10933119	10933834	716	Distal Intergenic	10	10976903	10994126	17224	2	254312	60292	ENSG00000229240	LINC00710	long intergenic non-protein coding RNA 710
chr10	10953511	10954156	646	Distal Intergenic	10	10976903	10994126	17224	2	254312	39970	ENSG00000229240	LINC00710	long intergenic non-protein coding RNA 710
chr10	11031572	11032417	846	Distal Intergenic	10	11047259	11356752	309494	1	10659	-14842	ENSG00000048740	CELF2	CUGBP Elav-like family member 2
chr10	11055310	11057996	2687	Promoter (1-2kb)	10	11059893	11374605	314713	1	10659	-1897	ENSG00000048740	CELF2	CUGBP Elav-like family member 2
chr10	11372026	11373237	1212	3' UTR	10	11207449	11374605	167157	1	10659	164577	ENSG00000048740	CELF2	CUGBP Elav-like family member 2
chr10	11396795	11398243	1449	Distal Intergenic	10	11502509	11574274	71766	2	9712	176031	ENSG00000148429	USP6NL	USP6 N-terminal like
chr10	11439116	11439879	764	Distal Intergenic	10	11502509	11574274	71766	2	9712	134395	ENSG00000148429	USP6NL	USP6 N-terminal like
chr10	11472522	11473985	1464	Distal Intergenic	10	11502509	11574274	71766	2	9712	100289	ENSG00000148429	USP6NL	USP6 N-terminal like
chr10	11558383	11558734	352	Intron (uc001iks.1/9712, intron 4 of 13)	10	11502509	11574274	71766	2	9712	15540	ENSG00000148429	USP6NL	USP6 N-terminal like
chr10	11572361	11573165	805	Intron (uc001iks.1/9712, intron 1 of 13)	10	11502509	11574274	71766	2	9712	1109	ENSG00000148429	USP6NL	USP6 N-terminal like
chr10	11635714	11637038	1325	Intron (uc001ikt.3/9712, intron 2 of 14)	10	11502509	11653679	151171	2	9712	16641	ENSG00000148429	USP6NL	USP6 N-terminal like
chr10	11687408	11688968	1561	Distal Intergenic	10	11606126	11653679	47554	2	9712	-33729	ENSG00000148429	USP6NL	USP6 N-terminal like
chr10	11726965	11728063	1099	Distal Intergenic	10	11784356	11806065	21710	1	79746	-56293	ENSG00000134463	ECHDC3	enoyl-CoA hydratase domain containing 3
chr10	11737434	11738478	1045	Distal Intergenic	10	11784356	11806065	21710	1	79746	-45878	ENSG00000134463	ECHDC3	enoyl-CoA hydratase domain containing 3
chr10	11792879	11794118	1240	Intron (uc001ikw.4/79746, intron 3 of 4)	10	11784356	11806065	21710	1	79746	8523	ENSG00000134463	ECHDC3	enoyl-CoA hydratase domain containing 3
chr10	11799269	11800559	1291	Intron (uc001ikw.4/79746, intron 4 of 4)	10	11784356	11806065	21710	1	79746	14913	ENSG00000134463	ECHDC3	enoyl-CoA hydratase domain containing 3
chr10	11888362	11888854	493	Intron (uc001ikx.3/254427, intron 1 of 3)	10	11865397	11914276	48880	1	254427	22965	ENSG00000148426	PROSER2	proline and serine rich 2
chr10	12060760	12061881	1122	Intron (uc001ila.3/26019, intron 2 of 20)	10	11962021	12077896	115876	2	26019	16015	ENSG00000151461	UPF2	UPF2 regulator of nonsense mediated mRNA decay
chr10	12359427	12360150	724	Distal Intergenic	10	12391583	12868137	476555	1	57118	-31433	ENSG00000183049	CAMK1D	calcium/calmodulin dependent protein kinase ID
chr10	12460390	12460956	567	Intron (uc001iln.3/57118, intron 1 of 9)	10	12391583	12871733	480151	1	57118	68807	ENSG00000183049	CAMK1D	calcium/calmodulin dependent protein kinase ID
chr10	12480218	12481083	866	Intron (uc001iln.3/57118, intron 1 of 9)	10	12391583	12871733	480151	1	57118	88635	ENSG00000183049	CAMK1D	calcium/calmodulin dependent protein kinase ID
chr10	12629876	12630510	635	Intron (uc001iln.3/57118, intron 2 of 9)	10	12620752	12620822	71	1	100616151	9124	ENSG00000263584	MIR4480	microRNA 4480
chr10	12634063	12634990	928	Intron (uc001iln.3/57118, intron 2 of 9)	10	12620752	12620822	71	1	100616151	13311	ENSG00000263584	MIR4480	microRNA 4480
chr10	12661953	12662649	697	Intron (uc001iln.3/57118, intron 2 of 9)	10	12620752	12620822	71	1	100616151	41201	ENSG00000263584	MIR4480	microRNA 4480
chr10	12745788	12746924	1137	Intron (uc001iln.3/57118, intron 3 of 9)	10	12620752	12620822	71	1	100616151	125036	ENSG00000263584	MIR4480	microRNA 4480
chr10	12752478	12753408	931	Intron (uc001iln.3/57118, intron 3 of 9)	10	12875133	12877545	2413	1	283070	-121725	NA	NA	NA
chr10	12886947	12887548	602	Distal Intergenic	10	12875133	12877545	2413	1	283070	11814	NA	NA	NA
chr10	12949658	12950447	790	Intron (uc001ilq.1/83643, intron 2 of 2)	10	12875133	12877545	2413	1	283070	74525	NA	NA	NA
chr10	12962967	12963737	771	Intron (uc001ilq.1/83643, intron 2 of 2)	10	12938625	13043704	105080	2	83643	79967	ENSG00000151468	CCDC3	coiled-coil domain containing 3
chr10	13035153	13036061	909	Intron (uc001ilq.1/83643, intron 2 of 2)	10	12938625	13043704	105080	2	83643	7643	ENSG00000151468	CCDC3	coiled-coil domain containing 3
chr10	13133651	13135037	1387	Intron (uc001ilr.2/83643, intron 3 of 6)	10	12938625	13141713	203089	2	83643	6676	ENSG00000151468	CCDC3	coiled-coil domain containing 3
chr10	13163136	13164041	906	Intron (uc001ilu.1/10133, intron 8 of 15)	10	13142082	13180276	38195	1	10133	21054	ENSG00000123240	OPTN	optineurin
chr10	13500161	13501063	903	Intron (uc001iml.2/222389, intron 1 of 3)	10	13480484	13502080	21597	2	222389	1017	ENSG00000165626	BEND7	BEN domain containing 7
chr10	13656129	13657368	1240	Intron (uc001imp.3/8559, intron 8 of 9)	10	13629006	13697929	68924	1	8559	27123	ENSG00000165630	PRPF18	pre-mRNA processing factor 18
chr10	13670539	13671835	1297	Intron (uc001imp.3/8559, intron 9 of 9)	10	13629006	13697929	68924	1	8559	41533	ENSG00000165630	PRPF18	pre-mRNA processing factor 18
chr10	13674381	13676810	2430	Intron (uc001imq.3/8559, intron 3 of 8)	10	13629006	13697929	68924	1	8559	45375	ENSG00000165630	PRPF18	pre-mRNA processing factor 18
chr10	13726017	13727862	1846	Intron (uc001ims.3/55691, intron 15 of 24)	10	13629006	13697929	68924	1	8559	97011	ENSG00000165630	PRPF18	pre-mRNA processing factor 18
chr10	13731954	13732807	854	Intron (uc001ims.3/55691, intron 15 of 24)	10	13629006	13697929	68924	1	8559	102948	ENSG00000165630	PRPF18	pre-mRNA processing factor 18
chr10	13858307	13859230	924	Intron (uc001ims.3/55691, intron 3 of 24)	10	13708097	14014369	306273	2	55691	155139	ENSG00000151474	FRMD4A	FERM domain containing 4A
chr10	13986785	13988588	1804	Intron (uc001ims.3/55691, intron 2 of 24)	10	13708097	14014369	306273	2	55691	25781	ENSG00000151474	FRMD4A	FERM domain containing 4A
chr10	14004511	14005173	663	Intron (uc001ims.3/55691, intron 2 of 24)	10	13708097	14014369	306273	2	55691	9196	ENSG00000151474	FRMD4A	FERM domain containing 4A
chr10	14032304	14033388	1085	Intron (uc001ims.3/55691, intron 2 of 24)	10	13734169	14050160	315992	2	55691	16772	ENSG00000151474	FRMD4A	FERM domain containing 4A
chr10	14091058	14091685	628	Intron (uc001ims.3/55691, intron 2 of 24)	10	13734169	14050160	315992	2	55691	-40898	ENSG00000151474	FRMD4A	FERM domain containing 4A
chr10	14116268	14117069	802	Intron (uc001ims.3/55691, intron 2 of 24)	10	13734169	14050160	315992	2	55691	-66108	ENSG00000151474	FRMD4A	FERM domain containing 4A
chr10	14226491	14227642	1152	Intron (uc001ims.3/55691, intron 2 of 24)	10	13685706	14372866	687161	2	55691	145224	ENSG00000151474	FRMD4A	FERM domain containing 4A
chr10	14508107	14509329	1223	Promoter (3-4kb)	10	14368174	14504143	135970	2	55691	-3964	ENSG00000151474	FRMD4A	FERM domain containing 4A
chr10	14510102	14510738	637	Distal Intergenic	10	14368174	14504143	135970	2	55691	-5959	ENSG00000151474	FRMD4A	FERM domain containing 4A
chr10	14550481	14551439	959	Distal Intergenic	10	14560559	14590627	30069	2	83641	39188	ENSG00000065809	FAM107B	family with sequence similarity 107 member B
chr10	14577592	14578305	714	Intron (uc001imx.1/83641, intron 1 of 3)	10	14560559	14590627	30069	2	83641	12322	ENSG00000065809	FAM107B	family with sequence similarity 107 member B
chr10	14604367	14605898	1532	Intron (uc009xjg.1/83641, intron 1 of 4)	10	14560559	14614188	53630	2	83641	8290	ENSG00000065809	FAM107B	family with sequence similarity 107 member B
chr10	14645141	14645777	637	Promoter (<=1kb)	10	14560559	14646417	85859	2	83641	640	ENSG00000065809	FAM107B	family with sequence similarity 107 member B
chr10	14793569	14794489	921	Intron (uc001ina.1/83641, intron 1 of 4)	10	14560559	14816896	256338	2	83641	22407	ENSG00000065809	FAM107B	family with sequence similarity 107 member B
chr10	15211757	15212487	731	Promoter (1-2kb)	10	15147771	15210695	62925	2	9397	-1062	ENSG00000152465	NMT2	N-myristoyltransferase 2
chr10	15267117	15267963	847	Intron (uc001iob.3/221061, intron 5 of 7)	10	15147771	15210695	62925	2	9397	-56422	ENSG00000152465	NMT2	N-myristoyltransferase 2
chr10	15416202	15417144	943	Promoter (3-4kb)	10	15253644	15413058	159415	2	221061	-3144	ENSG00000148468	FAM171A1	family with sequence similarity 171 member A1
chr10	15435036	15435560	525	Distal Intergenic	10	15253644	15413058	159415	2	221061	-21978	ENSG00000148468	FAM171A1	family with sequence similarity 171 member A1
chr10	15514722	15515322	601	Distal Intergenic	10	15253644	15413058	159415	2	221061	-101664	ENSG00000148468	FAM171A1	family with sequence similarity 171 member A1
chr10	15519273	15519716	444	Distal Intergenic	10	15253644	15413058	159415	2	221061	-106215	ENSG00000148468	FAM171A1	family with sequence similarity 171 member A1
chr10	15527852	15528770	919	Distal Intergenic	10	15253644	15413058	159415	2	221061	-114794	ENSG00000148468	FAM171A1	family with sequence similarity 171 member A1
chr10	15568967	15569978	1012	Intron (uc001ioc.1/8516, intron 28 of 29)	10	15253644	15413058	159415	2	221061	-155909	ENSG00000148468	FAM171A1	family with sequence similarity 171 member A1
chr10	15643451	15644362	912	Intron (uc001ioc.1/8516, intron 20 of 29)	10	15559088	15761770	202683	2	8516	117408	ENSG00000077943	ITGA8	integrin subunit alpha 8
chr10	15666709	15667606	898	Intron (uc001ioc.1/8516, intron 13 of 29)	10	15559088	15761770	202683	2	8516	94164	ENSG00000077943	ITGA8	integrin subunit alpha 8
chr10	15745383	15745844	462	Intron (uc001ioc.1/8516, intron 2 of 29)	10	15559088	15761770	202683	2	8516	15926	ENSG00000077943	ITGA8	integrin subunit alpha 8
chr10	15780092	15780630	539	Distal Intergenic	10	15559088	15761770	202683	2	8516	-18322	ENSG00000077943	ITGA8	integrin subunit alpha 8
chr10	15833325	15834870	1546	Intron (uc001iod.1/80013, intron 11 of 14)	10	15820175	15902519	82345	2	80013	67649	ENSG00000148481	MINDY3	MINDY lysine 48 deubiquitinase 3
chr10	15838754	15839054	301	Intron (uc001iod.1/80013, intron 10 of 14)	10	15820175	15902519	82345	2	80013	63465	ENSG00000148481	MINDY3	MINDY lysine 48 deubiquitinase 3
chr10	15850075	15850796	722	Intron (uc001iod.1/80013, intron 10 of 14)	10	15820175	15902519	82345	2	80013	51723	ENSG00000148481	MINDY3	MINDY lysine 48 deubiquitinase 3
chr10	15913780	15914271	492	Distal Intergenic	10	15820175	15902519	82345	2	80013	-11261	ENSG00000148481	MINDY3	MINDY lysine 48 deubiquitinase 3
chr10	16717199	16718148	950	Intron (uc001iok.3/6251, intron 7 of 7)	10	16632617	16859382	226766	2	6251	141234	ENSG00000148484	RSU1	Ras suppressor protein 1
chr10	16933366	16934414	1049	Intron (uc001ioo.3/8029, intron 54 of 66)	10	16893234	16949747	56514	2	8029	15333	ENSG00000107611	CUBN	cubilin
chr10	16986481	16987070	590	Intron (uc001ioo.3/8029, intron 36 of 66)	10	16911635	16949747	38113	2	8029	-36734	ENSG00000107611	CUBN	cubilin
chr10	17007685	17008457	773	Intron (uc001ioo.3/8029, intron 31 of 66)	10	16911635	16949747	38113	2	8029	-57938	ENSG00000107611	CUBN	cubilin
chr10	17043759	17045357	1599	Intron (uc001ioo.3/8029, intron 28 of 66)	10	16911635	16949747	38113	2	8029	-94012	ENSG00000107611	CUBN	cubilin
chr10	17045617	17046650	1034	Intron (uc001ioo.3/8029, intron 28 of 66)	10	16911635	16949747	38113	2	8029	-95870	ENSG00000107611	CUBN	cubilin
chr10	17050998	17051800	803	Intron (uc001ioo.3/8029, intron 28 of 66)	10	16911635	16949747	38113	2	8029	-101251	ENSG00000107611	CUBN	cubilin
chr10	17080463	17081150	688	Intron (uc001ioo.3/8029, intron 27 of 66)	10	16865965	17171816	305852	2	8029	90666	ENSG00000107611	CUBN	cubilin
chr10	17089070	17089720	651	Exon (uc001ioo.3/8029, exon 23 of 67)	10	16865965	17171816	305852	2	8029	82096	ENSG00000107611	CUBN	cubilin
chr10	17090810	17091936	1127	Intron (uc001ioo.3/8029, intron 22 of 66)	10	16865965	17171816	305852	2	8029	79880	ENSG00000107611	CUBN	cubilin
chr10	17108540	17110442	1903	Exon (uc001ioo.3/8029, exon 21 of 67)	10	16865965	17171816	305852	2	8029	61374	ENSG00000107611	CUBN	cubilin
chr10	17117416	17119752	2337	Intron (uc001ioo.3/8029, intron 17 of 66)	10	16865965	17171816	305852	2	8029	52064	ENSG00000107611	CUBN	cubilin
chr10	17241119	17242459	1341	Intron (uc001iop.3/1787, intron 1 of 10)	10	17184982	17244070	59089	2	1787	1611	ENSG00000107614	TRDMT1	tRNA aspartic acid methyltransferase 1
chr10	17258235	17258734	500	Exon (uc001iot.1/uc001iot.1, exon 2 of 3)	10	17270258	17279592	9335	1	7431	-11524	ENSG00000026025	VIM	vimentin
chr10	17269542	17270981	1440	Promoter (<=1kb)	10	17270258	17279592	9335	1	7431	0	ENSG00000026025	VIM	vimentin
chr10	17271217	17273750	2534	Promoter (<=1kb)	10	17270258	17279592	9335	1	7431	959	ENSG00000026025	VIM	vimentin
chr10	18294276	18295470	1195	Intron (uc001ipn.2/221074, intron 11 of 11)	10	18290715	18299491	8777	2	100129213	4021	ENSG00000226083	SLC39A12-AS1	SLC39A12 antisense RNA 1
chr10	18369505	18369988	484	Distal Intergenic	10	18429606	18830688	401083	1	783	-59618	ENSG00000165995	CACNB2	calcium voltage-gated channel auxiliary subunit beta 2
chr10	18452875	18453846	972	Intron (uc001ipr.2/783, intron 2 of 13)	10	18429742	18830688	400947	1	783	23133	ENSG00000165995	CACNB2	calcium voltage-gated channel auxiliary subunit beta 2
chr10	18467741	18469583	1843	Intron (uc001ipr.2/783, intron 2 of 13)	10	18429742	18830688	400947	1	783	37999	ENSG00000165995	CACNB2	calcium voltage-gated channel auxiliary subunit beta 2
chr10	18947840	18949642	1803	Promoter (<=1kb)	10	18948313	18966940	18628	1	221079	0	ENSG00000165997	ARL5B	ADP ribosylation factor like GTPase 5B
chr10	18970205	18971024	820	Exon (uc001iqe.3/uc001iqe.3, exon 1 of 1)	10	18948313	18966940	18628	1	221079	21892	ENSG00000165997	ARL5B	ADP ribosylation factor like GTPase 5B
chr10	19787227	19788821	1595	5' UTR	10	20105372	20569115	463744	1	84898	-316551	ENSG00000120594	PLXDC2	plexin domain containing 2
chr10	19838402	19839068	667	Intron (uc010qcq.1/uc010qcq.1, intron 4 of 6)	10	20105372	20569115	463744	1	84898	-266304	ENSG00000120594	PLXDC2	plexin domain containing 2
chr10	19858923	19859652	730	Intron (uc010qcq.1/uc010qcq.1, intron 5 of 6)	10	20105372	20569115	463744	1	84898	-245720	ENSG00000120594	PLXDC2	plexin domain containing 2
chr10	19918466	19919072	607	Intron (uc010qcr.1/uc010qcr.1, intron 1 of 4)	10	20105372	20569115	463744	1	84898	-186300	ENSG00000120594	PLXDC2	plexin domain containing 2
chr10	20117277	20117882	606	Intron (uc001iqg.1/84898, intron 1 of 13)	10	20105372	20569115	463744	1	84898	11905	ENSG00000120594	PLXDC2	plexin domain containing 2
chr10	20218151	20219229	1079	Intron (uc001iqg.1/84898, intron 1 of 13)	10	20105372	20569115	463744	1	84898	112779	ENSG00000120594	PLXDC2	plexin domain containing 2
chr10	20227893	20228654	762	Intron (uc001iqg.1/84898, intron 1 of 13)	10	20105372	20569115	463744	1	84898	122521	ENSG00000120594	PLXDC2	plexin domain containing 2
chr10	20235981	20237392	1412	Intron (uc001iqg.1/84898, intron 1 of 13)	10	20105372	20569115	463744	1	84898	130609	ENSG00000120594	PLXDC2	plexin domain containing 2
chr10	20252955	20254398	1444	Intron (uc001iqg.1/84898, intron 1 of 13)	10	20105372	20569115	463744	1	84898	147583	ENSG00000120594	PLXDC2	plexin domain containing 2
chr10	20572023	20572859	837	Distal Intergenic	10	20432224	20569115	136892	1	84898	139799	ENSG00000120594	PLXDC2	plexin domain containing 2
chr10	20577612	20578953	1342	Distal Intergenic	10	20432224	20569115	136892	1	84898	145388	ENSG00000120594	PLXDC2	plexin domain containing 2
chr10	20589563	20590287	725	Distal Intergenic	10	20432224	20569115	136892	1	84898	157339	ENSG00000120594	PLXDC2	plexin domain containing 2
chr10	20781131	20781819	689	Distal Intergenic	10	20840899	20840975	77	1	100616383	-59080	ENSG00000265372	MIR4675	microRNA 4675
chr10	20914590	20915116	527	Distal Intergenic	10	20840899	20840975	77	1	100616383	73691	ENSG00000265372	MIR4675	microRNA 4675
chr10	21236499	21238004	1506	Intron (uc001iqk.3/10529, intron 4 of 6)	10	21068903	21186531	117629	2	10529	-49968	ENSG00000078114	NEBL	nebulette
chr10	21245602	21247711	2110	Intron (uc001iqk.3/10529, intron 4 of 6)	10	21068903	21186531	117629	2	10529	-59071	ENSG00000078114	NEBL	nebulette
chr10	21386393	21387211	819	Intron (uc001iqk.3/10529, intron 2 of 6)	10	21414692	21435488	20797	2	387638	48277	NA	NA	NA
chr10	21423494	21425022	1529	Intron (uc001iqk.3/10529, intron 2 of 6)	10	21414692	21435488	20797	2	387638	10466	NA	NA	NA
chr10	21586979	21587616	638	Distal Intergenic	10	21463231	21463852	622	1	100128511	123748	ENSG00000231920	NEBL-AS1	NEBL antisense RNA 1
chr10	21669616	21670094	479	Distal Intergenic	10	21785491	21785570	80	2	100302129	115476	ENSG00000222071	MIR1915	microRNA 1915
chr10	21777487	21778059	573	Distal Intergenic	10	21785491	21785570	80	2	100302129	7511	ENSG00000222071	MIR1915	microRNA 1915
chr10	21807841	21809279	1439	5' UTR	10	21802409	21814611	12203	2	387640	5332	ENSG00000180592	SKIDA1	SKI/DACH domain containing 1
chr10	21813741	21814974	1234	Promoter (<=1kb)	10	21802409	21814611	12203	2	387640	0	ENSG00000180592	SKIDA1	SKI/DACH domain containing 1
chr10	22013057	22014260	1204	Intron (uc001iqs.3/8028, intron 15 of 23)	10	21962570	22032559	69990	1	8028	50487	ENSG00000078403	MLLT10	MLLT10 histone lysine methyltransferase DOT1L cofactor
chr10	22375369	22376703	1335	Distal Intergenic	10	22208761	22292650	83890	2	64215	-82719	ENSG00000136770	DNAJC1	DnaJ heat shock protein family (Hsp40) member C1
chr10	22603795	22604379	585	Promoter (<=1kb)	10	22605312	22620414	15103	1	100532731	-933	ENSG00000269897	COMMD3-BMI1	COMMD3-BMI1 readthrough
chr10	22716814	22717447	634	Distal Intergenic	10	22724354	22726858	2505	2	100499489	9411	NA	LOC100499489	uncharacterized LOC100499489
chr10	22768257	22768693	437	Distal Intergenic	10	22724354	22726858	2505	2	100499489	-41399	NA	LOC100499489	uncharacterized LOC100499489
chr10	22906846	22908401	1556	Intron (uc001irl.4/5305, intron 1 of 9)	10	22823766	22880710	56945	2	5305	-26136	ENSG00000150867	PIP4K2A	phosphatidylinositol-5-phosphate 4-kinase type 2 alpha
chr10	22946555	22947736	1182	Intron (uc001irl.4/5305, intron 1 of 9)	10	22823766	23003503	179738	2	5305	55767	ENSG00000150867	PIP4K2A	phosphatidylinositol-5-phosphate 4-kinase type 2 alpha
chr10	23221361	23222321	961	Intron (uc001irm.4/219681, intron 2 of 18)	10	23216954	23326514	109561	1	219681	4407	ENSG00000165309	ARMC3	armadillo repeat containing 3
chr10	23384644	23386565	1922	Promoter (<=1kb)	10	23384427	23410942	26516	1	22921	217	ENSG00000148450	MSRB2	methionine sulfoxide reductase B2
chr10	23768054	23769521	1468	Distal Intergenic	10	23728198	23731310	3113	1	220213	39856	ENSG00000165312	OTUD1	OTU deubiquitinase 1
chr10	23788914	23789479	566	Distal Intergenic	10	23728198	23731310	3113	1	220213	60716	ENSG00000165312	OTUD1	OTU deubiquitinase 1
chr10	23873833	23874704	872	Distal Intergenic	10	23983675	24836772	853098	1	56243	-108971	ENSG00000120549	KIAA1217	KIAA1217
chr10	23891456	23892201	746	Distal Intergenic	10	23983675	24836772	853098	1	56243	-91474	ENSG00000120549	KIAA1217	KIAA1217
chr10	23898614	23899196	583	Distal Intergenic	10	23983675	24836772	853098	1	56243	-84479	ENSG00000120549	KIAA1217	KIAA1217
chr10	23899437	23900294	858	Distal Intergenic	10	23983675	24836772	853098	1	56243	-83381	ENSG00000120549	KIAA1217	KIAA1217
chr10	23932192	23932833	642	Distal Intergenic	10	23983675	24836772	853098	1	56243	-50842	ENSG00000120549	KIAA1217	KIAA1217
chr10	23965704	23967228	1525	Distal Intergenic	10	23983675	24836772	853098	1	56243	-16447	ENSG00000120549	KIAA1217	KIAA1217
chr10	24105656	24106299	644	Intron (uc001irs.3/56243, intron 1 of 18)	10	23983675	24836772	853098	1	56243	121981	ENSG00000120549	KIAA1217	KIAA1217
chr10	24205925	24206827	903	Intron (uc001irs.3/56243, intron 1 of 18)	10	23983675	24836772	853098	1	56243	222250	ENSG00000120549	KIAA1217	KIAA1217
chr10	24216549	24217504	956	Intron (uc001irs.3/56243, intron 1 of 18)	10	23983675	24836772	853098	1	56243	232874	ENSG00000120549	KIAA1217	KIAA1217
chr10	24249545	24250679	1135	Intron (uc001irs.3/56243, intron 1 of 18)	10	24497720	24836772	339053	1	56243	-247041	ENSG00000120549	KIAA1217	KIAA1217
chr10	24416081	24417644	1564	Intron (uc001irs.3/56243, intron 2 of 18)	10	24497720	24836772	339053	1	56243	-80076	ENSG00000120549	KIAA1217	KIAA1217
chr10	24509894	24510555	662	Intron (uc001irs.3/56243, intron 3 of 18)	10	24497720	24836772	339053	1	56243	12174	ENSG00000120549	KIAA1217	KIAA1217
chr10	24537986	24539397	1412	Promoter (4-5kb)	10	24544257	24820922	276666	1	56243	-4860	ENSG00000120549	KIAA1217	KIAA1217
chr10	24544363	24546027	1665	Promoter (<=1kb)	10	24544257	24820922	276666	1	56243	106	ENSG00000120549	KIAA1217	KIAA1217
chr10	24551815	24552787	973	Intron (uc001irs.3/56243, intron 3 of 18)	10	24544257	24820922	276666	1	56243	7558	ENSG00000120549	KIAA1217	KIAA1217
chr10	24632964	24633641	678	Intron (uc001irs.3/56243, intron 3 of 18)	10	24564614	24564710	97	1	693188	68350	ENSG00000207930	MIR603	microRNA 603
chr10	24651920	24652453	534	Intron (uc001irs.3/56243, intron 3 of 18)	10	24738594	24836417	97824	1	56243	-86141	ENSG00000120549	KIAA1217	KIAA1217
chr10	24672279	24673170	892	Intron (uc001irs.3/56243, intron 4 of 18)	10	24738594	24836417	97824	1	56243	-65424	ENSG00000120549	KIAA1217	KIAA1217
chr10	24725710	24726300	591	Intron (uc001irs.3/56243, intron 5 of 18)	10	24738594	24836417	97824	1	56243	-12294	ENSG00000120549	KIAA1217	KIAA1217
chr10	24752267	24753354	1088	Promoter (2-3kb)	10	24755460	24836417	80958	1	56243	-2106	ENSG00000120549	KIAA1217	KIAA1217
chr10	24940128	24941870	1743	Intron (uc001isb.2/57584, intron 4 of 25)	10	24886376	24922409	36034	2	57584	-17719	ENSG00000107863	ARHGAP21	Rho GTPase activating protein 21
chr10	25008229	25009612	1384	Intron (uc001isb.2/57584, intron 2 of 25)	10	24908402	25011208	102807	2	57584	1596	ENSG00000107863	ARHGAP21	Rho GTPase activating protein 21
chr10	25089716	25090540	825	Distal Intergenic	10	24872538	25012597	140060	2	57584	-77119	ENSG00000107863	ARHGAP21	Rho GTPase activating protein 21
chr10	25093145	25094377	1233	Distal Intergenic	10	24872538	25012597	140060	2	57584	-80548	ENSG00000107863	ARHGAP21	Rho GTPase activating protein 21
chr10	25114519	25115503	985	Distal Intergenic	10	24872538	25012597	140060	2	57584	-101922	ENSG00000107863	ARHGAP21	Rho GTPase activating protein 21
chr10	25136538	25137362	825	Distal Intergenic	10	25137554	25241533	103980	2	56952	104171	ENSG00000099256	PRTFDC1	phosphoribosyl transferase domain containing 1
chr10	25154142	25154992	851	Intron (uc001ise.1/56952, intron 4 of 8)	10	25137554	25241533	103980	2	56952	86541	ENSG00000099256	PRTFDC1	phosphoribosyl transferase domain containing 1
chr10	25236127	25236845	719	Intron (uc001ise.1/56952, intron 1 of 8)	10	25137554	25241533	103980	2	56952	4688	ENSG00000099256	PRTFDC1	phosphoribosyl transferase domain containing 1
chr10	25246779	25249442	2664	Distal Intergenic	10	25144247	25241533	97287	2	56952	-5246	ENSG00000099256	PRTFDC1	phosphoribosyl transferase domain containing 1
chr10	25263914	25264385	472	Distal Intergenic	10	25144247	25241533	97287	2	56952	-22381	ENSG00000099256	PRTFDC1	phosphoribosyl transferase domain containing 1
chr10	25275026	25276103	1078	Intron (uc001isg.2/219670, intron 4 of 5)	10	25270908	25305085	34178	2	219670	28982	ENSG00000151023	ENKUR	enkurin, TRPC channel interacting protein
chr10	25515122	25515700	579	Intron (uc001isj.3/57512, intron 2 of 10)	10	25447001	25465205	18205	2	100128811	-49917	ENSG00000233642	GPR158-AS1	GPR158 antisense RNA 1
chr10	25792082	25792737	656	Intron (uc001isj.3/57512, intron 5 of 10)	10	25883142	25891157	8016	1	57512	-90405	ENSG00000151025	GPR158	G protein-coupled receptor 158
chr10	25849509	25850538	1030	Intron (uc001isj.3/57512, intron 6 of 10)	10	25883142	25891157	8016	1	57512	-32604	ENSG00000151025	GPR158	G protein-coupled receptor 158
chr10	25862106	25863065	960	Intron (uc001isj.3/57512, intron 7 of 10)	10	25883142	25891157	8016	1	57512	-20077	ENSG00000151025	GPR158	G protein-coupled receptor 158
chr10	25959670	25960530	861	Intron (uc001isl.1/uc001isl.1, intron 1 of 2)	10	25883142	25891157	8016	1	57512	76528	ENSG00000151025	GPR158	G protein-coupled receptor 158
chr10	25960896	25961343	448	Intron (uc001isl.1/uc001isl.1, intron 1 of 2)	10	25883142	25891157	8016	1	57512	77754	ENSG00000151025	GPR158	G protein-coupled receptor 158
chr10	25967562	25967990	429	Intron (uc001isl.1/uc001isl.1, intron 1 of 2)	10	25883142	25891157	8016	1	57512	84420	ENSG00000151025	GPR158	G protein-coupled receptor 158
chr10	25971000	25971392	393	Intron (uc001isl.1/uc001isl.1, intron 1 of 2)	10	25883142	25891157	8016	1	57512	87858	ENSG00000151025	GPR158	G protein-coupled receptor 158
chr10	26105106	26105916	811	Distal Intergenic	10	26223002	26312410	89409	1	53904	-117086	ENSG00000095777	MYO3A	myosin IIIA
chr10	26557372	26558346	975	Exon (uc001isp.2/2572, exon 9 of 16)	10	26505236	26593491	88256	1	2572	52136	ENSG00000136750	GAD2	glutamate decarboxylase 2
chr10	26775440	26776506	1067	Intron (uc001isr.3/54518, intron 2 of 4)	10	26727266	26856732	129467	1	54518	48174	ENSG00000077420	APBB1IP	amyloid beta precursor protein binding family B member 1 interacting protein
chr10	26844877	26845459	583	Intron (uc001iss.3/54518, intron 11 of 14)	10	26878794	26883251	4458	1	645528	-33335	ENSG00000233261	FAM238A	family with sequence similarity 238 member A
chr10	26848999	26849660	662	Exon (uc001iss.3/54518, exon 12 of 15)	10	26878794	26883251	4458	1	645528	-29134	ENSG00000233261	FAM238A	family with sequence similarity 238 member A
chr10	27073556	27074331	776	Intron (uc001isx.3/10006, intron 2 of 11)	10	27035525	27066170	30646	2	10006	-7386	ENSG00000136754	ABI1	abl interactor 1
chr10	27092150	27092612	463	Intron (uc001isx.3/10006, intron 2 of 11)	10	27035525	27066170	30646	2	10006	-25980	ENSG00000136754	ABI1	abl interactor 1
chr10	27900139	27901871	1733	Distal Intergenic	10	27793103	27831166	38064	1	22931	107036	ENSG00000099246	RAB18	RAB18, member RAS oncogene family
chr10	27909232	27910619	1388	Distal Intergenic	10	27793103	27831166	38064	1	22931	116129	ENSG00000099246	RAB18	RAB18, member RAS oncogene family
chr10	27926312	27927260	949	Distal Intergenic	10	27961803	28034778	72976	2	283078	107518	ENSG00000150051	MKX	mohawk homeobox
chr10	27950584	27951449	866	Distal Intergenic	10	27961803	28034778	72976	2	283078	83329	ENSG00000150051	MKX	mohawk homeobox
chr10	27966583	27967760	1178	Intron (uc001itx.4/283078, intron 5 of 6)	10	27961803	28034778	72976	2	283078	67018	ENSG00000150051	MKX	mohawk homeobox
chr10	27968368	27969926	1559	Intron (uc001itx.4/283078, intron 5 of 6)	10	27961803	28034778	72976	2	283078	64852	ENSG00000150051	MKX	mohawk homeobox
chr10	28002838	28004351	1514	Intron (uc001itx.4/283078, intron 5 of 6)	10	27961803	28034778	72976	2	283078	30427	ENSG00000150051	MKX	mohawk homeobox
chr10	28011755	28012775	1021	Intron (uc001itx.4/283078, intron 5 of 6)	10	27961803	28034778	72976	2	283078	22003	ENSG00000150051	MKX	mohawk homeobox
chr10	28200256	28200990	735	Intron (uc010qds.2/55130, intron 9 of 13)	10	28101097	28270846	169750	2	55130	69856	ENSG00000169126	ODAD2	outer dynein arm docking complex subunit 2
chr10	28343088	28343628	541	Exon (uc009xkz.1/143098, exon 16 of 16)	10	28101097	28287977	186881	2	55130	-55111	ENSG00000169126	ODAD2	outer dynein arm docking complex subunit 2
chr10	28343873	28344436	564	Intron (uc009xkz.1/143098, intron 15 of 15)	10	28101097	28287977	186881	2	55130	-55896	ENSG00000169126	ODAD2	outer dynein arm docking complex subunit 2
chr10	28408622	28409526	905	Exon (uc009xkz.1/143098, exon 8 of 16)	10	28339923	28527664	187742	2	143098	118138	ENSG00000150054	MPP7	membrane palmitoylated protein 7
chr10	28460263	28461340	1078	Intron (uc009xkz.1/143098, intron 2 of 15)	10	28339923	28527664	187742	2	143098	66324	ENSG00000150054	MPP7	membrane palmitoylated protein 7
chr10	28491371	28492395	1025	Intron (uc009xkz.1/143098, intron 1 of 15)	10	28339923	28527664	187742	2	143098	35269	ENSG00000150054	MPP7	membrane palmitoylated protein 7
chr10	28752474	28753414	941	Distal Intergenic	10	28808846	28821283	12438	2	220906	67869	NA	WAC-AS1	WAC antisense RNA 1 (head to head)
chr10	28767504	28768032	529	Distal Intergenic	10	28808846	28821283	12438	2	220906	53251	NA	WAC-AS1	WAC antisense RNA 1 (head to head)
chr10	28768265	28768957	693	Distal Intergenic	10	28808846	28821283	12438	2	220906	52326	NA	WAC-AS1	WAC antisense RNA 1 (head to head)
chr10	28781019	28781750	732	Distal Intergenic	10	28808846	28821283	12438	2	220906	39533	NA	WAC-AS1	WAC antisense RNA 1 (head to head)
chr10	28876276	28877197	922	Intron (uc001iud.3/51322, intron 4 of 13)	10	28835325	28835346	22	1	100847088	40951	ENSG00000263629	MIR5586	microRNA 5586
chr10	28983360	28983795	436	Distal Intergenic	10	28966424	28971868	5445	1	25805	16936	ENSG00000095739	BAMBI	BMP and activin membrane bound inhibitor
chr10	29219564	29220759	1196	Distal Intergenic	10	29078240	29084979	6740	2	100507605	-134585	ENSG00000235824	LINC00837	long intergenic non-protein coding RNA 837
chr10	29223922	29224812	891	Distal Intergenic	10	29078240	29084979	6740	2	100507605	-138943	ENSG00000235824	LINC00837	long intergenic non-protein coding RNA 837
chr10	29228037	29229935	1899	Distal Intergenic	10	29078240	29084979	6740	2	100507605	-143058	ENSG00000235824	LINC00837	long intergenic non-protein coding RNA 837
chr10	29260219	29261745	1527	Distal Intergenic	10	29078240	29084979	6740	2	100507605	-175240	ENSG00000235824	LINC00837	long intergenic non-protein coding RNA 837
chr10	29262456	29262878	423	Distal Intergenic	10	29078240	29084979	6740	2	100507605	-177477	ENSG00000235824	LINC00837	long intergenic non-protein coding RNA 837
chr10	29296533	29297780	1248	Distal Intergenic	10	29078240	29084979	6740	2	100507605	-211554	ENSG00000235824	LINC00837	long intergenic non-protein coding RNA 837
chr10	29310230	29311299	1070	Distal Intergenic	10	29078240	29084979	6740	2	100507605	-225251	ENSG00000235824	LINC00837	long intergenic non-protein coding RNA 837
chr10	29352878	29354043	1166	Distal Intergenic	10	29577990	29600158	22169	1	84569	-223947	ENSG00000120563	LYZL1	lysozyme like 1
chr10	29415585	29416048	464	Distal Intergenic	10	29577990	29600158	22169	1	84569	-161942	ENSG00000120563	LYZL1	lysozyme like 1
chr10	29480339	29481030	692	Distal Intergenic	10	29577990	29600158	22169	1	84569	-96960	ENSG00000120563	LYZL1	lysozyme like 1
chr10	29527372	29528457	1086	Distal Intergenic	10	29577990	29600158	22169	1	84569	-49533	ENSG00000120563	LYZL1	lysozyme like 1
chr10	29541602	29542784	1183	Distal Intergenic	10	29577990	29600158	22169	1	84569	-35206	ENSG00000120563	LYZL1	lysozyme like 1
chr10	29545311	29546596	1286	Distal Intergenic	10	29577990	29600158	22169	1	84569	-31394	ENSG00000120563	LYZL1	lysozyme like 1
chr10	29558366	29558949	584	Distal Intergenic	10	29577990	29600158	22169	1	84569	-19041	ENSG00000120563	LYZL1	lysozyme like 1
chr10	29642213	29643195	983	Distal Intergenic	10	29698483	29711299	12817	1	387647	-55288	NA	PTCHD3P1	patched domain containing 3 pseudogene 1
chr10	29658909	29660090	1182	Distal Intergenic	10	29698483	29711299	12817	1	387647	-38393	NA	PTCHD3P1	patched domain containing 3 pseudogene 1
chr10	29754871	29755803	933	Intron (uc001iup.3/387647, intron 2 of 2)	10	29769090	29785447	16358	2	6840	29644	ENSG00000197321	SVIL	supervillin
chr10	29772892	29773241	350	Exon (uc001iup.3/387647, exon 3 of 3)	10	29769090	29785447	16358	2	6840	12206	ENSG00000197321	SVIL	supervillin
chr10	29826256	29827102	847	Intron (uc031ptq.1/6840, intron 3 of 33)	10	29833933	29834026	94	2	693189	6924	ENSG00000207612	MIR604	microRNA 604
chr10	29848547	29849738	1192	Promoter (4-5kb)	10	29746277	29844037	97761	2	6840	-4510	ENSG00000197321	SVIL	supervillin
chr10	29879098	29879879	782	Intron (uc001iut.1/6840, intron 1 of 37)	10	29891193	29891275	83	2	100126327	11396	ENSG00000216035	MIR938	microRNA 938
chr10	29880227	29880778	552	Intron (uc001iut.1/6840, intron 1 of 37)	10	29891193	29891275	83	2	100126327	10497	ENSG00000216035	MIR938	microRNA 938
chr10	29887731	29888301	571	Intron (uc001iut.1/6840, intron 1 of 37)	10	29891193	29891275	83	2	100126327	2974	ENSG00000216035	MIR938	microRNA 938
chr10	29911397	29912336	940	Intron (uc001iut.1/6840, intron 1 of 37)	10	29746277	29923901	177625	2	6840	11565	ENSG00000197321	SVIL	supervillin
chr10	29916527	29917393	867	Intron (uc001iut.1/6840, intron 1 of 37)	10	29746277	29923901	177625	2	6840	6508	ENSG00000197321	SVIL	supervillin
chr10	29919365	29920280	916	Intron (uc001iut.1/6840, intron 1 of 37)	10	29746277	29923901	177625	2	6840	3621	ENSG00000197321	SVIL	supervillin
chr10	29934835	29936526	1692	Intron (uc001iuu.1/6840, intron 3 of 35)	10	29746277	29923901	177625	2	6840	-10934	ENSG00000197321	SVIL	supervillin
chr10	29947795	29948634	840	Intron (uc001iuu.1/6840, intron 2 of 35)	10	29746277	29923901	177625	2	6840	-23894	ENSG00000197321	SVIL	supervillin
chr10	30012144	30013176	1033	Intron (uc001iuu.1/6840, intron 1 of 35)	10	29746277	30024730	278454	2	6840	11554	ENSG00000197321	SVIL	supervillin
chr10	30015868	30017703	1836	Intron (uc001iuu.1/6840, intron 1 of 35)	10	29746277	30024730	278454	2	6840	7027	ENSG00000197321	SVIL	supervillin
chr10	30020384	30021650	1267	Intron (uc001iuu.1/6840, intron 1 of 35)	10	29746277	30024730	278454	2	6840	3080	ENSG00000197321	SVIL	supervillin
chr10	30035046	30035738	693	Distal Intergenic	10	29821458	30025864	204407	2	6840	-9182	ENSG00000197321	SVIL	supervillin
chr10	30121723	30122211	489	Distal Intergenic	10	29821458	30025864	204407	2	6840	-95859	ENSG00000197321	SVIL	supervillin
chr10	30123007	30123510	504	Distal Intergenic	10	29821458	30025864	204407	2	6840	-97143	ENSG00000197321	SVIL	supervillin
chr10	30150548	30151501	954	Distal Intergenic	10	29821458	30025864	204407	2	6840	-124684	ENSG00000197321	SVIL	supervillin
chr10	30151711	30152419	709	Distal Intergenic	10	29821458	30025864	204407	2	6840	-125847	ENSG00000197321	SVIL	supervillin
chr10	30167032	30167817	786	Distal Intergenic	10	29821458	30025864	204407	2	6840	-141168	ENSG00000197321	SVIL	supervillin
chr10	30184290	30184990	701	Distal Intergenic	10	29821458	30025864	204407	2	6840	-158426	ENSG00000197321	SVIL	supervillin
chr10	30262792	30263367	576	Distal Intergenic	10	30301729	30348488	46760	2	57608	85121	ENSG00000165757	JCAD	junctional cadherin 5 associated
chr10	30283652	30284290	639	Distal Intergenic	10	30301729	30348488	46760	2	57608	64198	ENSG00000165757	JCAD	junctional cadherin 5 associated
chr10	30422247	30422834	588	Distal Intergenic	10	30301729	30404420	102692	2	57608	-17827	ENSG00000165757	JCAD	junctional cadherin 5 associated
chr10	30496463	30497178	716	Distal Intergenic	10	30301729	30404420	102692	2	57608	-92043	ENSG00000165757	JCAD	junctional cadherin 5 associated
chr10	30543808	30544322	515	Distal Intergenic	10	30598730	30638267	39538	2	55149	93945	ENSG00000107951	MTPAP	mitochondrial poly(A) polymerase
chr10	30631336	30631837	502	Intron (uc001iva.4/55149, intron 1 of 8)	10	30598730	30638267	39538	2	55149	6430	ENSG00000107951	MTPAP	mitochondrial poly(A) polymerase
chr10	31025684	31026383	700	Distal Intergenic	10	30900708	30918647	17940	2	119180	-107037	ENSG00000151033	LYZL2	lysozyme like 2
chr10	31043991	31045109	1119	Distal Intergenic	10	30900708	30918647	17940	2	119180	-125344	ENSG00000151033	LYZL2	lysozyme like 2
chr10	31093430	31094247	818	Distal Intergenic	10	30900708	30918647	17940	2	119180	-174783	ENSG00000151033	LYZL2	lysozyme like 2
chr10	31107395	31109171	1777	Distal Intergenic	10	31133565	31288446	154882	2	220929	179275	ENSG00000183621	ZNF438	zinc finger protein 438
chr10	31123383	31124554	1172	Distal Intergenic	10	31133565	31288446	154882	2	220929	163892	ENSG00000183621	ZNF438	zinc finger protein 438
chr10	31128281	31130614	2334	Distal Intergenic	10	31133565	31288446	154882	2	220929	157832	ENSG00000183621	ZNF438	zinc finger protein 438
chr10	31146519	31147845	1327	5' UTR	10	31133565	31288446	154882	2	220929	140601	ENSG00000183621	ZNF438	zinc finger protein 438
chr10	31151337	31151949	613	Intron (uc001ivn.3/220929, intron 6 of 7)	10	31133565	31288446	154882	2	220929	136497	ENSG00000183621	ZNF438	zinc finger protein 438
chr10	31203763	31204758	996	Intron (uc001ivn.3/220929, intron 3 of 7)	10	31133565	31288446	154882	2	220929	83688	ENSG00000183621	ZNF438	zinc finger protein 438
chr10	31229006	31229741	736	Intron (uc001ivn.3/220929, intron 3 of 7)	10	31133565	31288446	154882	2	220929	58705	ENSG00000183621	ZNF438	zinc finger protein 438
chr10	31269542	31270367	826	Intron (uc001ivn.3/220929, intron 2 of 7)	10	31133565	31288446	154882	2	220929	18079	ENSG00000183621	ZNF438	zinc finger protein 438
chr10	31313873	31314908	1036	Intron (uc001ivo.4/220929, intron 1 of 6)	10	31133565	31320866	187302	2	220929	5958	ENSG00000183621	ZNF438	zinc finger protein 438
chr10	31351521	31352412	892	Distal Intergenic	10	31137460	31320866	183407	2	220929	-30655	ENSG00000183621	ZNF438	zinc finger protein 438
chr10	31358694	31359177	484	Distal Intergenic	10	31137460	31320866	183407	2	220929	-37828	ENSG00000183621	ZNF438	zinc finger protein 438
chr10	31445782	31447324	1543	Distal Intergenic	10	31137460	31320866	183407	2	220929	-124916	ENSG00000183621	ZNF438	zinc finger protein 438
chr10	31460453	31461405	953	Distal Intergenic	10	31137460	31320866	183407	2	220929	-139587	ENSG00000183621	ZNF438	zinc finger protein 438
chr10	31467150	31468790	1641	Distal Intergenic	10	31607424	31818742	211319	1	6935	-138634	ENSG00000148516	ZEB1	zinc finger E-box binding homeobox 1
chr10	31505369	31506678	1310	Distal Intergenic	10	31607424	31818742	211319	1	6935	-100746	ENSG00000148516	ZEB1	zinc finger E-box binding homeobox 1
chr10	31507265	31509103	1839	Distal Intergenic	10	31607424	31818742	211319	1	6935	-98321	ENSG00000148516	ZEB1	zinc finger E-box binding homeobox 1
chr10	31550279	31552349	2071	Distal Intergenic	10	31607424	31818742	211319	1	6935	-55075	ENSG00000148516	ZEB1	zinc finger E-box binding homeobox 1
chr10	31604163	31604879	717	Promoter (2-3kb)	10	31607424	31818742	211319	1	6935	-2545	ENSG00000148516	ZEB1	zinc finger E-box binding homeobox 1
chr10	31646576	31647454	879	Intron (uc001ivr.4/6935, intron 2 of 12)	10	31610064	31818742	208679	1	6935	36512	ENSG00000148516	ZEB1	zinc finger E-box binding homeobox 1
chr10	31647559	31648326	768	Intron (uc001ivr.4/6935, intron 2 of 12)	10	31610064	31818742	208679	1	6935	37495	ENSG00000148516	ZEB1	zinc finger E-box binding homeobox 1
chr10	31669094	31670709	1616	Intron (uc001ivr.4/6935, intron 4 of 12)	10	31610064	31818742	208679	1	6935	59030	ENSG00000148516	ZEB1	zinc finger E-box binding homeobox 1
chr10	31773526	31774112	587	Intron (uc001ivr.4/6935, intron 6 of 12)	10	31610064	31818742	208679	1	6935	163462	ENSG00000148516	ZEB1	zinc finger E-box binding homeobox 1
chr10	31911766	31913012	1247	Distal Intergenic	10	32094326	32097479	3154	2	94134	184467	ENSG00000165322	ARHGAP12	Rho GTPase activating protein 12
chr10	31945740	31947190	1451	Distal Intergenic	10	32094326	32097479	3154	2	94134	150289	ENSG00000165322	ARHGAP12	Rho GTPase activating protein 12
chr10	31967222	31968356	1135	Distal Intergenic	10	32094326	32097479	3154	2	94134	129123	ENSG00000165322	ARHGAP12	Rho GTPase activating protein 12
chr10	31986027	31986774	748	Distal Intergenic	10	32094326	32097479	3154	2	94134	110705	ENSG00000165322	ARHGAP12	Rho GTPase activating protein 12
chr10	31986894	31987692	799	Distal Intergenic	10	32094326	32097479	3154	2	94134	109787	ENSG00000165322	ARHGAP12	Rho GTPase activating protein 12
chr10	31995708	31997200	1493	Distal Intergenic	10	32094326	32097479	3154	2	94134	100279	ENSG00000165322	ARHGAP12	Rho GTPase activating protein 12
chr10	32028370	32029511	1142	Distal Intergenic	10	32094326	32097479	3154	2	94134	67968	ENSG00000165322	ARHGAP12	Rho GTPase activating protein 12
chr10	32045863	32047065	1203	Distal Intergenic	10	32094326	32097479	3154	2	94134	50414	ENSG00000165322	ARHGAP12	Rho GTPase activating protein 12
chr10	32092943	32093606	664	Distal Intergenic	10	32094326	32097479	3154	2	94134	3873	ENSG00000165322	ARHGAP12	Rho GTPase activating protein 12
chr10	32097394	32098038	645	Promoter (<=1kb)	10	32094326	32097479	3154	2	94134	0	ENSG00000165322	ARHGAP12	Rho GTPase activating protein 12
chr10	32118626	32119036	411	Intron (uc001ivy.2/94134, intron 6 of 15)	10	32094326	32098256	3931	2	94134	-20370	ENSG00000165322	ARHGAP12	Rho GTPase activating protein 12
chr10	32258973	32259211	239	Distal Intergenic	10	32103187	32217804	114618	2	94134	-41169	ENSG00000165322	ARHGAP12	Rho GTPase activating protein 12
chr10	32437695	32438893	1199	Distal Intergenic	10	32297938	32345371	47434	2	3799	-92324	ENSG00000170759	KIF5B	kinesin family member 5B
chr10	32449636	32450233	598	Distal Intergenic	10	32297938	32345371	47434	2	3799	-104265	ENSG00000170759	KIF5B	kinesin family member 5B
chr10	32450479	32451071	593	Distal Intergenic	10	32297938	32345371	47434	2	3799	-105108	ENSG00000170759	KIF5B	kinesin family member 5B
chr10	32864077	32864602	526	Intron (uc001iwl.1/79741, intron 3 of 22)	10	32856598	33171792	315195	1	79741	7479	ENSG00000216937	CCDC7	coiled-coil domain containing 7
chr10	33199965	33200805	841	Exon (uc001iwr.4/3688, exon 12 of 16)	10	33189246	33224486	35241	2	3688	23681	ENSG00000150093	ITGB1	integrin subunit beta 1
chr10	33226722	33227577	856	Promoter (2-3kb)	10	33189246	33224486	35241	2	3688	-2236	ENSG00000150093	ITGB1	integrin subunit beta 1
chr10	33290791	33291670	880	Distal Intergenic	10	33189246	33247293	58048	2	3688	-43498	ENSG00000150093	ITGB1	integrin subunit beta 1
chr10	33342293	33343672	1380	Distal Intergenic	10	33189246	33247293	58048	2	3688	-95000	ENSG00000150093	ITGB1	integrin subunit beta 1
chr10	33362756	33364048	1293	Distal Intergenic	10	33189246	33247293	58048	2	3688	-115463	ENSG00000150093	ITGB1	integrin subunit beta 1
chr10	33518489	33519055	567	Intron (uc001iwv.4/8829, intron 6 of 15)	10	33466419	33623768	157350	2	8829	104713	ENSG00000099250	NRP1	neuropilin 1
chr10	33523528	33525319	1792	Intron (uc001iwv.4/8829, intron 6 of 15)	10	33466419	33623768	157350	2	8829	98449	ENSG00000099250	NRP1	neuropilin 1
chr10	33532944	33533919	976	Intron (uc001iwv.4/8829, intron 6 of 15)	10	33466419	33623768	157350	2	8829	89849	ENSG00000099250	NRP1	neuropilin 1
chr10	33552269	33553571	1303	5' UTR	10	33466419	33623768	157350	2	8829	70197	ENSG00000099250	NRP1	neuropilin 1
chr10	33561656	33563677	2022	Intron (uc001iwv.4/8829, intron 2 of 15)	10	33466419	33623768	157350	2	8829	60091	ENSG00000099250	NRP1	neuropilin 1
chr10	33579387	33580041	655	Intron (uc001iwv.4/8829, intron 2 of 15)	10	33466419	33623768	157350	2	8829	43727	ENSG00000099250	NRP1	neuropilin 1
chr10	33595131	33596258	1128	Intron (uc001iwv.4/8829, intron 2 of 15)	10	33466419	33623768	157350	2	8829	27510	ENSG00000099250	NRP1	neuropilin 1
chr10	33604488	33605983	1496	Intron (uc001iwv.4/8829, intron 2 of 15)	10	33466419	33623768	157350	2	8829	17785	ENSG00000099250	NRP1	neuropilin 1
chr10	33610254	33610991	738	Intron (uc001iwv.4/8829, intron 2 of 15)	10	33466419	33623768	157350	2	8829	12777	ENSG00000099250	NRP1	neuropilin 1
chr10	33620510	33624970	4461	Promoter (<=1kb)	10	33466419	33623768	157350	2	8829	0	ENSG00000099250	NRP1	neuropilin 1
chr10	33670651	33671542	892	Distal Intergenic	10	33500338	33624006	123669	2	8829	-46645	ENSG00000099250	NRP1	neuropilin 1
chr10	33701625	33702304	680	Distal Intergenic	10	33500338	33624006	123669	2	8829	-77619	ENSG00000099250	NRP1	neuropilin 1
chr10	33711553	33712901	1349	Distal Intergenic	10	33500338	33624006	123669	2	8829	-87547	ENSG00000099250	NRP1	neuropilin 1
chr10	33717432	33718122	691	Distal Intergenic	10	33500338	33624006	123669	2	8829	-93426	ENSG00000099250	NRP1	neuropilin 1
chr10	33797965	33798719	755	Distal Intergenic	10	33500338	33624006	123669	2	8829	-173959	ENSG00000099250	NRP1	neuropilin 1
chr10	33927249	33928311	1063	Distal Intergenic	10	34048641	34061608	12968	2	100505583	133297	ENSG00000261683	LINC00838	long intergenic non-protein coding RNA 838
chr10	33963436	33964814	1379	Distal Intergenic	10	34048641	34061608	12968	2	100505583	96794	ENSG00000261683	LINC00838	long intergenic non-protein coding RNA 838
chr10	33965623	33966475	853	Distal Intergenic	10	34048641	34061608	12968	2	100505583	95133	ENSG00000261683	LINC00838	long intergenic non-protein coding RNA 838
chr10	33994965	33996160	1196	Distal Intergenic	10	34048641	34061608	12968	2	100505583	65448	ENSG00000261683	LINC00838	long intergenic non-protein coding RNA 838
chr10	34079425	34080113	689	Distal Intergenic	10	34048641	34061608	12968	2	100505583	-17817	ENSG00000261683	LINC00838	long intergenic non-protein coding RNA 838
chr10	34094447	34095340	894	Distal Intergenic	10	34048641	34061608	12968	2	100505583	-32839	ENSG00000261683	LINC00838	long intergenic non-protein coding RNA 838
chr10	34157587	34158670	1084	Distal Intergenic	10	34048641	34061608	12968	2	100505583	-95979	ENSG00000261683	LINC00838	long intergenic non-protein coding RNA 838
chr10	34165071	34166502	1432	Distal Intergenic	10	34048641	34061608	12968	2	100505583	-103463	ENSG00000261683	LINC00838	long intergenic non-protein coding RNA 838
chr10	34188755	34190688	1934	Distal Intergenic	10	34048641	34061608	12968	2	100505583	-127147	ENSG00000261683	LINC00838	long intergenic non-protein coding RNA 838
chr10	34231272	34231835	564	Distal Intergenic	10	34048641	34061608	12968	2	100505583	-169664	ENSG00000261683	LINC00838	long intergenic non-protein coding RNA 838
chr10	34313369	34314432	1064	Distal Intergenic	10	34048641	34061608	12968	2	100505583	-251761	ENSG00000261683	LINC00838	long intergenic non-protein coding RNA 838
chr10	34391077	34392512	1436	Distal Intergenic	10	34606035	34673182	67148	2	56288	280670	ENSG00000148498	PARD3	par-3 family cell polarity regulator
chr10	34417428	34417965	538	Intron (uc010qej.2/56288, intron 23 of 24)	10	34606035	34673182	67148	2	56288	255217	ENSG00000148498	PARD3	par-3 family cell polarity regulator
chr10	34419988	34421241	1254	Exon (uc010qej.2/56288, exon 23 of 25)	10	34606035	34673182	67148	2	56288	251941	ENSG00000148498	PARD3	par-3 family cell polarity regulator
chr10	34422949	34424733	1785	Intron (uc010qej.2/56288, intron 22 of 24)	10	34606035	34673182	67148	2	56288	248449	ENSG00000148498	PARD3	par-3 family cell polarity regulator
chr10	34466530	34467878	1349	Intron (uc010qej.2/56288, intron 22 of 24)	10	34606035	34673182	67148	2	56288	205304	ENSG00000148498	PARD3	par-3 family cell polarity regulator
chr10	34470387	34470971	585	Intron (uc010qej.2/56288, intron 22 of 24)	10	34606035	34673182	67148	2	56288	202211	ENSG00000148498	PARD3	par-3 family cell polarity regulator
chr10	34570930	34571571	642	Intron (uc010qej.2/56288, intron 21 of 24)	10	34606035	34673182	67148	2	56288	101611	ENSG00000148498	PARD3	par-3 family cell polarity regulator
chr10	34697060	34698174	1115	Intron (uc010qej.2/56288, intron 5 of 24)	10	34601188	34715659	114472	2	56288	17485	ENSG00000148498	PARD3	par-3 family cell polarity regulator
chr10	34710540	34711267	728	Intron (uc010qej.2/56288, intron 5 of 24)	10	34601188	34715659	114472	2	56288	4392	ENSG00000148498	PARD3	par-3 family cell polarity regulator
chr10	34712477	34713550	1074	Intron (uc010qej.2/56288, intron 5 of 24)	10	34601188	34715659	114472	2	56288	2109	ENSG00000148498	PARD3	par-3 family cell polarity regulator
chr10	34721959	34722726	768	Intron (uc010qej.2/56288, intron 5 of 24)	10	34601188	34715659	114472	2	56288	-6300	ENSG00000148498	PARD3	par-3 family cell polarity regulator
chr10	34743769	34744429	661	Intron (uc010qej.2/56288, intron 4 of 24)	10	34601188	34715659	114472	2	56288	-28110	ENSG00000148498	PARD3	par-3 family cell polarity regulator
chr10	34855599	34856482	884	Intron (uc010qej.2/56288, intron 2 of 24)	10	34606035	34885385	279351	2	56288	28903	ENSG00000148498	PARD3	par-3 family cell polarity regulator
chr10	34872342	34874113	1772	Intron (uc010qej.2/56288, intron 2 of 24)	10	34606035	34885385	279351	2	56288	11272	ENSG00000148498	PARD3	par-3 family cell polarity regulator
chr10	34901238	34902563	1326	Intron (uc010qej.2/56288, intron 2 of 24)	10	34606035	34885385	279351	2	56288	-15853	ENSG00000148498	PARD3	par-3 family cell polarity regulator
chr10	35104811	35105852	1042	Promoter (<=1kb)	10	34606035	35104253	498219	2	56288	-558	ENSG00000148498	PARD3	par-3 family cell polarity regulator
chr10	35115738	35116386	649	Distal Intergenic	10	34606035	35104253	498219	2	56288	-11485	ENSG00000148498	PARD3	par-3 family cell polarity regulator
chr10	35119137	35119980	844	Distal Intergenic	10	34606035	35104253	498219	2	56288	-14884	ENSG00000148498	PARD3	par-3 family cell polarity regulator
chr10	35220035	35220802	768	Distal Intergenic	10	34606035	35104253	498219	2	56288	-115782	ENSG00000148498	PARD3	par-3 family cell polarity regulator
chr10	35243953	35244945	993	Distal Intergenic	10	35297479	35363258	65780	2	8453	118313	ENSG00000108094	CUL2	cullin 2
chr10	35378755	35379965	1211	Promoter (<=1kb)	10	35297479	35379311	81833	2	8453	0	ENSG00000108094	CUL2	cullin 2
chr10	35675489	35676272	784	Intron (uc001iyu.4/219771, intron 3 of 11)	10	35625802	35860847	235046	1	219771	49687	ENSG00000108100	CCNY	cyclin Y
chr10	35722848	35723442	595	Intron (uc001iyu.4/219771, intron 3 of 11)	10	35625802	35860847	235046	1	219771	97046	ENSG00000108100	CCNY	cyclin Y
chr10	35834843	35836234	1392	Intron (uc001iyu.4/219771, intron 9 of 11)	10	35894338	35897863	3526	1	219770	-58104	ENSG00000177291	GJD4	gap junction protein delta 4
chr10	35988481	35989343	863	Distal Intergenic	10	35927177	35930362	3186	2	8325	-58119	ENSG00000177283	FZD8	frizzled class receptor 8
chr10	35996359	35997282	924	Distal Intergenic	10	35927177	35930362	3186	2	8325	-65997	ENSG00000177283	FZD8	frizzled class receptor 8
chr10	36009226	36009824	599	Distal Intergenic	10	35927177	35930362	3186	2	8325	-78864	ENSG00000177283	FZD8	frizzled class receptor 8
chr10	36041393	36042479	1087	Distal Intergenic	10	35927177	35930362	3186	2	8325	-111031	ENSG00000177283	FZD8	frizzled class receptor 8
chr10	36046322	36047736	1415	Distal Intergenic	10	35927177	35930362	3186	2	8325	-115960	ENSG00000177283	FZD8	frizzled class receptor 8
chr10	36054114	36055671	1558	Distal Intergenic	10	35927177	35930362	3186	2	8325	-123752	ENSG00000177283	FZD8	frizzled class receptor 8
chr10	36110255	36111000	746	Distal Intergenic	10	35927177	35930362	3186	2	8325	-179893	ENSG00000177283	FZD8	frizzled class receptor 8
chr10	36376300	36377232	933	Distal Intergenic	10	35927177	35930362	3186	2	8325	-445938	ENSG00000177283	FZD8	frizzled class receptor 8
chr10	36378140	36379865	1726	Distal Intergenic	10	35927177	35930362	3186	2	8325	-447778	ENSG00000177283	FZD8	frizzled class receptor 8
chr10	36409551	36410167	617	Distal Intergenic	10	35927177	35930362	3186	2	8325	-479189	ENSG00000177283	FZD8	frizzled class receptor 8
chr10	36459658	36462578	2921	Distal Intergenic	10	35927177	35930362	3186	2	8325	-529296	ENSG00000177283	FZD8	frizzled class receptor 8
chr10	36470203	36471032	830	Distal Intergenic	10	35927177	35930362	3186	2	8325	-539841	ENSG00000177283	FZD8	frizzled class receptor 8
chr10	36475516	36478122	2607	Distal Intergenic	10	35927177	35930362	3186	2	8325	-545154	ENSG00000177283	FZD8	frizzled class receptor 8
chr10	36537002	36537965	964	Distal Intergenic	10	35927177	35930362	3186	2	8325	-606640	ENSG00000177283	FZD8	frizzled class receptor 8
chr10	36542728	36544149	1422	Distal Intergenic	10	35927177	35930362	3186	2	8325	-612366	ENSG00000177283	FZD8	frizzled class receptor 8
chr10	36544919	36545776	858	Distal Intergenic	10	35927177	35930362	3186	2	8325	-614557	ENSG00000177283	FZD8	frizzled class receptor 8
[truncated: 17,967 more rows]
