# Supplementary material for: Mechanism of efficacy of trabectedin against myxoid liposarcoma entails detachment of the FUS-DDIT3 transcription factor from its DNA binding sites
Source: J Exp Clin Cancer Res. 2024 Nov 26;43:309. doi: 10.1186/s13046-024-03228-z (PMC11590625; doi:10.1186/s13046-024-03228-z)
Supplement: Supplementary file 4 — Additional file 4: Table S4. Pathway enrichment results from the consensus of the control peaks in ML017. ID, the identifier of the pathway as stored in the database of origin; Description, the extended name of the pathway; p-value, statistical p-value; q-value, multiple testing corrected p-value; Count, number of genes in pathways. See attached excel file. [file 13046_2024_3228_MOESM4_ESM.xlsx]

## Sheet: Table_S4
ID	Description	p-value	q-value	Count
R-HSA-372790	Signaling by GPCR	4993.53	5.96595e+06	271
R-HSA-388396	GPCR downstream signalling	20933.9	1.25053e+07	249
R-HSA-9006934	Signaling by Receptor Tyrosine Kinases	1.2898e+09	0.0014867794231224	238
WP3888	VEGFA-VEGFR2 signaling pathway	227994	6.43669e+07	205
R-HSA-500792	GPCR ligand binding	9.2697e+07	0.0002768712274937	159
R-HSA-1474244	Extracellular matrix organization	248188	9.88399e+07	149
WP4172	PI3K-Akt signaling pathway	0.0005987882916326	0.0098457748134147	144
WP3932	Focal adhesion: PI3K-Akt-mTOR-signaling pathway	0.0003755645134079	0.0077863031841562	131
R-HSA-9013149	RAC1 GTPase cycle	1.36889e+09	0.0014867794231224	100
WP306	Focal adhesion	1.54725e+09	0.0006148290711887	96
WP2857	Mesodermal commitment pathway	458261	5.46295e+08	85
WP2858	Ectoderm differentiation	48070.1	7.64062e+07	82
WP2853	Endoderm differentiation	1.5465e+08	9.7575e+08	77
WP437	EGF/EGFR signaling pathway	0.0015856732063808	0.0168025722220008	74
WP236	Adipogenesis	2.44502e+07	2.33178e+09	73
WP51	Regulation of actin cytoskeleton	0.0005965108511507	0.0098457748134147	71
WP366	TGF-beta signaling pathway	0.0005059041699736	0.0092783234412172	64
R-HSA-1500931	Cell-Cell communication	2.57267e+09	0.0021954777452134	62
R-HSA-5173105	O-linked glycosylation	1.69298e+08	0.0004045340024295	58
WP4541	Hippo-Merlin signaling dysregulation	0.0018790196425124	0.0194781670036187	57
WP3931	Embryonic stem cell pluripotency pathways	0.0023712604901949	0.02093920081985	55
WP428	Wnt signaling	0.0047173882139879	0.0335738705567407	53
R-HSA-1474290	Collagen formation	9.64648e+08	0.0014660390238002	51
R-HSA-216083	Integrin cell surface interactions	0.0001562793413646	0.0081179429038376	46
R-HSA-3000178	ECM proteoglycans	3.5112e+09	0.0027966406991466	45
WP4806	EGFR tyrosine kinase inhibitor resistance	0.0008515481627151	0.0124639046872013	43
R-HSA-1650814	Collagen biosynthesis and modifying enzymes	1.10437e+09	0.0014660390238002	41
WP4816	TGF-beta receptor signaling in skeletal dysplasias	1.73672e+07	9.7575e+08	38
WP560	TGF-beta receptor signaling	1.84165e+08	9.7575e+08	36
R-HSA-3000171	Non-integrin membrane-ECM interactions	2.43826e+09	0.0021954777452134	36
R-HSA-3906995	Diseases associated with O-glycosylation of proteins	0.0001459300275894	0.0079249081968417	34
WP98	Prostaglandin synthesis and regulation	4.03297e+07	3.20515e+09	32
WP585	Interferon type I signaling pathways	0.0022666482918143	0.020599278943373	29
R-HSA-1566948	Elastic fibre formation	5.89304e+09	0.0041415479655997	29
R-HSA-8948216	Collagen chain trimerization	0.0001001059952146	0.0062933676487952	28
WP2637	Interleukin-1 (IL-1) structural pathway	0.0019386267713706	0.0196510844952037	27
WP2038	Microtubule cytoskeleton regulation	0.0014262876360839	0.0168025722220008	26
R-HSA-5173214	O-glycosylation of TSR domain-containing proteins	0.0001106191053686	0.0062933676487952	26
WP4249	Hedgehog signaling pathway	0.0010073132576872	0.0141273345427959	25
WP2586	Aryl hydrocarbon receptor pathway	0.003614508548162	0.0291545154056412	25
WP4149	White fat cell differentiation	2.53355e+08	0.000120285703529	24
WP3850	Factors and pathways affecting insulin-like growth factor (IGF1)-Akt signaling	6.34834e+09	0.0017806791578477	24
WP500	Glycogen synthesis and degradation	0.000676515244974	0.0107530317885342	24
WP4844	Influence of laminopathies on Wnt signaling	0.0037631527239779	0.0294168797922697	21
WP58	Monoamine GPCRs	0.0015852181942539	0.0168025722220008	20
WP2197	Endothelin pathways	0.0046556310239731	0.0335738705567407	19
WP4830	GDNF/RET signaling axis	1.7843e+09	0.000654483917221	18
WP3599	Transcription factor regulation in adipogenesis	0.0011158054646489	0.0147795285229811	15
WP4482	Vitamin D in inflammatory diseases	0.004312317037449	0.0321295989796779	14
WP3664	Regulation of Wnt / B-catenin signaling by small molecule compounds	0.0004283770464011	0.0085111755271811	13
WP3967	miR-509-3p alteration of YAP1/ECM axis	0.0010607649704437	0.0144519257627369	13
WP3859	TGF-beta signaling in thyroid cells for epithelial-mesenchymal transition	0.002289566655185	0.020599278943373	12
WP3874	Canonical and non-canonical TGF-B signaling	0.002289566655185	0.020599278943373	12
