# Supplementary material for: Mechanism of efficacy of trabectedin against myxoid liposarcoma entails detachment of the FUS-DDIT3 transcription factor from its DNA binding sites
Source: J Exp Clin Cancer Res. 2024 Nov 26;43:309. doi: 10.1186/s13046-024-03228-z (PMC11590625; doi:10.1186/s13046-024-03228-z)
Supplement: Supplementary file 5 — Additional file 5: Table S5. Differentially bound peaks (DBPs) from the comparison between ML017ET control (CTRL) conditions and ML017 CTRL. Chrom, chromosome; start and end indicate the starting and the ending position of the consensus peak; width indicate the extension of the consensus peak in bp; Conc is the mean read concentration over all the samples, i.e. log2 normalized ChIP read counts with read of the reference control sample subtracted; Conc_ML017ET_ctrl, mean read concentration over the ML017ET at basal conditions; Conc_ML017_ctrl, mean read concentration over the ML017 at basal conditions; Fold represents the differences in mean concentration between the compared groups; p.value is the significance of the comparison; FDR is the false discovery rate corrected p-value; annotation indicates the genomic region associated with the consensus peak; geneStart and geneEnd represent the starting and the ending position of the annotated gene; geneLength is the length of the annotated gene; geneStrand represents the reading strand of the annotated gene, 1 for forward, 2 for reverse; geneID is the official Entrez identifier of the annotated gene; distanceToTSS indicates the distance in bp from the transcription start site (TSS) of the annotated gene; ENSEMBL is the official ENSEMBL identifier associated with the annotated gene; SYMBOL is the official HUGO gene symbol identifier for the annotated gene; GENENAME is the official gene name of the annotated gene. See attached excel file. [file 13046_2024_3228_MOESM5_ESM.xlsx]

## Sheet: ML017ET_ctrl_vs_ML017_ctrl_tota
chrom	start	end	width	Conc	Conc_ML017ET_ctrl	Conc_ML017_ctrl	Fold	p.value	FDR	annotation	geneStart	geneEnd	geneLength	geneStrand	geneId	distanceToTSS	ENSEMBL	SYMBOL	GENENAME
chr1	201642132	201642510	379	4.60933	5.83172	0	8.11173	9.90694e-07	0.000977447	Intron (uc001gwu.3/89796, intron 1 of 28)	201617450	201796102	178653	1	89796	24682	ENSG00000134369	NAV1	neuron navigator 1
chr5	118788169	118788955	787	5.54789	6.77028	0	8.81075	1.9051e-06	0.00184979	Promoter (<=1kb)	118788202	118878030	89829	1	3295	0	ENSG00000133835	HSD17B4	hydroxysteroid 17-beta dehydrogenase 4
chr1	151137996	151139142	1147	4.74843	5.96159	0	6.91852	4.9111e-06	0.00469402	Promoter (<=1kb)	151132224	151138370	6147	2	388695	0	ENSG00000163155	LYSMD1	LysM domain containing 1
chr12	98987376	98988647	1272	4.38855	5.61095	0	7.06692	6.20695e-06	0.00584131	Promoter (<=1kb)	98987403	98995778	8376	1	5250	0	ENSG00000075415	SLC25A3	solute carrier family 25 member 3
chr1	8747591	8748032	442	4.08177	5.30416	0	6.59606	7.51227e-06	0.00696262	Intron (uc001ape.3/473, intron 2 of 23)	8525030	8813897	288868	2	473	65865	ENSG00000142599	RERE	arginine-glutamic acid dipeptide repeats
chr10	60338685	60339267	583	3.44977	4.67216	0	5.54963	1.39073e-05	0.0126974	Intron (uc001jki.1/80114, intron 1 of 20)	60272904	60588845	315942	1	80114	65781	ENSG00000122870	BICC1	BicC family RNA binding protein 1
chr4	19581596	19582103	508	4.56532	0	5.37268	-4.86033	1.99718e-05	0.0179661	Distal Intergenic	20255235	20620788	365554	1	9353	-673132	ENSG00000145147	SLIT2	slit guidance ligand 2
chr17	8279360	8280142	783	3.31494	4.53733	0	4.40886	2.71042e-05	0.0240289	Promoter (<=1kb)	8271973	8280029	8057	2	124751	0	ENSG00000184619	KRBA2	KRAB-A domain containing 2
chr1	161135834	161137082	1249	3.86277	5.08516	0	4.69938	2.96383e-05	0.025679	Promoter (<=1kb)	161136181	161141010	4830	1	5498	0	ENSG00000143224	PPOX	protoporphyrinogen oxidase
chr6	155634843	155635691	849	4.31016	5.53255	0	5.04024	2.98052e-05	0.025679	Promoter (<=1kb)	155577264	155635617	58354	2	51106	0	ENSG00000029639	TFB1M	transcription factor B1, mitochondrial
chr20	34286482	34288004	1523	4.79189	6.01428	0	5.35112	3.0662e-05	0.0260503	Promoter (<=1kb)	34287232	34288902	1671	1	140823	0	ENSG00000125995	ROMO1	reactive oxygen species modulator 1
chr14	50318844	50319699	856	4.79235	6.01475	0	5.07591	3.59188e-05	0.0300985	Promoter (<=1kb)	50033027	50319539	286513	2	9147	0	ENSG00000165525	NEMF	nuclear export mediator factor
chr19	58739663	58740598	936	3.89672	5.11912	0	4.35397	3.76019e-05	0.0310831	Promoter (<=1kb)	58740070	58771159	31090	1	27300	0	ENSG00000198131	ZNF544	zinc finger protein 544
chr12	59434097	59434738	642	3.59764	4.82003	0	4.00664	4.12106e-05	0.0336119	Distal Intergenic	59265937	59314319	48383	2	121227	-119778	ENSG00000139263	LRIG3	leucine rich repeats and immunoglobulin like domains 3
chr3	61547700	61549500	1801	4.21703	5.43942	0	4.38715	4.22709e-05	0.0340231	Promoter (<=1kb)	61547243	62280573	733331	1	5793	457	ENSG00000144724	PTPRG	protein tyrosine phosphatase receptor type G
chr13	25860945	25861702	758	4.17499	5.39738	0	4.00522	5.14236e-05	0.0408524	Promoter (<=1kb)	25802307	25861704	59398	2	9107	2	ENSG00000139505	MTMR6	myotubularin related protein 6
chr12	102846354	102846808	455	3.56312	4.78552	0	3.46374	5.76832e-05	0.0448394	Intron (uc001tjn.2/3479, intron 2 of 3)	102789645	102872429	82785	2	3479	25621	ENSG00000017427	IGF1	insulin like growth factor 1
chr10	5977067	5977442	376	3.9477	5.17009	0	3.67369	5.79084e-05	0.0448394	Intron (uc001iir.4/84893, intron 20 of 21)	5936349	5979558	43210	1	84893	40718	ENSG00000134452	FBH1	F-box DNA helicase 1
chr4	19749808	19751307	1500	5.43086	0	6.23822	-3.66466	6.25283e-05	0.0478115	Distal Intergenic	20255235	20620788	365554	1	9353	-503928	ENSG00000145147	SLIT2	slit guidance ligand 2
