# Supplementary material for: Mechanism of efficacy of trabectedin against myxoid liposarcoma entails detachment of the FUS-DDIT3 transcription factor from its DNA binding sites
Source: J Exp Clin Cancer Res. 2024 Nov 26;43:309. doi: 10.1186/s13046-024-03228-z (PMC11590625; doi:10.1186/s13046-024-03228-z)
Supplement: Supplementary file 6 — Additional file 6: Table S6. Differentially bound peaks (DBPs) of the ML017 model from the comparison ET-24h vs CTRL (sheet name reported as ET-24 vs CTRL), ET-72h vs CTRL (sheet name reported as ET-72 vs CTRL), and ET-15d vs CTRL (sheet name reported as ET-15 vs CTRL). For each sheet name columns legend is as follows: Chrom, chromosome; start and end indicate the starting and the ending position of the consensus peak; width indicate the extension of the consensus peak in bp; Conc is the mean read concentration over all the samples, i.e. log2 normalized ChIP read counts with read of the reference control sample subtracted; Conc_ML017_ET-24/ET-72/ET-15, mean read concentration over the selected condition; Conc_ML017_ctrl, mean read concentration over the ML017 at basal conditions; Fold represents the differences in mean concentration between the compared groups; p.value is the significance of the comparison; FDR is the false discovery rate corrected p-value; annotation indicates the genomic region associated with the consensus peak; geneStart and geneEnd represent the starting and the ending position of the annotated gene; geneLength is the length of the annotated gene; geneStrand represents the reading strand of the annotated gene, 1 for forward, 2 for reverse; geneID is the official Entrez identifier of the annotated gene; distanceToTSS indicates the distance in bp from the transcription start site (TSS) of the annotated gene; ENSEMBL is the official ENSEMBL identifier associated with the annotated gene; SYMBOL is the official HUGO gene symbol identifier for the annotated gene; GENENAME is the official gene name of the annotated gene. See attached excel file. [file 13046_2024_3228_MOESM6_ESM.xlsx]

## Sheet: ET-24 vs CTRL
chrom	start	end	width	Conc	Conc_ML017_ET24	Conc_ML017_ctrl	Fold	p.value	FDR	annotation	geneStart	geneEnd	geneLength	geneStrand	geneId	distanceToTSS	ENSEMBL	SYMBOL	GENENAME
chr12	98987376	98988647	1272	4.91985	6.14224	0	7.69717	1.12463e-06	0.000681885	Promoter (<=1kb)	98987403	98995778	8376	1	5250	0	ENSG00000075415	SLC25A3	solute carrier family 25 member 3
chr17	48473520	48474932	1413	4.44025	5.66265	0	6.52326	1.43731e-05	0.00857852	Promoter (<=1kb)	48458594	48474914	16321	2	55379	0	ENSG00000108829	LRRC59	leucine rich repeat containing 59
chr1	151137996	151139142	1147	4.23252	5.44168	0	5.87082	1.69891e-05	0.00998383	Promoter (<=1kb)	151132224	151138370	6147	2	388695	0	ENSG00000163155	LYSMD1	LysM domain containing 1
chr10	69834168	69835112	945	4.77306	5.98637	0	6.10364	1.92898e-05	0.0111641	Promoter (<=1kb)	69681656	69835103	153448	2	26091	0	ENSG00000148634	HERC4	HECT and RLD domain containing E3 ubiquitin protein ligase 4
chr10	115808520	115809158	639	3.12963	4.35202	0	5.55002	2.02733e-05	0.0115582	Distal Intergenic	115803806	115806667	2862	1	153	4714	ENSG00000043591	ADRB1	adrenoceptor beta 1
chr11	63753626	63754593	968	4.14306	5.36545	0	6.05271	2.22922e-05	0.0125223	Promoter (<=1kb)	63753833	63765892	12060	1	55611	0	ENSG00000167770	OTUB1	OTU deubiquitinase, ubiquitin aldehyde binding 1
chr2	208149946	208150962	1017	3.79633	0	4.60368	-5.64126	2.6718e-05	0.0147909	Distal Intergenic	207938862	208031970	93109	2	8609	-117976	ENSG00000118263	KLF7	Kruppel like factor 7
chr20	34286482	34288004	1523	4.60966	5.83206	0	5.74711	3.91243e-05	0.0213496	Promoter (<=1kb)	34287232	34288902	1671	1	140823	0	ENSG00000125995	ROMO1	reactive oxygen species modulator 1
chrX	135961478	135962851	1374	3.93286	5.15526	0	5.14086	5.29462e-05	0.0284851	Promoter (<=1kb)	135961358	135961430	73	2	26787	-48	ENSG00000206979	SNORD61	small nucleolar RNA, C/D box 61
chr15	24098400	24098926	527	3.84074	0	4.6481	-4.98242	5.5675e-05	0.0291083	Distal Intergenic	23930554	23932450	1897	2	4692	-165950	ENSG00000182636	NDN	necdin, MAGE family member
chr19	58739663	58740598	936	3.62458	4.84697	0	4.95511	5.62352e-05	0.0291083	Promoter (<=1kb)	58740070	58771159	31090	1	27300	0	ENSG00000198131	ZNF544	zinc finger protein 544
chr22	50744648	50745921	1274	4.62047	5.83633	0	5.17922	5.63908e-05	0.0291083	Promoter (<=1kb)	50713408	50746001	32594	2	23654	80	ENSG00000196576	PLXNB2	plexin B2
chr1	57043521	57045145	1625	4.94745	6.16428	0	5.10717	5.95393e-05	0.0303237	Promoter (<=1kb)	56960419	57045257	84839	2	8613	112	ENSG00000162407	PLPP3	phospholipid phosphatase 3
chr10	75011755	75013140	1386	4.94387	6.13662	0.131138	4.28299	6.13283e-05	0.0308239	Promoter (<=1kb)	75006446	75012451	6006	2	51021	0	ENSG00000182180	MRPS16	mitochondrial ribosomal protein S16
chr2	202645031	202646268	1238	4.03337	5.25576	0	4.92065	6.57758e-05	0.0326299	Promoter (<=1kb)	202564986	202645895	80910	2	57679	0	ENSG00000003393	ALS2	alsin Rho guanine nucleotide exchange factor ALS2
chr1	229643423	229644155	733	3.97352	5.19591	0	4.76995	7.30407e-05	0.0357694	Promoter (<=1kb)	229577044	229644088	67045	2	55746	0	ENSG00000069248	NUP133	nucleoporin 133
chr11	62413215	62414114	900	4.58156	5.79725	0	4.7122	7.41825e-05	0.0358687	Promoter (<=1kb)	62392298	62414198	21901	2	23193	84	ENSG00000089597	GANAB	glucosidase II alpha subunit
chr1	165667262	165667831	570	3.75352	4.97592	0	4.62015	7.78521e-05	0.0371724	Promoter (<=1kb)	165631449	165667823	36375	2	223	0	ENSG00000143149	ALDH9A1	aldehyde dehydrogenase 9 family member A1
chr3	61547700	61549500	1801	3.85273	5.07512	0	4.61887	7.98533e-05	0.0376573	Promoter (<=1kb)	61547243	62280573	733331	1	5793	457	ENSG00000144724	PTPRG	protein tyrosine phosphatase receptor type G
chr10	30637374	30638203	830	4.09591	5.30375	0	4.41357	8.29989e-05	0.0386633	Promoter (<=1kb)	30598730	30638267	39538	2	55149	64	ENSG00000107951	MTPAP	mitochondrial poly(A) polymerase
chr7	93632958	93633744	787	3.9126	5.13499	0	4.54772	8.55275e-05	0.0393612	Promoter (<=1kb)	93592082	93633690	41609	2	10282	0	ENSG00000105829	BET1	Bet1 golgi vesicular membrane trafficking protein
chr11	10829031	10830529	1499	5.46811	6.67927	0	4.5191	8.71952e-05	0.039651	Promoter (<=1kb)	10818593	10829543	10951	2	1982	0	ENSG00000110321	EIF4G2	eukaryotic translation initiation factor 4 gamma 2
chr6	155634843	155635691	849	3.72383	4.94623	0	4.41651	9.06721e-05	0.040747	Promoter (<=1kb)	155577264	155635617	58354	2	51106	0	ENSG00000029639	TFB1M	transcription factor B1, mitochondrial
chr19	1250704	1252100	1397	4.00257	5.22496	0	4.45317	9.35102e-05	0.0415338	Exon (uc002lrp.3/90007, exon 3 of 8)	1248552	1259142	10591	1	90007	2152	ENSG00000167470	MIDN	midnolin
chr8	67836826	67838157	1332	3.96721	5.1896	0	4.40996	9.58708e-05	0.0416853	Promoter (<=1kb)	67834165	67837777	3613	2	641638	0	ENSG00000245910	SNHG6	small nucleolar RNA host gene 6
chr11	134123214	134123832	619	3.73842	4.94214	0	4.11893	9.60341e-05	0.0416853	Promoter (<=1kb)	134123434	134129819	6386	1	27034	0	ENSG00000151498	ACAD8	acyl-CoA dehydrogenase family member 8
chr20	37075287	37076134	848	4.11632	5.33871	0	4.41201	9.84116e-05	0.0420011	Promoter (<=1kb)	37075297	37079564	4268	1	128439	0	ENSG00000174365	SNHG11	small nucleolar RNA host gene 11
chr11	68670689	68672180	1492	4.76061	5.97384	0	4.394	9.99447e-05	0.0420011	Promoter (<=1kb)	68658746	68671303	12558	2	219927	0	ENSG00000197345	MRPL21	mitochondrial ribosomal protein L21
chr1	23346169	23347330	1162	4.10275	5.32514	0	4.38554	0.00010006	0.0420011	Promoter (<=1kb)	23345941	23410184	64244	1	23028	228	ENSG00000004487	KDM1A	lysine demethylase 1A
chr15	90197810	90198741	932	3.93008	5.15247	0	4.32421	0.000101362	0.0420851	Promoter (<=1kb)	90171201	90198682	27482	2	374654	0	ENSG00000166813	KIF7	kinesin family member 7
chr11	61595645	61596706	1062	3.85114	5.07353	0	4.26723	0.000104129	0.0426298	Promoter (<=1kb)	61595713	61631693	35981	1	9415	0	ENSG00000134824	FADS2	fatty acid desaturase 2
chr1	231376233	231377666	1434	3.86199	5.08438	0	4.25991	0.000104906	0.0426298	Promoter (<=1kb)	231359509	231376924	17416	2	128061	0	ENSG00000143633	C1orf131	chromosome 1 open reading frame 131
chr15	65281419	65282176	758	3.76923	4.99162	0	4.20349	0.000107455	0.0432058	Promoter (<=1kb)	65255363	65281812	26450	2	51324	0	ENSG00000090487	SPG21	SPG21 abhydrolase domain containing, maspardin
chr21	33764604	33765639	1036	3.79638	5.01877	0	4.17602	0.00011019	0.0438443	Promoter (<=1kb)	33765442	33766266	825	1	84996	0	ENSG00000256073	URB1-AS1	URB1 antisense RNA 1 (head to head)
chr10	7707434	7708956	1523	5.08569	6.28571	0	3.72023	0.000115719	0.0455693	Promoter (<=1kb)	7601232	7708961	107730	2	80760	5	ENSG00000123243	ITIH5	inter-alpha-trypsin inhibitor heavy chain 5
chr5	138609773	138610137	365	3.73827	4.96066	0	4.06457	0.000118304	0.0461121	Promoter (<=1kb)	138609441	138667366	57926	1	9782	332	ENSG00000015479	MATR3	matrin 3
chr3	122920729	122921519	791	3.99467	5.21706	0	4.05498	0.000124139	0.047889	Promoter (<=1kb)	122920774	122992982	72209	1	26984	0	ENSG00000121542	SEC22A	SEC22 homolog A, vesicle trafficking protein
chr17	79669634	79671286	1653	4.67109	5.88718	0	4.02991	0.00012537	0.047889	Promoter (<=1kb)	79670400	79688046	17647	1	1468	0	ENSG00000183048	SLC25A10	solute carrier family 25 member 10
chr8	13013145	13014141	997	3.49634	0	4.30369	-3.86636	0.00012708	0.0480613	Intron (uc003wwl.1/10395, intron 1 of 13)	12940872	12990809	49938	2	10395	-22336	ENSG00000164741	DLC1	DLC1 Rho GTPase activating protein
chr10	35500355	35501180	826	3.97356	0	4.78091	-3.92284	0.00013234	0.0495601	3' UTR	35484830	35501886	17057	1	1390	15525	ENSG00000095794	CREM	cAMP responsive element modulator
chr12	107349754	107350842	1089	4.0407	5.25333	0	3.79219	0.000134018	0.0497011	Promoter (<=1kb)	107349544	107367813	18270	1	90488	210	ENSG00000151135	TMEM263	transmembrane protein 263

## Sheet: ET-72 vs CTRL
chrom	start	end	width	Conc	Conc_ML017_ET72	Conc_ML017_ctrl	Fold	p.value	FDR	annotation	geneStart	geneEnd	geneLength	geneStrand	geneId	distanceToTSS	ENSEMBL	SYMBOL	GENENAME
chr1	61718995	61721340	2346	5.79199	0	6.59935	-5.41418	2.03753e-07	4.97084e-05	Intron (uc001czy.3/4774, intron 2 of 10)	61869748	61928460	58713	1	4774	-148408	ENSG00000162599	NFIA	nuclear factor I A
chr16	73355025	73356142	1118	6.16498	0	6.97233	-5.498	3.04218e-07	7.38839e-05	Distal Intergenic	73420704	73436379	15676	1	100506172	-64562	ENSG00000258779	LINC01568	long intergenic non-protein coding RNA 1568
chr4	109158756	109159646	891	5.87594	0	6.68329	-5.2277	7.63921e-07	0.000183873	Distal Intergenic	109093276	109097586	4311	1	641518	65480	ENSG00000232021	LEF1-AS1	LEF1 antisense RNA 1
chr5	141769002	141770694	1693	5.2314	0	6.03876	-5.02469	7.69907e-07	0.00018449	Distal Intergenic	141689992	141704620	14629	2	81848	-64382	ENSG00000187678	SPRY4	sprouty RTK signaling antagonist 4
chr3	152479386	152480702	1317	6.05639	0	6.86374	-5.28283	7.90294e-07	0.000188537	Distal Intergenic	152552736	152555843	3108	1	5028	-72034	ENSG00000169860	P2RY1	purinergic receptor P2Y1
chr2	64067608	64071008	3401	5.34606	0	6.15342	-5.05346	7.97814e-07	0.000189493	Promoter (<=1kb)	64068098	64118696	50599	1	7360	0	ENSG00000169764	UGP2	UDP-glucose pyrophosphorylase 2
chr5	124012726	124014190	1465	5.43597	0	6.24333	-5.07272	8.44129e-07	0.000199614	Intron (uc003ktq.1/57507, intron 2 of 8)	123972610	123980354	7745	2	57507	-32372	ENSG00000168916	ZNF608	zinc finger protein 608
chr4	178375920	178377388	1469	5.25217	0	6.05952	-4.90906	1.69554e-06	0.000399199	Intron (uc003iux.1/uc003iux.1, intron 2 of 5)	178351929	178363657	11729	2	175	-12263	ENSG00000038002	AGA	aspartylglucosaminidase
chr18	61106614	61107850	1237	5.04699	0	5.85435	-4.83588	1.90285e-06	0.00044606	Distal Intergenic	61064267	61089752	25486	2	9525	-16862	ENSG00000119541	VPS4B	vacuolar protein sorting 4 homolog B
chr4	23484686	23485494	809	5.03775	0	5.84511	-4.81892	2.09007e-06	0.000487827	Distal Intergenic	23815313	23883734	68422	2	10891	398240	ENSG00000109819	PPARGC1A	PPARG coactivator 1 alpha
chr10	31550279	31552349	2071	5.52297	0	6.33033	-4.90878	2.57521e-06	0.00059847	Distal Intergenic	31607424	31818742	211319	1	6935	-55075	ENSG00000148516	ZEB1	zinc finger E-box binding homeobox 1
chr4	169971450	169973855	2406	5.77839	0	6.58575	-4.9631	2.73922e-06	0.000633854	Distal Intergenic	169922320	169931468	9149	2	84869	-39982	ENSG00000145439	CBR4	carbonyl reductase 4
chr12	98987376	98988647	1272	4.60919	5.83159	0	5.03389	2.79904e-06	0.000644927	Promoter (<=1kb)	98987403	98995778	8376	1	5250	0	ENSG00000075415	SLC25A3	solute carrier family 25 member 3
chr8	82029506	82030729	1224	5.41232	0	6.21968	-4.84849	3.09294e-06	0.000709613	Distal Intergenic	81880046	82024303	144258	2	55824	-5203	ENSG00000076641	PAG1	phosphoprotein membrane anchor with glycosphingolipid microdomains 1
chr9	90812432	90813976	1545	6.34481	0	7.15216	-5.05385	3.66536e-06	0.000837381	Distal Intergenic	90744220	90749900	5681	2	645961	-62532	ENSG00000177910	SPATA31C2	SPATA31 subfamily C member 2
chr16	17427714	17428545	832	5.33673	0	6.14409	-4.79522	3.76526e-06	0.000856572	Intron (uc002dfa.3/64131, intron 2 of 11)	17196181	17564738	368558	2	64131	136193	ENSG00000103489	XYLT1	xylosyltransferase 1
chr20	56704961	56706042	1082	5.47342	0	6.28078	-4.82554	3.80487e-06	0.000861593	Distal Intergenic	56725983	56736183	10201	1	128602	-19941	ENSG00000124237	C20orf85	chromosome 20 open reading frame 85
chr5	117026349	117027781	1433	5.74313	0	6.55048	-4.88911	3.81929e-06	0.000861593	Distal Intergenic	116751208	116915439	164232	1	728342	275141		LINC00992	long intergenic non-protein coding RNA 992
chr5	111250477	111251404	928	5.24341	0	6.05077	-4.7664	3.91641e-06	0.000879822	Intron (uc031skr.1/100873948, intron 1 of 3)	111248205	111353003	104799	1	100873948	2272	ENSG00000250095	NREP-AS1	NREP antisense RNA 1
chr6	129967609	129968538	930	4.78892	0	5.59627	-4.64813	4.16557e-06	0.000931912	Intron (uc003qbr.3/93663, intron 1 of 14)	129898240	130031370	133131	2	93663	62832	ENSG00000146376	ARHGAP18	Rho GTPase activating protein 18
chr2	163099048	163100588	1541	5.24016	0	6.04752	-4.73928	4.53912e-06	0.00101129	Promoter (<=1kb)	163027200	163100045	72846	2	2191	0	ENSG00000078098	FAP	fibroblast activation protein alpha
chr1	145054256	145055373	1118	5.9027	0	6.71006	-4.87931	4.82194e-06	0.00106988	Intron (uc021ott.2/100288142, intron 53 of 131)	144851424	145039992	188569	2	9659	-14264	ENSG00000178104	PDE4DIP	phosphodiesterase 4D interacting protein
chr7	52815246	52816013	768	5.40272	0	6.21008	-4.72819	5.86931e-06	0.00129693	Distal Intergenic	53103349	53104618	1270	1	285877	-287336	ENSG00000221900	POM121L12	POM121 transmembrane nucleoporin like 12
chr2	54556773	54558054	1282	5.08564	0	5.893	-4.65686	5.94987e-06	0.00130936	Promoter (<=1kb)	54558071	54588714	30644	1	129852	-17	ENSG00000177994	C2orf73	chromosome 2 open reading frame 73
chr20	52556004	52556823	820	4.74853	0	5.55589	-4.57374	6.25491e-06	0.00137089	Distal Intergenic	52560079	52612736	52658	2	8537	55913	ENSG00000064787	BCAS1	brain enriched myelin associated protein 1
chr12	86106731	86107714	984	5.07729	0	5.88464	-4.63051	6.83881e-06	0.00149195	Distal Intergenic	86198331	86230318	31988	2	9182	122604	ENSG00000198774	RASSF9	Ras association domain family member 9
chr5	122676711	122677453	743	4.99119	0	5.79855	-4.61153	6.86258e-06	0.00149195	Distal Intergenic	122680579	122759286	78708	2	153241	81833	ENSG00000168944	CEP120	centrosomal protein 120
chr11	86689359	86691462	2104	5.2845	0	6.09186	-4.66511	7.17269e-06	0.0015531	Intron (uc001pcf.3/100506368, intron 2 of 2)	86666663	86711989	45327	1	100506368	22696	ENSG00000246523	FZD4-DT	FZD4 divergent transcript
chr5	111194895	111196341	1447	6.73716	2.16336	7.51831	-4.00796	7.36928e-06	0.00158929	Intron (uc011cvr.2/9315, intron 2 of 3)	111248205	111353003	104799	1	100873948	-51864	ENSG00000250095	NREP-AS1	NREP antisense RNA 1
chr7	30360575	30361482	908	4.6552	0	5.46256	-4.51802	7.72637e-06	0.00165307	Intron (uc003tat.3/223082, intron 1 of 4)	30329410	30329506	97	2	100500883	-31069	ENSG00000283237	MIR550B1	microRNA 550b-1
chr2	238199438	238200470	1033	4.90255	0	5.7099	-4.56982	7.80452e-06	0.0016632	Distal Intergenic	238232655	238252157	19503	2	1293	51687	ENSG00000163359	COL6A3	collagen type VI alpha 3 chain
chr8	48424916	48426728	1813	5.30521	0	6.11256	-4.65217	7.84477e-06	0.00166519	Intron (uc011lcz.2/23514, intron 7 of 7)	48352885	48648563	295679	1	23514	72031	ENSG00000164808	SPIDR	scaffold protein involved in DNA repair
chr17	70181474	70182079	606	4.92273	0	5.73009	-4.56926	8.02762e-06	0.00169732	Distal Intergenic	70117161	70122560	5400	1	6662	64313	ENSG00000125398	SOX9	SRY-box transcription factor 9
chr9	18114312	18115589	1278	4.65584	0	5.4632	-4.50248	8.46858e-06	0.00178356	Distal Intergenic	18474079	18681481	207403	1	92949	-358490	ENSG00000178031	ADAMTSL1	ADAMTS like 1
chr10	127084978	127087413	2436	5.27007	0	6.07743	-4.61739	9.07514e-06	0.00190387	Distal Intergenic	127262940	127267014	4075	1	100169752	-175527	ENSG00000237675	TEX36-AS1	TEX36 antisense RNA 1
chr12	106820905	106821789	885	5.47595	0	6.2833	-4.6506	9.39868e-06	0.0019641	Exon (uc001tlp.3/55703, exon 13 of 28)	106751860	106903976	152117	1	55703	69045	ENSG00000013503	POLR3B	RNA polymerase III subunit B
chr4	79218186	79219111	926	5.04667	0	5.85402	-4.55998	9.72621e-06	0.0020247	Intron (uc003hkw.3/80144, intron 14 of 41)	79207546	79240807	33262	1	80144	10640	ENSG00000138759	FRAS1	Fraser extracellular matrix complex subunit 1
chr10	93316469	93318227	1759	4.90036	0	5.70771	-4.51935	1.03597e-05	0.00214231	Intron (uc010qnl.2/100188947, intron 1 of 4)	93066719	93371217	304499	2	100188947	52990		HECTD2-AS1	HECTD2 antisense RNA 1
chr16	67412468	67413111	644	5.33067	0	6.13802	-4.60287	1.03706e-05	0.00214231	Exon (uc002esv.3/55282, exon 12 of 14)	67423712	67425849	2138	2	51673	12738	ENSG00000159713	TPPP3	tubulin polymerization promoting protein family member 3
chr1	61596502	61597878	1377	4.8077	0	5.61505	-4.49734	1.0561e-05	0.00217331	Intron (uc001czy.3/4774, intron 2 of 10)	61547980	61928460	380481	1	4774	48522	ENSG00000162599	NFIA	nuclear factor I A
chr20	58727481	58728536	1056	4.65178	0	5.45914	-4.4561	1.11318e-05	0.00227502	Intron (uc002ybl.3/284757, intron 1 of 4)	58713548	59228978	515431	1	284757	13933	ENSG00000228340	MIR646HG	MIR646 host gene
chr7	130070202	130071495	1294	5.25486	0	6.06221	-4.57444	1.11396e-05	0.00227502	Intron (uc003vpz.4/95681, intron 1 of 10)	130033612	130081051	47440	2	95681	9556	ENSG00000106477	CEP41	centrosomal protein 41
chr3	148689278	148690017	740	4.87447	0	5.68183	-4.49425	1.15737e-05	0.00235474	Distal Intergenic	148709195	148742059	32865	1	2992	-19178	ENSG00000163754	GYG1	glycogenin 1
chr1	29512533	29513293	761	5.02196	0	5.82931	-4.51262	1.22322e-05	0.00247936	Promoter (3-4kb)	29481208	29508637	27430	2	6429	-3896	ENSG00000116350	SRSF4	serine and arginine rich splicing factor 4
chr10	113016164	113016723	560	4.69138	0	5.49874	-4.44049	1.27407e-05	0.00256406	Distal Intergenic	112836790	112840662	3873	1	150	179374	ENSG00000150594	ADRA2A	adrenoceptor alpha 2A
chr8	22869346	22870293	948	5.55638	0	6.36373	-4.60154	1.27688e-05	0.00256406	Intron (uc003xcp.2/23221, intron 9 of 11)	22857092	22877710	20619	1	23221	12254	ENSG00000008853	RHOBTB2	Rho related BTB domain containing 2
chr3	74320531	74321205	675	4.85414	0	5.66149	-4.47204	1.27927e-05	0.00256406	Intron (uc003dpm.1/5067, intron 19 of 21)	74311722	74570343	258622	2	5067	249138	ENSG00000113805	CNTN3	contactin 3
chr5	121609131	121610011	881	5.1488	0	5.95615	-4.52078	1.32549e-05	0.00264686	Distal Intergenic	121647386	121799794	152409	1	9627	-37375	ENSG00000064692	SNCAIP	synuclein alpha interacting protein
chr5	56472096	56473059	964	4.76452	0	5.57188	-4.44634	1.33896e-05	0.00266388	Promoter (<=1kb)	56471275	56560506	89232	1	65056	821	ENSG00000062194	GPBP1	GC-rich promoter binding protein 1
chr13	110929808	110930983	1176	4.91745	0	5.72481	-4.4728	1.36089e-05	0.00269756	Intron (uc001vqw.4/1282, intron 1 of 51)	110801310	110959496	158187	2	1282	28513	ENSG00000187498	COL4A1	collagen type IV alpha 1 chain
chr2	184791489	184792958	1470	5.21245	0	6.0198	-4.52537	1.37142e-05	0.00270708	Distal Intergenic	185463093	185804214	341122	1	91752	-670135	ENSG00000170396	ZNF804A	zinc finger protein 804A
chr7	133234348	133235602	1255	4.8365	0	5.64386	-4.45505	1.37805e-05	0.00270708	Intron (uc003vrk.3/60412, intron 9 of 17)	133261216	133750513	489298	1	60412	-25614	ENSG00000131558	EXOC4	exocyst complex component 4
chr6	111949360	111950424	1065	4.7222	0	5.52955	-4.43221	1.38075e-05	0.00270708	Distal Intergenic	111893920	111927477	33558	2	10758	-21883	ENSG00000056972	TRAF3IP2	TRAF3 interacting protein 2
chr6	5131710	5133650	1941	5.40584	0	6.20589	-4.37026	1.40991e-05	0.00275423	Intron (uc003mwn.1/uc003mwn.1, intron 3 of 3)	5148467	5148556	90	2	100500900	14906	ENSG00000265083	MIR3691	microRNA 3691
chr3	16126989	16128620	1632	4.84322	0	5.65058	-4.45109	1.41572e-05	0.0027556	Intron (uc003caq.4/117248, intron 4 of 12)	16216184	16271253	55070	1	117248	-87564	ENSG00000131386	GALNT15	polypeptide N-acetylgalactosaminyltransferase 15
chr3	70163204	70164354	1151	5.2145	0	6.02186	-4.51813	1.4246e-05	0.00276291	Distal Intergenic	69985751	70017488	31738	1	4286	177453	ENSG00000187098	MITF	melanocyte inducing transcription factor
chr5	117892591	117894095	1505	5.0963	0	5.90365	-4.48054	1.54909e-05	0.00298893	Distal Intergenic	118310281	118310362	82	1	100422885	-416186	ENSG00000283498	MIR1244-2	microRNA 1244-2
chr10	90005236	90006486	1251	5.78689	1.32028	6.56601	-3.85643	1.55223e-05	0.00298893	Intron (uc010qms.1/55328, intron 5 of 5)	90043859	90305279	261421	2	55328	298793	ENSG00000184719	RNLS	renalase, FAD dependent amine oxidase
chr7	28724958	28726599	1642	4.72036	0	5.52772	-4.40951	1.56148e-05	0.00299603	Promoter (<=1kb)	28725721	28764776	39056	1	9586	0	ENSG00000146592	CREB5	cAMP responsive element binding protein 5
chr6	157859144	157860280	1137	4.96344	0	5.7708	-4.45147	1.59326e-05	0.00304617	Intron (uc003qqs.3/79683, intron 1 of 8)	157802557	158094977	292421	1	79683	56587	ENSG00000175048	ZDHHC14	zinc finger DHHC-type palmitoyltransferase 14
chr1	78622710	78623688	979	5.49151	0	6.29887	-4.54168	1.60036e-05	0.00304894	Distal Intergenic	78695283	78759574	64292	1	149047	-71595	ENSG00000237413	MGC27382	uncharacterized MGC27382
chr6	85823244	85824329	1086	5.39175	0	6.1991	-4.5231	1.6136e-05	0.00306334	Distal Intergenic	86159302	86181316	22015	1	4907	-334973	ENSG00000135318	NT5E	5'-nucleotidase ecto
chr22	36044100	36045249	1150	4.53406	0	5.34142	-4.36601	1.62699e-05	0.00306988	Promoter (<=1kb)	36044424	36057406	12983	1	80830	0	ENSG00000221963	APOL6	apolipoprotein L6
chr8	6372624	6374215	1592	5.36701	0	6.17437	-4.51633	1.63354e-05	0.00306988	Intron (uc003wqi.3/79648, intron 12 of 13)	6357175	6420784	63610	2	285	46569	ENSG00000091879	ANGPT2	angiopoietin 2
chr5	111960841	111962297	1457	5.17438	0	5.98173	-4.48356	1.63412e-05	0.00306988	Distal Intergenic	112043202	112181936	138735	1	324	-80905	ENSG00000134982	APC	APC regulator of WNT signaling pathway
chr8	29647756	29648871	1116	4.90339	0	5.71074	-4.43269	1.66075e-05	0.00310906	Exon (uc003xho.3/uc003xho.3, exon 2 of 4)	29578776	29605625	26850	2	619351	-42131	ENSG00000251191	LINC00589	long intergenic non-protein coding RNA 589
chr1	178441399	178442203	805	5.41349	0	6.22084	-4.51496	1.7053e-05	0.00318141	Intron (uc001glq.3/9462, intron 17 of 17)	178421551	178448648	27098	1	9462	19848	ENSG00000075391	RASAL2	RAS protein activator like 2
chr18	57296970	57297844	875	4.88593	0	5.69328	-4.4149	1.78943e-05	0.00332686	Intron (uc002lib.3/147372, intron 2 of 10)	57098171	57364644	266474	2	147372	66800	ENSG00000183287	CCBE1	collagen and calcium binding EGF domains 1
chr5	149197052	149197823	772	5.69604	0	6.50339	-4.54095	1.86615e-05	0.00345757	Promoter (<=1kb)	149197327	149227267	29941	1	133522	0	ENSG00000155846	PPARGC1B	PPARG coactivator 1 beta
chr1	61668172	61669113	942	4.85378	0	5.66114	-4.396	1.91937e-05	0.00354399	Intron (uc001czy.3/4774, intron 2 of 10)	61547980	61928460	380481	1	4774	120192	ENSG00000162599	NFIA	nuclear factor I A
chr3	124499300	124500985	1686	5.4926	0	6.29147	-4.33107	1.95526e-05	0.00359795	Intron (uc010hrx.3/3693, intron 2 of 6)	124481795	124536557	54763	2	3693	35572	ENSG00000082781	ITGB5	integrin subunit beta 5
chr10	127904243	127905692	1450	4.78227	0	5.58963	-4.37519	2.00083e-05	0.00366928	Intron (uc001ljk.2/8038, intron 3 of 22)	127702902	128077127	374226	2	8038	171435	ENSG00000148848	ADAM12	ADAM metallopeptidase domain 12
chr12	51378952	51380589	1638	5.02088	0	5.82823	-4.41406	2.02653e-05	0.00369144	3' UTR	51379775	51388875	9101	2	4891	8286	ENSG00000110911	SLC11A2	solute carrier family 11 member 2
chr16	55471133	55472575	1443	4.57083	0	5.37818	-4.33432	2.02661e-05	0.00369144	Distal Intergenic	55513081	55540586	27506	1	4313	-40506	ENSG00000087245	MMP2	matrix metallopeptidase 2
chr3	150780200	150781151	952	5.19626	0	6.00362	-4.44098	2.04712e-05	0.00371624	Exon (uc011bny.1/116933, exon 2 of 5)	150803451	150876586	73136	1	116931	-22300	ENSG00000144893	MED12L	mediator complex subunit 12L
chr20	58411423	58412395	973	4.79071	0	5.59806	-4.37145	2.06011e-05	0.00372165	Promoter (<=1kb)	58411067	58422766	11700	1	116154	356	ENSG00000087495	PHACTR3	phosphatase and actin regulator 3
chr5	115070893	115072173	1281	5.13735	0	5.9447	-4.42974	2.0639e-05	0.00372165	Distal Intergenic	115140430	115152405	11976	2	1036	80232	ENSG00000129596	CDO1	cysteine dioxygenase type 1
chr15	100122747	100123421	675	5.06055	0	5.86791	-4.40731	2.16657e-05	0.00389376	Intron (uc002bve.3/4205, intron 1 of 11)	100138635	100256629	117995	1	4205	-15214	ENSG00000068305	MEF2A	myocyte enhancer factor 2A
chr5	123970340	123972016	1677	5.40797	0	6.21533	-4.46102	2.17784e-05	0.00390101	Distal Intergenic	123972610	123980354	7745	2	57507	8338	ENSG00000168916	ZNF608	zinc finger protein 608
chr10	84923902	84924655	754	4.99808	0	5.80543	-4.39198	2.22039e-05	0.00395639	Distal Intergenic	84559498	84746935	187438	1	10718	364404	ENSG00000185737	NRG3	neuregulin 3
chr9	75512430	75514356	1927	6.04715	1.58331	6.82621	-3.82541	2.22343e-05	0.00395639	Distal Intergenic	75515578	75540528	24951	2	216	26172	ENSG00000165092	ALDH1A1	aldehyde dehydrogenase 1 family member A1
chr10	96052261	96053569	1309	5.54131	0	6.34202	-4.31675	2.23492e-05	0.00396375	Exon (uc001kjk.3/51196, exon 23 of 33)	96039047	96046827	7781	2	100128054	-5434	ENSG00000268894	PLCE1-AS1	PLCE1 antisense RNA 1
chr6	165504323	165505360	1038	4.83629	0	5.64364	-4.35508	2.33434e-05	0.0041265	Distal Intergenic	165695129	165722342	27214	2	168090	216982	ENSG00000112539	C6orf118	chromosome 6 open reading frame 118
chr13	51403370	51404705	1336	5.32924	0.241675	6.11829	-4.05616	2.35088e-05	0.00414217	Intron (uc001vey.3/100874074, intron 3 of 4)	51286759	51417885	131127	2	220107	13180	ENSG00000186047	DLEU7	deleted in lymphocytic leukemia 7
chr5	152018355	152019743	1389	4.86462	0	5.67198	-4.35686	2.37094e-05	0.0041639	Intron (uc003luw.1/uc003luw.1, intron 2 of 3)	151771102	151784840	13739	2	56923	-233515	ENSG00000132911	NMUR2	neuromedin U receptor 2
chr2	126439602	126440427	826	5.37776	0	6.18511	-4.43365	2.41566e-05	0.00422865	Distal Intergenic	127413511	127454251	40741	1	2995	-973084	ENSG00000136732	GYPC	glycophorin C (Gerbich blood group)
chr1	97004251	97005128	878	5.05066	0	5.85802	-4.37863	2.471e-05	0.00431153	Distal Intergenic	97187175	97239518	52344	1	58155	-182047	ENSG00000117569	PTBP2	polypyrimidine tract binding protein 2
chr4	37969280	37970201	922	5.04271	0	5.85006	-4.37571	2.49024e-05	0.00433109	Intron (uc003gtb.3/23216, intron 2 of 19)	37962056	37962631	576	1	10744	7224	ENSG00000250254	PTTG2	pituitary tumor-transforming 2
chr7	77646410	77647530	1121	4.41219	0	5.21955	-4.26585	2.50705e-05	0.00434631	3' UTR	77538110	77569776	31667	1	57157	108300	ENSG00000006576	PHTF2	putative homeodomain transcription factor 2
chr5	171435434	171436326	893	5.38428	0	6.18423	-4.26503	2.52761e-05	0.00436791	Promoter (1-2kb)	171288556	171433877	145322	2	23291	-1557	ENSG00000072803	FBXW11	F-box and WD repeat domain containing 11
chr8	14817074	14818101	1028	4.62192	0	5.42928	-4.30103	2.555e-05	0.00440113	Intron (uc003wwq.3/137868, intron 1 of 7)	14710947	14711019	73	2	494332	-106055	ENSG00000199127	MIR383	microRNA 383
chr8	40935154	40936602	1449	4.60056	0	5.40792	-4.29663	2.56433e-05	0.00440314	Distal Intergenic	40388111	40755343	367233	2	79698	-179811	ENSG00000165061	ZMAT4	zinc finger matrin-type 4
chr10	130894227	130895300	1074	5.03731	0	5.84467	-4.36709	2.58429e-05	0.00442332	Distal Intergenic	131265454	131565783	300330	1	4255	-370154	ENSG00000170430	MGMT	O-6-methylguanine-DNA methyltransferase
chr3	4565662	4566769	1108	5.82865	0	6.6251	-4.18071	2.73686e-05	0.00466963	Intron (uc010hbz.3/3708, intron 4 of 9)	4535032	4889524	354493	1	3708	30630	ENSG00000150995	ITPR1	inositol 1,4,5-trisphosphate receptor type 1
chr1	87253946	87255092	1147	4.76962	0	5.57698	-4.30628	2.82598e-05	0.00480648	Distal Intergenic	87170253	87213867	43615	1	51100	83693	ENSG00000097033	SH3GLB1	SH3 domain containing GRB2 like, endophilin B1
chr7	15861076	15862423	1348	4.40592	0	5.21327	-4.24225	2.84041e-05	0.00481583	Distal Intergenic	15650837	15726308	75472	2	4223	-134768	ENSG00000106511	MEOX2	mesenchyme homeobox 2
chr5	55700587	55701788	1202	5.04422	0	5.85157	-4.34596	2.87824e-05	0.00486468	Distal Intergenic	55395507	55529186	133680	2	79722	-171401	ENSG00000164512	ANKRD55	ankyrin repeat domain 55
chr2	163076650	163077752	1103	5.05496	0	5.86231	-4.34683	2.88764e-05	0.00486531	Intron (uc002ucd.3/2191, intron 6 of 25)	163027200	163055391	28192	2	2191	-21259	ENSG00000078098	FAP	fibroblast activation protein alpha
chr7	15841080	15842561	1482	4.47107	0	5.27842	-4.2496	2.90883e-05	0.00488559	Distal Intergenic	15650837	15726308	75472	2	4223	-114772	ENSG00000106511	MEOX2	mesenchyme homeobox 2
chr4	114303666	114305347	1682	5.23622	0	6.04357	-4.37103	2.9178e-05	0.00488559	3' UTR	114294441	114304896	10456	1	287	9225	ENSG00000145362	ANK2	ankyrin 2
chr1	208921177	208922214	1038	4.51197	0	5.31933	-4.25517	2.93936e-05	0.00490645	Distal Intergenic	208195588	208417665	222078	2	5362	-503512	ENSG00000076356	PLXNA2	plexin A2
chr17	11482262	11482936	675	4.84268	0	5.65004	-4.30775	2.97884e-05	0.00495702	Distal Intergenic	11501748	11516150	14403	1	1770	-18812	ENSG00000007174	DNAH9	dynein axonemal heavy chain 9
chr6	85517656	85519102	1447	4.87562	0	5.68297	-4.306	3.07889e-05	0.00510773	Distal Intergenic	85442216	85473954	31739	2	9096	-43702	ENSG00000112837	TBX18	T-box transcription factor 18
chr1	168678457	168679349	893	4.86863	0	5.67599	-4.30392	3.09484e-05	0.00511846	Intron (uc001gfp.3/1805, intron 2 of 3)	168664695	168698442	33748	2	1805	19093	ENSG00000143196	DPT	dermatopontin
chr2	228189749	228190733	985	4.12729	5.34968	0	4.40404	3.11034e-05	0.00512836	Promoter (<=1kb)	228189867	228222552	32686	1	56947	0	ENSG00000168958	MFF	mitochondrial fission factor
chr13	40137411	40138521	1111	4.81147	0	5.61882	-4.29119	3.15439e-05	0.00518512	Intron (uc001uxf.3/10186, intron 2 of 3)	39917029	40177356	260328	2	10186	38835	ENSG00000183722	LHFPL6	LHFPL tetraspan subfamily member 6
chr2	177409470	177411251	1782	5.18031	0	5.98766	-4.34235	3.21051e-05	0.00526133	Distal Intergenic	177465708	177465780	73	2	100302142	54529	ENSG00000283203	MIR1246	microRNA 1246
chr7	29134788	29135730	943	4.708	0	5.51535	-4.26767	3.26798e-05	0.00533929	Exon (uc003szv.3/54504, exon 4 of 13)	29035247	29186153	150907	2	54504	50423	ENSG00000106066	CPVL	carboxypeptidase vitellogenic like
chr1	68688872	68690442	1571	5.31697	0	6.12433	-4.35255	3.33863e-05	0.00543824	Intron (uc001dee.3/79971, intron 1 of 11)	68564142	68698284	134143	2	79971	7842	ENSG00000116729	WLS	Wnt ligand secretion mediator
chr2	189886534	189887719	1186	4.52694	0	5.33429	-4.23284	3.35596e-05	0.00545	Distal Intergenic	189860356	189860418	63	1	100500837	26178	ENSG00000284180	MIR3606	microRNA 3606
chr13	75980022	75980946	925	4.92883	0	5.73619	-4.29523	3.37834e-05	0.00545558	Intron (uc001vjl.1/9882, intron 1 of 20)	75858809	76056250	197442	2	9882	75304	ENSG00000136111	TBC1D4	TBC1 domain family member 4
chr17	41073894	41075338	1445	5.05988	0	5.86724	-4.3142	3.37963e-05	0.00545558	Distal Intergenic	41052814	41066450	13637	1	2538	21080	ENSG00000131482	G6PC1	glucose-6-phosphatase catalytic subunit 1
chr4	122561385	122562475	1091	5.10953	0	5.91688	-4.31604	3.46048e-05	0.00556941	Distal Intergenic	122589152	122617814	28663	2	308	55339	ENSG00000164111	ANXA5	annexin A5
chr12	71356253	71357883	1631	4.91077	0	5.71813	-4.28114	3.56833e-05	0.0057259	Distal Intergenic	71031853	71314584	282732	2	5801	-41669	ENSG00000153233	PTPRR	protein tyrosine phosphatase receptor type R
chr5	118087834	118089030	1197	4.97385	0	5.78121	-4.28815	3.60281e-05	0.00576407	Distal Intergenic	118310281	118310362	82	1	100422885	-221251	ENSG00000283498	MIR1244-2	microRNA 1244-2
chr6	169719400	169720135	736	4.6889	0	5.49626	-4.24099	3.68523e-05	0.00587848	Distal Intergenic	169615875	169654137	38263	2	7058	-65263	ENSG00000186340	THBS2	thrombospondin 2
chr7	33747021	33748082	1062	6.395	2.29649	7.1658	-3.65091	3.76465e-05	0.00598746	Distal Intergenic	33944523	34195484	250962	1	168667	-196441	ENSG00000164619	BMPER	BMP binding endothelial regulator
chr4	41144888	41146405	1518	5.27315	0	6.0805	-4.31636	3.8145e-05	0.00604407	5' UTR	40812044	41216635	404592	2	323	70230	ENSG00000163697	APBB2	amyloid beta precursor protein binding family B member 2
chr20	46121817	46122706	890	4.82994	0	5.6373	-4.25456	3.82266e-05	0.00604407	Distal Intergenic	46130601	46285621	155021	1	8202	-7895	ENSG00000124151	NCOA3	nuclear receptor coactivator 3
chr4	30687615	30688434	820	4.69744	0	5.50479	-4.23354	3.84427e-05	0.00605962	Distal Intergenic	30722030	30726957	4928	1	5099	-33596	ENSG00000169851	PCDH7	protocadherin 7
chr2	188413823	188415296	1474	4.72949	0	5.53684	-4.23779	3.86135e-05	0.00605962	Intron (uc002upy.3/7035, intron 1 of 7)	188328958	188419219	90262	2	7035	3923	ENSG00000003436	TFPI	tissue factor pathway inhibitor
chr12	71740062	71741568	1507	4.65291	0	5.46026	-4.22548	3.86626e-05	0.00605962	Intron (uc001swk.1/7103, intron 2 of 11)	71833550	71980086	146537	1	8549	-91982	ENSG00000139292	LGR5	leucine rich repeat containing G protein-coupled receptor 5
chr5	116834721	116835796	1076	5.16477	0	5.97212	-4.29856	3.87746e-05	0.00605962	Intron (uc003kry.3/728342, intron 3 of 5)	116751208	116915439	164232	1	728342	83513		LINC00992	long intergenic non-protein coding RNA 992
chr2	174877880	174880007	2128	4.85255	0	5.6599	-4.25168	3.94095e-05	0.00614105	Distal Intergenic	174771187	174830430	59244	2	6670	-47450	ENSG00000172845	SP3	Sp3 transcription factor
chr13	110885330	110886601	1272	5.2138	0	6.00973	-4.15001	3.98206e-05	0.00618722	Intron (uc001vqw.4/1282, intron 2 of 51)	110801310	110959496	158187	2	1282	72895	ENSG00000187498	COL4A1	collagen type IV alpha 1 chain
chr3	78217582	78218124	543	4.34246	0	5.14982	-4.16691	4.02254e-05	0.00623216	Distal Intergenic	78655883	78719690	63808	2	6091	501566	ENSG00000169855	ROBO1	roundabout guidance receptor 1
chr1	92709940	92711013	1074	5.71525	0	6.51533	-4.23014	4.05321e-05	0.00626169	Exon (uc001doq.3/388649, exon 4 of 6)	92683573	92711367	27795	1	388649	26367	ENSG00000203910	C1orf146	chromosome 1 open reading frame 146
chr8	118327989	118329044	1056	4.05983	0	4.86718	-4.11052	4.09174e-05	0.00630314	Distal Intergenic	118147337	118188953	41617	1	169026	180652	ENSG00000164756	SLC30A8	solute carrier family 30 member 8
chr12	77687668	77688574	907	5.05239	0	5.85974	-4.27047	4.11349e-05	0.00631859	Distal Intergenic	77415026	77459360	44335	2	144455	-228308	ENSG00000165891	E2F7	E2F transcription factor 7
chr8	118889042	118890157	1116	4.86173	0	5.66908	-4.23956	4.19869e-05	0.00643116	Intron (uc003yok.1/2131, intron 1 of 10)	118811602	119124058	312457	2	2131	233901	ENSG00000182197	EXT1	exostosin glycosyltransferase 1
chr4	73178758	73179660	903	4.73756	0	5.54492	-4.22123	4.21095e-05	0.00643166	Promoter (<=1kb)	73163942	73177972	14031	2	9508	-786	ENSG00000156140	ADAMTS3	ADAM metallopeptidase with thrombospondin type 1 motif 3
chr6	14824226	14825681	1456	4.43813	0	5.24549	-4.17235	4.24397e-05	0.00645411	Distal Intergenic	15245734	15497401	251668	1	3720	-420053	ENSG00000008083	JARID2	jumonji and AT-rich interaction domain containing 2
chr8	30136850	30138858	2009	5.04514	0	5.8525	-4.26217	4.24959e-05	0.00645411	Distal Intergenic	29920258	30108213	187956	2	100616190	-28637	ENSG00000275453	MIR548O2	microRNA 548o-2
chr22	40438666	40439742	1077	5.23972	0	6.03586	-4.14034	4.30837e-05	0.006525	Promoter (1-2kb)	40440821	40731812	290992	1	23112	-1079	ENSG00000100354	TNRC6B	trinucleotide repeat containing adaptor 6B
chr6	108773814	108775788	1975	6.12466	0	6.92654	-4.2691	4.39816e-05	0.00664233	Intron (uc003psj.3/246269, intron 8 of 12)	108881026	109005971	124946	1	2309	-105238	ENSG00000118689	FOXO3	forkhead box O3
chr21	32325592	32326481	890	4.42429	0	5.23164	-4.16222	4.42116e-05	0.00665381	Distal Intergenic	32252964	32253874	911	2	337880	-71718	ENSG00000182591	KRTAP11-1	keratin associated protein 11-1
chr3	145995421	145996314	894	4.63625	0	5.44361	-4.19541	4.43045e-05	0.00665381	Distal Intergenic	145910124	145968966	58843	2	57088	-26455	ENSG00000114698	PLSCR4	phospholipid scramblase 4
chr1	214359410	214361013	1604	4.96915	0	5.7765	-4.24218	4.44511e-05	0.0066573	Distal Intergenic	214454565	214504413	49849	1	56950	-93552	ENSG00000143499	SMYD2	SET and MYND domain containing 2
chr7	75603305	75603845	541	4.04818	0	4.85553	-4.09162	4.5081e-05	0.00673292	Intron (uc003udy.3/5447, intron 3 of 15)	75609657	75616173	6517	1	5447	-5812	ENSG00000127948	POR	cytochrome p450 oxidoreductase
chr8	27026643	27027625	983	5.36255	0	6.16991	-4.28804	4.52466e-05	0.00673899	Distal Intergenic	27093814	27115903	22090	2	81551	88278	ENSG00000015592	STMN4	stathmin 4
chr9	89593419	89594723	1305	4.54499	0	5.35234	-4.17325	4.61959e-05	0.0068488	Intron (uc004aoy.3/100506834, intron 2 of 6)	89563613	89616948	53336	1	100506834	29806	ENSG00000226237	GAS1RR	GAS1 adjacent regulatory RNA
chr3	17619368	17620210	843	4.4288	0	5.23616	-4.15447	4.62379e-05	0.0068488	Intron (uc010hev.3/9779, intron 3 of 23)	17198654	17741512	542859	2	9779	121302	ENSG00000131374	TBC1D5	TBC1 domain family member 5
chr13	48986448	48987740	1293	4.34538	0	5.15273	-4.13976	4.64855e-05	0.00685849	Promoter (<=1kb)	48985182	48987653	2472	2	10161	0	ENSG00000139679	LPAR6	lysophosphatidic acid receptor 6
chr6	144618006	144619230	1225	4.60644	0	5.4138	-4.18064	4.66081e-05	0.00685849	Intron (uc010khq.1/7402, intron 2 of 25)	144612873	145174170	561298	1	7402	5133	ENSG00000152818	UTRN	utrophin
chr20	9206477	9207157	681	4.7214	0	5.52876	-4.19758	4.6685e-05	0.00685849	Intron (uc010gbw.1/5332, intron 2 of 31)	9198037	9461462	263426	1	5332	8440	ENSG00000101333	PLCB4	phospholipase C beta 4
chr18	60408194	60409086	893	4.28484	0	5.09219	-4.12327	4.79604e-05	0.00702672	Intron (uc021ule.1/23239, intron 1 of 16)	60382672	60647676	265005	1	23239	25522	ENSG00000081913	PHLPP1	PH domain and leucine rich repeat protein phosphatase 1
chr1	62105984	62107510	1527	4.64944	0	5.45679	-4.18077	4.81213e-05	0.00703119	Distal Intergenic	62119914	62121800	1887	1	414927	-12404		MGC34796	sepiapterin reductase (7,8-dihydrobiopterin:NADP+ oxidoreductase) pseudogene
chr3	173710058	173711174	1117	5.67155	0	6.47891	-4.30694	4.84692e-05	0.00706288	Intron (uc003fio.1/22871, intron 4 of 6)	173322069	174001116	679048	1	22871	387989	ENSG00000169760	NLGN1	neuroligin 1
chr3	68435470	68436199	730	4.54145	0	5.3488	-4.16164	4.87936e-05	0.00707385	Intron (uc003dnd.3/407738, intron 2 of 4)	68055373	68594771	539399	1	407738	380097	ENSG00000183662	TAFA1	TAFA chemokine like family member 1
chr1	192699060	192699948	889	4.54658	0	5.35393	-4.1625	4.88069e-05	0.00707385	Distal Intergenic	192778169	192781407	3239	1	5997	-78221	ENSG00000116741	RGS2	regulator of G protein signaling 2
chr1	203098384	203100126	1743	4.23425	0	5.04161	-4.10986	4.90598e-05	0.0070859	Promoter (<=1kb)	203097406	203136533	39128	1	134	978	ENSG00000163485	ADORA1	adenosine A1 receptor
chr15	64303899	64304600	702	5.12698	0	5.93433	-4.24017	4.91529e-05	0.0070859	Intron (uc002amr.3/23604, intron 2 of 11)	64199235	64338521	139287	2	23604	33921	ENSG00000035664	DAPK2	death associated protein kinase 2
chr11	121612176	121613198	1023	4.42449	0	5.23185	-4.1378	5.01912e-05	0.00721629	Distal Intergenic	121461128	121504471	43344	1	6653	151048	ENSG00000137642	SORL1	sortilin related receptor 1
chr3	130184144	130184822	679	4.86381	0	5.67116	-4.19962	5.06752e-05	0.00726651	Intron (uc010hti.2/256076, intron 37 of 41)	130159010	130189818	30809	1	256076	25134	ENSG00000172752	COL6A5	collagen type VI alpha 5 chain
chr1	92210161	92211569	1409	4.81031	0	5.61767	-4.18742	5.19065e-05	0.00742332	Intron (uc009wde.3/7049, intron 7 of 19)	92145900	92327603	181704	2	7049	116034	ENSG00000069702	TGFBR3	transforming growth factor beta receptor 3
chr13	77343079	77344490	1412	4.89989	0	5.70725	-4.19737	5.2299e-05	0.00745966	Distal Intergenic	77454304	77460540	6237	2	115207	116050	ENSG00000178695	KCTD12	potassium channel tetramerization domain containing 12
chr20	19740397	19740969	573	4.34256	0	5.14991	-4.1133	5.31002e-05	0.00755396	Distal Intergenic	19867165	19983103	115939	1	54453	-126196	ENSG00000132669	RIN2	Ras and Rab interactor 2
chr2	153337262	153339217	1956	4.7951	0	5.60246	-4.17791	5.37286e-05	0.00762323	Intron (uc002tye.3/114793, intron 1 of 25)	153476023	153506348	30326	1	114793	-136806	ENSG00000157827	FMNL2	formin like 2
chr1	79842537	79844906	2370	4.72763	0	5.53499	-4.16704	5.41994e-05	0.00764751	Distal Intergenic	79355449	79472495	117047	2	64123	-370042	ENSG00000162618	ADGRL4	adhesion G protein-coupled receptor L4
chr12	125707293	125707939	647	4.77765	0	5.58501	-4.17362	5.42174e-05	0.00764751	Distal Intergenic	125811162	126143589	332428	1	114795	-103223	ENSG00000139364	TMEM132B	transmembrane protein 132B
chr18	62678155	62678959	805	3.88037	0	4.68773	-4.026	5.43252e-05	0.00764751	Distal Intergenic	63417488	63548175	130688	1	1005	-738529	ENSG00000081138	CDH7	cadherin 7
chr15	36470002	36470835	834	4.24635	0	5.0537	-4.08674	5.61227e-05	0.0078492	Distal Intergenic	36219057	36219124	68	1	100616293	250945	ENSG00000265098	MIR4510	microRNA 4510
chr1	217069419	217070487	1069	4.349	0	5.15636	-4.1036	5.619e-05	0.0078492	Intron (uc001hky.1/2104, intron 1 of 7)	216676588	217113015	436428	2	2104	42528	ENSG00000196482	ESRRG	estrogen related receptor gamma
chr11	57201983	57202708	726	4.44438	0	5.25173	-4.11834	5.61947e-05	0.0078492	Distal Intergenic	57174427	57195053	20627	2	29015	-6930	ENSG00000134802	SLC43A3	solute carrier family 43 member 3
chr3	143151800	143152524	725	4.39085	0	5.1982	-4.10922	5.6443e-05	0.00786351	Intron (uc003evn.3/285195, intron 12 of 15)	143061088	143065913	4826	1	100885796	90712	ENSG00000240012	SLC9A9-AS1	SLC9A9 antisense RNA 1
chr5	112572575	112574810	2236	5.14927	0	5.95662	-4.21021	5.66287e-05	0.00786906	Intron (uc003kqj.4/4163, intron 1 of 16)	112357796	112630612	272817	2	4163	55802	ENSG00000171444	MCC	MCC regulator of WNT signaling pathway
chr1	75566022	75567097	1076	4.42151	0	5.22887	-4.11253	5.68932e-05	0.00788549	Distal Intergenic	75594119	75627218	33100	1	431707	-27022	ENSG00000162624	LHX8	LIM homeobox 8
chr3	34143658	34144278	621	4.5386	0	5.34596	-4.12858	5.73371e-05	0.00792663	Distal Intergenic	33870130	33911199	41070	1	10015	273528	ENSG00000170248	PDCD6IP	programmed cell death 6 interacting protein
chr1	80368016	80368909	894	4.85752	0	5.66488	-4.17094	5.76248e-05	0.00794603	Distal Intergenic	79355449	79472495	117047	2	64123	-895521	ENSG00000162618	ADGRL4	adhesion G protein-coupled receptor L4
chr3	97650843	97651830	988	4.78857	0	5.59593	-4.16013	5.81206e-05	0.00799395	Intron (uc021xbn.2/131544, intron 17 of 21)	97666205	97686476	20272	2	84864	34646	ENSG00000170854	RIOX2	ribosomal oxygenase 2
chr2	188166446	188167618	1173	4.52529	0	5.33265	-4.12246	5.85161e-05	0.00802787	Distal Intergenic	188206690	188313021	106332	2	10203	145403	ENSG00000064989	CALCRL	calcitonin receptor like receptor
chr2	98815751	98816589	839	5.59974	0	6.40709	-4.24963	5.88995e-05	0.00804036	Intron (uc010yvh.2/200403, intron 11 of 12)	98809361	98928495	119135	1	200403	6390	ENSG00000168658	VWA3B	von Willebrand factor A domain containing 3B
chr5	82441556	82442627	1072	4.0773	0	4.88466	-4.04774	5.89054e-05	0.00804036	Intron (uc003kia.1/7518, intron 3 of 7)	82502120	82649579	147460	1	7518	-59493	ENSG00000152422	XRCC4	X-ray repair cross complementing 4
chr5	120102814	120103621	808	4.17535	0	4.98271	-4.06426	5.93933e-05	0.00808649	Distal Intergenic	119952832	120022964	70133	1	51334	149982	ENSG00000184838	PRR16	proline rich 16
chr12	11931514	11932884	1371	4.53103	0	5.33839	-4.11896	5.97314e-05	0.00809228	Intron (uc001qzz.3/2120, intron 2 of 7)	12022358	12268261	245904	1	2120	-89474	ENSG00000139083	ETV6	ETS variant transcription factor 6
chr10	118733458	118734650	1193	5.88242	0	6.67927	-4.05454	5.99269e-05	0.00809228	Promoter (<=1kb)	118642888	118733681	90794	2	57698	0	ENSG00000187164	SHTN1	shootin 1
chr7	69029649	69030373	725	4.09742	0	4.90478	-4.04827	5.99991e-05	0.00809228	Distal Intergenic	69063905	69755607	691703	1	26053	-33532	ENSG00000158321	AUTS2	activator of transcription and developmental regulator AUTS2
chr20	19868239	19868966	728	4.48142	0	5.28877	-4.11066	6.00362e-05	0.00809228	Intron (uc002wro.2/54453, intron 1 of 11)	19867165	19983103	115939	1	54453	1074	ENSG00000132669	RIN2	Ras and Rab interactor 2
chr3	177326487	177327255	769	5.04475	0	5.84272	-4.04362	6.02994e-05	0.00809568	Intron (uc031sch.1/100505566, intron 2 of 3)	177159709	177470492	310784	1	100505566	166778	ENSG00000228221	LINC00578	long intergenic non-protein coding RNA 578
chr1	183187241	183189069	1829	5.05259	0	5.85995	-4.18401	6.03617e-05	0.00809568	5' UTR	183155174	183214262	59089	1	3918	32067	ENSG00000058085	LAMC2	laminin subunit gamma 2
chr1	230312268	230313488	1221	4.32781	0	5.13516	-4.08517	6.06707e-05	0.00811692	Intron (uc010pvy.1/2590, intron 1 of 15)	230397616	230417875	20260	1	2590	-84128	ENSG00000143641	GALNT2	polypeptide N-acetylgalactosaminyltransferase 2
chr13	41884821	41886467	1647	4.55934	0	5.3667	-4.11612	6.16977e-05	0.00821682	Promoter (<=1kb)	41885341	41932854	47514	1	79612	0	ENSG00000172766	NAA16	N-alpha-acetyltransferase 16, NatA auxiliary subunit
chr16	77895045	77895908	864	4.87652	0	5.68387	-4.15804	6.17222e-05	0.00821682	Intron (uc002ffg.1/57687, intron 3 of 8)	77822483	78014001	191519	1	57687	72562	ENSG00000171724	VAT1L	vesicle amine transport 1 like
chr19	46219977	46221013	1037	4.79962	0	5.60697	-4.14695	6.20364e-05	0.00823831	Exon (uc002pda.1/uc002pda.1, exon 1 of 1)	46213887	46226777	12891	2	23403	5764	ENSG00000177051	FBXO46	F-box protein 46
chr15	70611242	70611952	711	4.36581	0	5.17316	-4.0815	6.35974e-05	0.00842095	Distal Intergenic	70340543	70390256	49714	2	7090	-220986	ENSG00000140332	TLE3	TLE family member 3, transcriptional corepressor
chr4	48780197	48781047	851	4.60564	0	5.413	-4.11608	6.37241e-05	0.00842095	Intron (uc003gyh.1/285527, intron 1 of 63)	48499380	48782316	282937	2	285527	1269	ENSG00000075539	FRYL	FRY like transcription coactivator
chr4	139564936	139565920	985	4.47673	0	5.28409	-4.09604	6.42835e-05	0.0084684	Distal Intergenic	139230865	139345498	114634	1	100874047	334071	ENSG00000251372	LINC00499	long intergenic non-protein coding RNA 499
chr1	183845104	183846896	1793	4.1128	0	4.92015	-4.03773	6.43972e-05	0.0084684	Intron (uc010pof.1/23179, intron 2 of 11)	183904966	183915752	10787	2	23127	68856	ENSG00000198756	COLGALT2	collagen beta(1-O)galactosyltransferase 2
chr2	178462670	178463954	1285	5.0477	0	5.85505	-4.16654	6.49642e-05	0.00852217	Distal Intergenic	178479026	178483694	4669	2	92104	19740	ENSG00000197557	TTC30A	tetratricopeptide repeat domain 30A
chr5	109422236	109424001	1766	6.15886	0.449822	6.95435	-4.048	6.54355e-05	0.00854371	Distal Intergenic	109218883	109221200	2318	1	100289673	203353		LINC01848	long intergenic non-protein coding RNA 1848
chr4	57184521	57185345	825	5.04775	0	5.84574	-4.02871	6.54454e-05	0.00854371	Intron (uc003hbk.2/57482, intron 8 of 10)	57175128	57182855	7728	1	57482	9393	ENSG00000109265	CRACD	capping protein inhibiting regulator of actin dynamics
chr2	42865827	42867385	1559	3.94168	0	4.74904	-4.00211	6.63438e-05	0.00864008	Exon (uc002rso.1/57504, exon 6 of 18)	42922905	42936353	13449	1	57504	-55520	ENSG00000057935	MTA3	metastasis associated 1 family member 3
chr19	57411802	57412481	680	4.41983	0	5.22718	-4.07887	6.70185e-05	0.00870691	Distal Intergenic	57352270	57359922	7653	1	100073347	59532	ENSG00000268654	MIMT1	MER1 repeat containing imprinted transcript 1
chr5	111283678	111284264	587	4.18696	0	4.99432	-4.04145	6.75067e-05	0.00874926	Intron (uc031skr.1/100873948, intron 2 of 3)	111065000	111312628	247629	2	9315	28364	ENSG00000134986	NREP	neuronal regeneration related protein
chr2	43985875	43987354	1480	4.46589	0	5.27324	-4.08081	6.85357e-05	0.00886132	Exon (uc010yny.2/130271, exon 27 of 30)	44001178	44022316	21139	1	51626	-13824	ENSG00000138036	DYNC2LI1	dynein cytoplasmic 2 light intermediate chain 1
chr4	124981457	124982978	1522	4.67517	0	5.48253	-4.10733	6.92521e-05	0.00893253	Distal Intergenic	124695419	124786730	91312	1	285419	286038	ENSG00000249464	LINC01091	long intergenic non-protein coding RNA 1091
chr11	90756317	90757370	1054	4.33561	0	5.14296	-4.05775	6.99565e-05	0.00898607	Distal Intergenic	90288942	90289025	84	2	100616186	-467292	ENSG00000266703	MIR4490	microRNA 4490
chr9	93761526	93762834	1309	4.53148	0	5.33883	-4.08582	7.00006e-05	0.00898607	Distal Intergenic	93825576	93837414	11839	2	100129316	74580		LOC100129316	uncharacterized LOC100129316
chr10	21807841	21809279	1439	4.36479	0	5.17214	-4.06109	7.02221e-05	0.0089931	5' UTR	21802409	21814611	12203	2	387640	5332	ENSG00000180592	SKIDA1	SKI/DACH domain containing 1
chr18	57856058	57857428	1371	4.6503	0	5.45766	-4.10034	7.04389e-05	0.00899948	Distal Intergenic	58038564	58040001	1438	2	4160	182573	ENSG00000166603	MC4R	melanocortin 4 receptor
chr8	98924293	98924923	631	4.05089	0	4.85824	-4.00867	7.08265e-05	0.00902762	Intron (uc003yib.1/4147, intron 2 of 7)	98943181	99045887	102707	1	4147	-18258	ENSG00000132561	MATN2	matrilin 2
chr15	80353865	80354459	595	4.37696	0	5.18431	-4.05966	7.15664e-05	0.00910041	Intron (uc002bfe.2/54469, intron 1 of 6)	80352502	80430735	78234	1	54469	1363	ENSG00000086666	ZFAND6	zinc finger AN1-type containing 6
chr13	38059771	38060881	1111	4.16567	0	4.97303	-4.02308	7.28302e-05	0.00921764	Distal Intergenic	38109077	38125673	16597	1	400121	-48196	ENSG00000275226	LINC00547	long intergenic non-protein coding RNA 547
chr14	52389267	52390034	768	4.32385	0	5.1312	-4.04783	7.28302e-05	0.00921764	Intron (uc001wzh.3/54331, intron 3 of 6)	52344310	52436518	92209	1	54331	44957	ENSG00000186469	GNG2	G protein subunit gamma 2
chr4	153495731	153497500	1770	5.27075	0	6.07811	-4.15926	7.39762e-05	0.00934075	Distal Intergenic	153457416	153460415	3000	1	54553	38315	ENSG00000268471	MIR4453HG	MIR4453 host gene
chr1	99907187	99908069	883	4.84507	0	5.65242	-4.11216	7.4396e-05	0.00937181	Distal Intergenic	99729848	99775138	45291	1	9890	177339	ENSG00000117600	PLPPR4	phospholipid phosphatase related 4
chr2	221529027	221530094	1068	4.04751	0	4.85486	-3.99712	7.53697e-05	0.00946537	Distal Intergenic	220771223	220771286	64	2	100422959	-757741	ENSG00000266518	MIR4268	microRNA 4268
chr12	27706901	27709689	2789	5.75004	0.583314	6.54008	-3.87131	7.56058e-05	0.00946537	Intron (uc001rhy.1/8496, intron 1 of 3)	27677045	27848497	171453	1	8496	29856	ENSG00000110841	PPFIBP1	PPFIA binding protein 1
chr8	72077142	72078600	1459	4.68345	0	5.49081	-4.08913	7.56654e-05	0.00946537	Distal Intergenic	72109668	72268979	159312	2	2138	190379	ENSG00000104313	EYA1	EYA transcriptional coactivator and phosphatase 1
chr4	170126025	170127089	1065	4.58509	0	5.39245	-4.07529	7.60933e-05	0.00949273	Intron (uc003isa.1/57630, intron 2 of 11)	170037420	170077830	40411	2	57630	-48195	ENSG00000154447	SH3RF1	SH3 domain containing ring finger 1
chr5	157454640	157456134	1495	4.69033	0	5.49769	-4.0884	7.62363e-05	0.00949273	Distal Intergenic	157212751	157286183	73433	2	9685	-168457	ENSG00000113282	CLINT1	clathrin interactor 1
chr22	27910525	27911892	1368	4.60061	0	5.40797	-4.0759	7.64799e-05	0.00950113	Distal Intergenic	28144265	28187871	43607	2	4330	275979	ENSG00000169184	MN1	MN1 proto-oncogene, transcriptional regulator
chr18	69728466	69729802	1337	5.33452	0	6.14187	-4.15215	7.80576e-05	0.00967483	Distal Intergenic	70203915	70210789	6875	2	147381	480987	ENSG00000141668	CBLN2	cerebellin 2 precursor
chrX	78187156	78188325	1170	4.07333	0	4.88068	-3.99217	7.91418e-05	0.00978068	Distal Intergenic	78200829	78217438	16610	1	27334	-12504	ENSG00000078589	P2RY10	P2Y receptor family member 10
chr14	61688778	61690905	2128	5.51476	0.302301	6.30534	-3.90602	7.95203e-05	0.00978068	Intron (uc010tsa.2/5583, intron 1 of 12)	61654287	62017698	363412	1	5583	34491	ENSG00000027075	PRKCH	protein kinase C eta
chr2	105216152	105216834	683	4.24216	0	5.04952	-4.0174	7.96438e-05	0.00978068	Distal Intergenic	105363095	105372213	9119	2	284998	155379	ENSG00000234177	LINC01114	long intergenic non-protein coding RNA 1114
chr15	94575953	94576824	872	5.41489	0	6.22224	-4.15451	7.96611e-05	0.00978068	Distal Intergenic	94774801	94887288	112488	1	55784	-197977	ENSG00000140563	MCTP2	multiple C2 and transmembrane domain containing 2
chr3	105545741	105546393	653	4.20554	0	5.01289	-4.0117	7.98186e-05	0.00978068	Intron (uc003dwc.3/868, intron 3 of 18)	105377109	105587887	210779	2	868	41494	ENSG00000114423	CBLB	Cbl proto-oncogene B
chr2	105103718	105105627	1910	4.40111	0	5.20846	-4.03822	8.06624e-05	0.00986166	Intron (uc002tch.3/150568, intron 1 of 3)	105050805	105129215	78411	1	150568	52913	ENSG00000235597	LINC01102	long intergenic non-protein coding RNA 1102
chr1	172112147	172114411	2265	5.214	0	6.00462	-3.86278	8.10969e-05	0.00989236	Promoter (<=1kb)	172106019	172113975	7957	2	100628315	0		DNM3OS	DNM3 opposite strand/antisense RNA
chr12	93637376	93638515	1140	4.53812	0	5.34547	-4.05393	8.16752e-05	0.00994041	Intron (uc021rbu.1/643339, intron 2 of 4)	93397534	93771512	373979	2	643339	132997		LOC643339	uncharacterized LOC643339
chr3	160587646	160589003	1358	4.11054	0	4.91789	-3.98965	8.25774e-05	0.0100276	Promoter (<=1kb)	160588386	160788817	200432	1	151742	0	ENSG00000163590	PPM1L	protein phosphatase, Mg2+/Mn2+ dependent 1L
chr20	13138549	13139438	890	5.30072	0	6.10022	-4.02248	8.29271e-05	0.0100474	Intron (uc002wod.1/55304, intron 10 of 11)	13202418	13281297	78880	1	140862	-62980	ENSG00000101230	ISM1	isthmin 1
chr2	235744657	235745609	953	4.41262	0	5.21997	-4.03239	8.35565e-05	0.010101	Distal Intergenic	235860628	235964358	103731	1	23677	-115019	ENSG00000130147	SH3BP4	SH3 domain binding protein 4
chr12	54357709	54358491	783	4.3164	0	5.12376	-4.0175	8.41304e-05	0.0101476	Exon (uc009zne.4/100124700, exon 5 of 6)	54356092	54362540	6449	2	100124700	4049	ENSG00000228630	HOTAIR	HOX transcript antisense RNA
chr10	74498854	74499462	609	4.5799	0	5.38725	-4.04824	8.588e-05	0.0103138	Intron (uc009xqp.1/90550, intron 4 of 8)	74480787	74480858	72	1	100616286	18067	ENSG00000266719	MIR4676	microRNA 4676
chr1	234667232	234667905	674	4.36349	0	5.17085	-4.01963	8.58906e-05	0.0103138	Promoter (<=1kb)	234663637	234667525	3889	2	100506795	0	ENSG00000231768	LINC01354	long intergenic non-protein coding RNA 1354
chr16	4000151	4001238	1088	4.60442	0	5.41178	-4.05007	8.63096e-05	0.010341	Distal Intergenic	3775056	3930121	155066	2	1387	-70030	ENSG00000005339	CREBBP	CREB binding protein
chr4	11361776	11362494	719	4.29405	0	5.10141	-4.00784	8.681e-05	0.0103672	Distal Intergenic	11370451	11370545	95	1	693157	-7957	ENSG00000207716	MIR572	microRNA 572
chr15	84243884	84244413	530	4.4648	0	5.27215	-4.03109	8.69126e-05	0.0103672	Intron (uc010uot.1/6457, intron 5 of 7)	84322838	84531431	208594	1	57188	-78425	ENSG00000156218	ADAMTSL3	ADAMTS like 3
chr4	41016503	41018118	1616	4.68264	0	5.49	-4.05686	8.74398e-05	0.0104071	Promoter (<=1kb)	40892326	41016415	124090	2	323	-88	ENSG00000163697	APBB2	amyloid beta precursor protein binding family B member 2
chr3	150719846	150720680	835	4.04417	0	4.85153	-3.96699	8.79251e-05	0.0104418	Intron (uc011bny.1/116933, intron 1 of 4)	150660341	150690786	30446	2	7401	-29060	ENSG00000163646	CLRN1	clarin 1
chrX	117729504	117730949	1446	4.48524	0	5.29259	-4.02587	9.00611e-05	0.0106706	Intron (uc004eqp.2/139818, intron 20 of 52)	117695346	117820123	124778	1	139818	34158	ENSG00000147251	DOCK11	dedicator of cytokinesis 11
chr8	95298758	95299898	1141	4.4097	0	5.21706	-4.01531	9.02477e-05	0.0106706	Distal Intergenic	95261485	95274547	13063	2	2669	-24211	ENSG00000164949	GEM	GTP binding protein overexpressed in skeletal muscle
chr20	15635669	15637233	1565	4.45466	0	5.26202	-4.02086	9.05106e-05	0.0106783	Intron (uc002wot.3/140733, intron 8 of 16)	15680501	16033841	353341	1	140733	-43268	ENSG00000172264	MACROD2	mono-ADP ribosylhydrolase 2
chr10	99428993	99429731	739	5.06858	0	5.87593	-4.08824	9.1198e-05	0.0107359	Intron (uc010qoy.1/55361, intron 9 of 9)	99437181	99446625	9445	2	60370	16894	ENSG00000119986	AVPI1	arginine vasopressin induced 1
chr3	145992208	145993189	982	4.6388	0	5.44615	-4.04135	9.15221e-05	0.0107506	Distal Intergenic	145910124	145968966	58843	2	57088	-23242	ENSG00000114698	PLSCR4	phospholipid scramblase 4
chr16	47282463	47283135	673	4.59824	0	5.4056	-4.03385	9.26922e-05	0.0108517	Intron (uc010vgg.2/81533, intron 7 of 12)	47115431	47177936	62506	2	81831	-104527	ENSG00000171208	NETO2	neuropilin and tolloid like 2
chr7	37264743	37265831	1089	4.9707	0	5.77805	-4.07413	9.29178e-05	0.0108517	Intron (uc011kbc.2/9844, intron 5 of 18)	36892511	37316445	423935	2	9844	50614	ENSG00000155849	ELMO1	engulfment and cell motility 1
chr15	74302860	74304509	1650	4.30365	0	5.111	-3.99469	9.29869e-05	0.0108517	Intron (uc002awj.1/5371, intron 2 of 4)	74315169	74328735	13567	1	5371	-10660	ENSG00000140464	PML	PML nuclear body scaffold
chr13	54947873	54948949	1077	4.53875	0	5.3461	-4.02376	9.38389e-05	0.0109275	Distal Intergenic	54886107	54886183	77	2	100302187	-61690	ENSG00000283126	MIR1297	microRNA 1297
chr6	46420958	46421697	740	4.10837	0	4.91573	-3.96272	9.46533e-05	0.0109888	Intron (uc003oyc.2/10231, intron 2 of 4)	46188467	46459060	270594	2	10231	37363	ENSG00000172348	RCAN2	regulator of calcineurin 2
chr2	192169457	192170165	709	4.71963	0	5.52698	-4.04214	9.5032e-05	0.0109888	Intron (uc002usq.2/4430, intron 3 of 28)	192127725	192228601	100877	1	4430	41732	ENSG00000128641	MYO1B	myosin IB
chr12	43316958	43318434	1477	4.81578	0	5.62314	-4.05273	9.50661e-05	0.0109888	Distal Intergenic	42863252	42983572	120321	2	144165	-333386	ENSG00000139174	PRICKLE1	prickle planar cell polarity protein 1
chr4	125056350	125057173	824	4.53097	0	5.33833	-4.01966	9.51808e-05	0.0109888	Distal Intergenic	124695419	124786730	91312	1	285419	360931	ENSG00000249464	LINC01091	long intergenic non-protein coding RNA 1091
chr1	88346042	88346771	730	4.37122	0	5.17857	-3.99685	9.61764e-05	0.01108	Distal Intergenic	87819210	87837338	18129	2	100505768	-508704	ENSG00000227290	LINC01364	long intergenic non-protein coding RNA 1364
chr2	183243557	183244497	941	4.26835	0	5.07571	-3.98155	9.6776e-05	0.0111253	Intron (uc010zfp.2/5136, intron 2 of 15)	183032614	183291775	259162	2	5136	47278	ENSG00000115252	PDE1A	phosphodiesterase 1A
chr14	61060072	61061397	1326	4.09546	0	4.90282	-3.95398	9.77806e-05	0.0112009	Distal Intergenic	61111417	61116155	4739	2	6495	54758	ENSG00000126778	SIX1	SIX homeobox 1
chr6	67138949	67139925	977	5.64705	0	6.44677	-4.03065	9.79335e-05	0.0112009	Distal Intergenic	66497772	66499376	1605	1	442229	641177		SLC25A51P1	SLC25A51 pseudogene 1
chr12	20757569	20758097	529	4.21771	0	5.02507	-3.97132	9.80568e-05	0.0112009	Intron (uc001reh.2/5139, intron 2 of 15)	20724798	20837041	112244	1	5139	32771	ENSG00000172572	PDE3A	phosphodiesterase 3A
chr6	163285759	163286648	890	4.59108	0	5.39843	-4.01941	9.85394e-05	0.0112114	Intron (uc003qua.3/135138, intron 3 of 6)	163149002	163736524	587523	1	135138	136757	ENSG00000112530	PACRG	parkin coregulated
chr11	16825885	16826961	1077	5.23128	0	6.02845	-3.97551	9.88375e-05	0.0112114	Intron (uc010rcu.1/144100, intron 13 of 26)	16809207	16838962	29756	2	144100	12001	ENSG00000166689	PLEKHA7	pleckstrin homology domain containing A7
chr1	96472439	96473046	608	4.40498	0	5.21233	-3.99553	9.8959e-05	0.0112114	Distal Intergenic	95940293	95944912	4620	1	440594	532146	ENSG00000233907	LINC01761	long intergenic non-protein coding RNA 1761
chr5	117291339	117291889	551	3.77403	0	4.58138	-3.89804	9.91049e-05	0.0112114	Distal Intergenic	116751208	116915439	164232	1	728342	540131		LINC00992	long intergenic non-protein coding RNA 992
chr4	46287702	46288712	1011	4.17319	0	4.98054	-3.96304	9.91886e-05	0.0112114	Intron (uc003gxc.3/2555, intron 7 of 8)	46251581	46391396	139816	2	2555	102684	ENSG00000151834	GABRA2	gamma-aminobutyric acid type A receptor subunit alpha2
chr8	25894421	25895760	1340	4.6532	0	5.46056	-4.02383	9.97114e-05	0.0112469	Intron (uc003xek.3/5520, intron 7 of 10)	25699246	25902640	203395	2	64641	6880	ENSG00000221818	EBF2	EBF transcription factor 2
chr13	48246872	48247639	768	4.33633	0	5.14368	-3.98094	0.000101316	0.0114041	Distal Intergenic	48516791	48575110	58320	2	8803	327471	ENSG00000136143	SUCLA2	succinate-CoA ligase ADP-forming subunit beta
chr1	79808141	79809471	1331	5.17435	0	5.98171	-4.07087	0.000101766	0.0114309	Distal Intergenic	79355449	79472495	117047	2	64123	-335646	ENSG00000162618	ADGRL4	adhesion G protein-coupled receptor L4
chr3	77922630	77924192	1563	4.54612	0	5.35348	-4.0057	0.000102266	0.0114351	Distal Intergenic	77637902	77667330	29429	1	6092	284728	ENSG00000185008	ROBO2	roundabout guidance receptor 2
chr5	123851091	123851847	757	4.01985	0	4.82721	-3.9328	0.000102435	0.0114351	Distal Intergenic	123972610	123980354	7745	2	57507	128507	ENSG00000168916	ZNF608	zinc finger protein 608
chr6	46231338	46232044	707	4.47647	0	5.28383	-3.99694	0.00010244	0.0114351	Intron (uc003oyb.2/10231, intron 1 of 3)	46188467	46293629	105163	2	10231	61585	ENSG00000172348	RCAN2	regulator of calcineurin 2
chr10	89822181	89823260	1080	3.86579	0	4.67314	-3.90579	0.000103003	0.0114742	Distal Intergenic	89623195	89728532	105338	1	5728	198986	ENSG00000171862	PTEN	phosphatase and tensin homolog
chr7	18899375	18900902	1528	5.00687	0	5.81422	-4.05195	0.000103318	0.0114856	Intron (uc003sue.3/9734, intron 21 of 25)	18832782	19036992	204211	1	9734	66593	ENSG00000048052	HDAC9	histone deacetylase 9
chr16	84632975	84633714	740	4.16792	0	4.97527	-3.95246	0.000103687	0.0115028	Intron (uc002fid.3/23406, intron 2 of 3)	84599204	84651669	52466	2	23406	17955	ENSG00000103187	COTL1	coactosin like F-actin binding protein 1
chr14	21149725	21150611	887	3.81377	0	4.62113	-3.89407	0.000104775	0.0115935	Promoter (1-2kb)	21152336	21162345	10010	1	283	-1725	ENSG00000214274	ANG	angiogenin
chr2	24587812	24589002	1191	4.92626	0	5.72342	-3.91704	0.000104934	0.0115935	Promoter (4-5kb)	24509081	24583397	74317	2	50618	-4415	ENSG00000198399	ITSN2	intersectin 2
chr1	42234123	42235178	1056	4.64914	0	5.4565	-4.01054	0.000105531	0.0116197	Intron (uc001cgz.4/59269, intron 1 of 8)	41972036	42384496	412461	2	59269	149318	ENSG00000127124	HIVEP3	HIVEP zinc finger 3
chr10	127500513	127501340	828	4.55494	0	5.3623	-3.99963	0.000105603	0.0116197	Exon (uc001liw.4/7390, exon 4 of 9)	127477147	127505201	28055	2	7390	3861	ENSG00000188690	UROS	uroporphyrinogen III synthase
chr20	45554252	45554783	532	4.73454	0	5.5419	-4.01723	0.000106706	0.0117172	Intron (uc002xsm.3/2139, intron 1 of 15)	45523263	45817492	294230	1	2139	30989	ENSG00000064655	EYA2	EYA transcriptional coactivator and phosphatase 2
chr10	63816971	63820099	3129	7.24477	4.14432	7.97817	-3.09258	0.000107468	0.011777	Exon (uc001jlt.2/84159, exon 6 of 10)	63808970	63856707	47738	1	84159	8001	ENSG00000150347	ARID5B	AT-rich interaction domain 5B
chr1	82563339	82564251	913	4.73318	0	5.54053	-4.0146	0.000107846	0.0117852	Distal Intergenic	82435998	82447660	11663	1	23266	127341	ENSG00000117114	ADGRL2	adhesion G protein-coupled receptor L2
chr1	17387899	17388508	610	4.4022	0	5.20956	-3.97621	0.00010798	0.0117852	Distal Intergenic	17345225	17380665	35441	2	6390	-7234	ENSG00000117118	SDHB	succinate dehydrogenase complex iron sulfur subunit B
chr6	3892042	3893338	1297	5.56955	0	6.36384	-3.88708	0.000108334	0.0117999	Distal Intergenic	3849632	3851551	1920	1	26240	42410	ENSG00000145945	FAM50B	family with sequence similarity 50 member B
chr10	78044849	78045936	1088	4.28277	0	5.09012	-3.95882	0.000108818	0.0118287	Intron (uc001jxi.3/83938, intron 4 of 5)	77542519	78317126	774608	1	83938	502330	ENSG00000148655	LRMDA	leucine rich melanocyte differentiation associated
chr3	41974548	41975237	690	4.40704	0	5.21439	-3.97419	0.000109223	0.0118488	Intron (uc003ckv.4/54986, intron 4 of 36)	41923642	42003461	79820	2	54986	28224	ENSG00000168038	ULK4	unc-51 like kinase 4
chr7	104583896	104585104	1209	4.29407	0	5.10143	-3.95803	0.000109943	0.0118844	Intron (uc003vci.3/uc003vci.3, intron 1 of 1)	104535075	104567092	32018	2	723809	-16804	ENSG00000225329	LHFPL3-AS2	LHFPL3 antisense RNA 2
chr2	198663493	198664271	779	4.30641	0	5.11377	-3.95978	0.000109992	0.0118844	Distal Intergenic	198669426	199014608	345183	1	5334	-5155	ENSG00000115896	PLCL1	phospholipase C like 1 (inactive)
chr18	65789521	65790513	993	4.00218	0	4.80953	-3.9142	0.00011097	0.011959	Distal Intergenic	66340925	66382353	41429	2	54495	591840	ENSG00000166479	TMX3	thioredoxin related transmembrane protein 3
chr22	48864314	48864760	447	4.34976	0	5.15712	-3.96228	0.00011164	0.011959	Distal Intergenic	48885288	49147744	262457	1	25817	-20528	ENSG00000219438	TAFA5	TAFA chemokine like family member 5
chr22	41248543	41249785	1243	3.99041	0	4.79777	-3.91106	0.000111649	0.011959	Intron (uc003aze.3/6767, intron 1 of 11)	41220601	41252687	32087	2	6767	2902	ENSG00000100380	ST13	ST13 Hsp70 interacting protein
chr18	10231482	10232739	1258	5.74956	0.998352	6.53377	-3.70956	0.000111751	0.011959	Distal Intergenic	10454625	10488698	34074	1	147495	-221886	ENSG00000154856	APCDD1	APC down-regulated 1
chr10	51575095	51577282	2188	4.83401	0	5.64137	-4.01635	0.000111791	0.011959	Promoter (<=1kb)	51576285	51590734	14450	1	8031	0	ENSG00000266412	NCOA4	nuclear receptor coactivator 4
chr1	191576406	191577535	1130	4.68258	0	5.48994	-4.00005	0.000112216	0.0119807	Distal Intergenic	192127592	192154945	27354	1	64407	-550057	ENSG00000150681	RGS18	regulator of G protein signaling 18
chr2	139991334	139991934	601	4.39878	0	5.20614	-3.96578	0.000112977	0.0120211	Distal Intergenic	139654894	139656744	1851	1	647012	336440		YY1P2	YY1 transcription factor pseudogene 2
chrX	16462271	16463211	941	4.17055	0	4.9779	-3.93549	0.000113041	0.0120211	Distal Intergenic	16668281	16672791	4511	1	795	-205070	ENSG00000169906	S100G	S100 calcium binding protein G
chr1	211763051	211764157	1107	5.03997	0	5.82842	-3.76628	0.000113527	0.0120422	Distal Intergenic	211748381	211752099	3719	2	7779	-10952	ENSG00000170385	SLC30A1	solute carrier family 30 member 1
chr6	169872352	169873239	888	5.27325	0	6.08061	-4.05078	0.000113723	0.0120422	Intron (uc003qwv.2/253769, intron 13 of 14)	169857303	170060912	203610	2	253769	187673	ENSG00000184465	WDR27	WD repeat domain 27
chr2	166429894	166432668	2775	5.8364	1.62423	6.61	-3.58113	0.000114124	0.0120422	Intron (uc002udf.3/80034, intron 3 of 6)	166428846	166545917	117072	1	80034	1048	ENSG00000178662	CSRNP3	cysteine and serine rich nuclear protein 3
chr2	65652272	65652985	714	5.19918	0	6.00654	-4.0439	0.000114132	0.0120422	Intron (uc002sdr.4/200734, intron 1 of 5)	65537985	65659656	121672	2	200734	6671	ENSG00000198369	SPRED2	sprouty related EVH1 domain containing 2
chr7	22600521	22601695	1175	4.91069	0	5.71805	-4.01704	0.000114928	0.0120848	Promoter (1-2kb)	22602956	22613617	10662	1	100506178	-1261	ENSG00000232759	LOC100506178	uncharacterized LOC100506178
chr5	118127624	118128428	805	3.57999	0	4.38735	-3.83264	0.000115188	0.0120848	Distal Intergenic	118310281	118310362	82	1	100422885	-181853	ENSG00000283498	MIR1244-2	microRNA 1244-2
chr17	48473520	48474932	1413	3.55633	4.77873	0	4.02495	0.000115209	0.0120848	Promoter (<=1kb)	48458594	48474914	16321	2	55379	0	ENSG00000108829	LRRC59	leucine rich repeat containing 59
chr6	88681002	88682027	1026	4.52373	0	5.33109	-3.97491	0.000115988	0.012143	Distal Intergenic	88757507	88776550	19044	1	81833	-75480	ENSG00000118434	SPACA1	sperm acrosome associated 1
chr5	114636685	114637683	999	5.85234	0	6.65237	-4.00794	0.00011805	0.0123267	Promoter (4-5kb)	114602885	114632458	29574	2	153733	-4227	ENSG00000164221	CCDC112	coiled-coil domain containing 112
chr6	16236543	16237344	802	4.33457	0	5.14192	-3.94799	0.000118201	0.0123267	Promoter (1-2kb)	16238811	16295780	56970	1	2766	-1467	ENSG00000137198	GMPR	guanosine monophosphate reductase
chr18	54232188	54233531	1344	5.08841	0.302301	5.87318	-3.74284	0.000119097	0.0123782	Distal Intergenic	54275510	54305736	30227	2	9352	72205	ENSG00000091164	TXNL1	thioredoxin like 1
chr5	116598473	116599355	883	4.81562	0	5.62297	-3.99906	0.000119299	0.0123782	Distal Intergenic	116751208	116915439	164232	1	728342	-151853		LINC00992	long intergenic non-protein coding RNA 992
chr8	30326488	30327523	1036	4.89171	0	5.69906	-4.00604	0.000119383	0.0123782	Intron (uc011lba.1/11030, intron 1 of 5)	30335315	30429734	94420	1	11030	-7792	ENSG00000157110	RBPMS	RNA binding protein, mRNA processing factor
chr8	23964197	23965177	981	4.31463	0	5.12199	-3.94253	0.000119754	0.0123855	Distal Intergenic	24151580	24193612	42033	1	10863	-186403	ENSG00000042980	ADAM28	ADAM metallopeptidase domain 28
chr1	80624161	80625091	931	5.15702	0	5.95249	-3.92405	0.000120268	0.0123855	Distal Intergenic	81771845	82458107	686263	1	23266	-1146754	ENSG00000117114	ADGRL2	adhesion G protein-coupled receptor L2
chr10	134284238	134284684	447	4.0324	0	4.83975	-3.90254	0.0001204	0.0123855	Distal Intergenic	134258714	134261825	3112	1	170393	25524		LINC02870	long intergenic non-protein coding RNA 2870
chr4	22669820	22670496	677	4.63018	0	5.43753	-3.97757	0.00012063	0.0123855	Distal Intergenic	22694537	22821195	126659	1	57733	-24041	ENSG00000249948	GBA3	glucosylceramidase beta 3 (gene/pseudogene)
chr12	29369734	29370888	1155	4.33084	0	5.13819	-3.94275	0.000120775	0.0123855	Intron (uc001ris.5/55711, intron 1 of 11)	29376556	29488549	111994	1	55711	-5668	ENSG00000064763	FAR2	fatty acyl-CoA reductase 2
chr16	17547226	17548410	1185	5.25453	0	6.05377	-3.93672	0.000120832	0.0123855	Intron (uc002dfa.3/64131, intron 1 of 11)	17196181	17564738	368558	2	64131	16328	ENSG00000103489	XYLT1	xylosyltransferase 1
chr8	2383066	2383989	924	4.42855	0	5.2359	-3.95203	0.000122193	0.0124684	Distal Intergenic	1993158	2093380	100223	1	9172	389908	ENSG00000036448	MYOM2	myomesin 2
chr3	21827042	21827734	693	4.04125	0	4.8486	-3.90053	0.000122238	0.0124684	Intron (uc010hfb.1/79750, intron 3 of 6)	21462490	21792816	330327	2	79750	-34226	ENSG00000151789	ZNF385D	zinc finger protein 385D
chr3	29896009	29897327	1319	4.35843	0	5.16579	-3.94325	0.000122519	0.0124684	Intron (uc003cek.3/27303, intron 6 of 12)	29322803	30051886	729084	1	27303	573206	ENSG00000144642	RBMS3	RNA binding motif single stranded interacting protein 3
chr14	59408342	59409034	693	4.76061	0	5.56796	-3.9872	0.000122578	0.0124684	Distal Intergenic	59655381	59732881	77501	1	23002	-246347	ENSG00000100592	DAAM1	dishevelled associated activator of morphogenesis 1
chr1	204475716	204476683	968	4.2483	0	5.05566	-3.92819	0.000122797	0.0124684	Exon (uc021phv.1/uc021phv.1, exon 1 of 1)	204485507	204518786	33280	1	4194	-8824	ENSG00000198625	MDM4	MDM4 regulator of p53
chr6	119453151	119454475	1325	5.08486	0	5.88309	-3.90914	0.000123317	0.0124755	Intron (uc003pyk.4/79632, intron 1 of 16)	119280996	119470358	189363	2	79632	15883	ENSG00000111879	FAM184A	family with sequence similarity 184 member A
chr18	53536746	53537946	1201	4.36304	0	5.17039	-3.94198	0.000123329	0.0124755	Distal Intergenic	53252511	53303188	50678	2	6925	-233558	ENSG00000196628	TCF4	transcription factor 4
chr5	130720847	130722407	1561	4.68107	0	5.47634	-3.8421	0.000124536	0.012574	Exon (uc003kvh.3/56990, exon 4 of 5)	130759614	130783094	23481	2	51735	60687	ENSG00000158987	RAPGEF6	Rap guanine nucleotide exchange factor 6
chr11	101877887	101878970	1084	4.55824	0	5.34932	-3.81666	0.000125767	0.0126745	Distal Intergenic	101918169	101946842	28674	1	85016	-39199	ENSG00000137691	CFAP300	cilia and flagella associated protein 300
chr1	168752837	168753803	967	4.4785	0	5.28585	-3.94994	0.000126569	0.0127315	Promoter (2-3kb)	168756179	168762126	5948	1	79100	-2376	ENSG00000225826	LINC00626	long intergenic non-protein coding RNA 626
chr2	25479671	25480218	548	4.29521	0	5.10257	-3.92752	0.000126825	0.0127335	Promoter (4-5kb)	25455830	25475184	19355	2	1788	-4487	ENSG00000119772	DNMT3A	DNA methyltransferase 3 alpha
chr4	56737275	56738169	895	4.9001	0	5.69707	-3.87292	0.000128478	0.0128496	Exon (uc003hbe.1/55763, exon 7 of 19)	56719816	56771244	51429	1	55763	17459	ENSG00000090989	EXOC1	exocyst complex component 1
chr2	225230873	225231546	674	4.37972	0	5.18707	-3.93439	0.000128981	0.0128496	Distal Intergenic	225243415	225266711	23297	2	79843	35165	ENSG00000124019	FAM124B	family with sequence similarity 124 member B
chr21	19352108	19353304	1197	4.58695	0	5.39431	-3.95737	0.00012909	0.0128496	Intron (uc002ykr.3/140578, intron 2 of 6)	19289537	19639687	350151	1	140578	62571	ENSG00000154645	CHODL	chondrolectin
chr3	154504234	154504907	674	4.84922	0	5.65657	-3.98309	0.0001291	0.0128496	Distal Intergenic	154741913	154901518	159606	1	4311	-237006	ENSG00000196549	MME	membrane metalloendopeptidase
chr1	84840451	84841376	926	4.27541	0	5.08277	-3.92095	0.000129173	0.0128496	Intron (uc009wcg.3/391051, intron 4 of 8)	84830641	84863576	32936	2	391051	22200		UOX	urate oxidase (pseudogene)
chr1	95394111	95395165	1055	4.45462	0	5.26197	-3.9421	0.000129595	0.0128536	Promoter (<=1kb)	95393584	95428826	35243	1	729970	527		CNN3-DT	CNN3 divergent transcript
chr7	16012149	16012932	784	5.10281	0	5.91016	-4.00339	0.00012969	0.0128536	Distal Intergenic	16250111	16310229	60119	1	100506025	-237179	ENSG00000229688	CRPPA-AS1	CRPPA antisense RNA 1
chr5	143020761	143021662	902	4.82953	0	5.63689	-3.97912	0.000130225	0.0128829	Distal Intergenic	143059425	143059536	112	1	100846991	-37763	ENSG00000266478	MIR5197	microRNA 5197
chr5	121801313	121802782	1470	5.16189	0	5.95856	-3.90682	0.000131011	0.0129259	Intron (uc003ktb.1/153163, intron 2 of 5)	121772192	121814782	42591	2	153163	12000	ENSG00000250328	MGC32805	uncharacterized LOC153163
chr7	94630928	94631924	997	4.81277	0	5.62012	-3.97465	0.000131826	0.0129259	Intron (uc003unp.3/55607, intron 2 of 15)	94539210	94925727	386518	1	55607	91718	ENSG00000158528	PPP1R9A	protein phosphatase 1 regulatory subunit 9A
chr5	58569822	58572503	2682	4.46453	0	5.27188	-3.93892	0.000131982	0.0129259	Promoter (<=1kb)	58264866	58571945	307080	2	5144	0	ENSG00000113448	PDE4D	phosphodiesterase 4D
chr3	56349283	56350435	1153	3.95036	0	4.75772	-3.87134	0.000132024	0.0129259	Intron (uc003dhr.1/26059, intron 2 of 16)	55717822	56469175	751354	2	26059	118740	ENSG00000187672	ERC2	ELKS/RAB6-interacting/CAST family member 2
chr2	240225928	240226528	601	3.799	0	4.60635	-3.84657	0.000132145	0.0129259	Promoter (<=1kb)	240227157	240227240	84	1	100423043	-629	ENSG00000265215	MIR4269	microRNA 4269
chr2	223958331	223959001	671	3.92131	0	4.72866	-3.86662	0.000132236	0.0129259	Distal Intergenic	223916648	223920357	3710	1	23704	41683	ENSG00000152049	KCNE4	potassium voltage-gated channel subfamily E regulatory subunit 4
chr20	5767415	5768196	782	4.07195	0	4.8793	-3.8884	0.000132338	0.0129259	Intron (uc002wmf.3/149840, intron 2 of 2)	5731043	5844559	113517	1	149840	36372	ENSG00000171984	SHLD1	shieldin complex subunit 1
chr14	66949321	66950555	1235	4.58582	0	5.39317	-3.95096	0.000132589	0.0129271	Promoter (2-3kb)	66953109	66965271	12163	1	440184	-2554	ENSG00000196553	CCDC196	coiled-coil domain containing 196
chr3	149982238	149983519	1282	4.11714	0	4.9245	-3.89355	0.000133183	0.0129615	Distal Intergenic	150126788	150177615	50828	1	9819	-143269	ENSG00000196428	TSC22D2	TSC22 domain family member 2
chr17	75468020	75469307	1288	4.06437	0	4.87172	-3.88488	0.000133963	0.0130139	Promoter (2-3kb)	75471325	75496678	25354	1	10801	-2018	ENSG00000184640	SEPTIN9	septin 9
chr5	42840145	42841116	972	4.71607	0	5.52343	-3.95954	0.000135075	0.0130983	Distal Intergenic	42799982	42825998	26017	2	6414	-14147	ENSG00000250722	SELENOP	selenoprotein P
chr5	153542053	153542925	873	4.67532	0	5.48267	-3.95186	0.000137313	0.0132915	Distal Intergenic	153570295	153769141	198847	1	55568	-27370	ENSG00000164574	GALNT10	polypeptide N-acetylgalactosaminyltransferase 10
chr15	39436907	39438908	2002	4.26241	0	5.06976	-3.90243	0.000139442	0.0134734	Distal Intergenic	39542885	39547048	4164	1	400360	-103977	ENSG00000175746	LINC02915	long intergenic non-protein coding RNA 2915
chr17	32500183	32500878	696	3.97757	0	4.78492	-3.8633	0.000139794	0.0134833	Intron (uc002hhx.1/uc002hhx.1, intron 5 of 5)	31340106	32483825	1143720	2	40	-16358	ENSG00000108684	ASIC2	acid sensing ion channel subunit 2
chr18	8766243	8767034	792	4.24477	0	5.05212	-3.89811	0.000141007	0.0135565	Intron (uc002knq.2/23255, intron 3 of 14)	8783528	8787301	3774	1	23255	-16494	ENSG00000168502	MTCL1	microtubule crosslinking factor 1
chr7	70033731	70034654	924	4.93264	0	5.74	-3.96766	0.000141469	0.0135565	Intron (uc003tvw.4/26053, intron 5 of 18)	70231248	70257885	26638	1	26053	-196594	ENSG00000158321	AUTS2	activator of transcription and developmental regulator AUTS2
chr3	117836111	117836806	696	4.34089	0	5.14825	-3.90902	0.000141473	0.0135565	Distal Intergenic	118661923	118667088	5166	1	100506765	-825117	ENSG00000239877	IGSF11-AS1	IGSF11 antisense RNA 1
chr3	25530735	25531350	616	4.61765	0	5.42501	-3.93901	0.000141559	0.0135565	Intron (uc011awl.2/5915, intron 2 of 7)	25469834	25639422	169589	1	5915	60901	ENSG00000077092	RARB	retinoic acid receptor beta
chr18	8769178	8770169	992	4.46018	0	5.26753	-3.91889	0.00014387	0.0137206	Intron (uc002knq.2/23255, intron 3 of 14)	8783528	8787301	3774	1	23255	-13359	ENSG00000168502	MTCL1	microtubule crosslinking factor 1
chrX	123526878	123527707	830	5.2173	0.899408	5.99332	-3.58915	0.000143916	0.0137206	Intron (uc004euj.3/10178, intron 26 of 30)	123480221	123507010	26790	1	4068	46657	ENSG00000183918	SH2D1A	SH2 domain containing 1A
chr2	42368909	42370106	1198	4.00721	0	4.81457	-3.86173	0.000144036	0.0137206	Distal Intergenic	42396490	42488639	92150	1	27436	-26384	ENSG00000143924	EML4	EMAP like 4
chr7	33915264	33916675	1412	3.78443	0	4.59178	-3.8267	0.000144533	0.0137437	Distal Intergenic	33944523	34195484	250962	1	168667	-27848	ENSG00000164619	BMPER	BMP binding endothelial regulator
chr13	97504044	97505457	1414	4.67102	0	5.47838	-3.93868	0.000144877	0.0137521	Distal Intergenic	97593535	97636426	42892	2	100887754	130969		LINC00359	long intergenic non-protein coding RNA 359
chr1	92311373	92312794	1422	3.98345	0	4.7908	-3.85559	0.00014585	0.0138188	Intron (uc009wde.3/7049, intron 1 of 19)	92145900	92327603	181704	2	7049	14809	ENSG00000069702	TGFBR3	transforming growth factor beta receptor 3
chr5	116740617	116741720	1104	4.18255	0	4.98991	-3.88277	0.000146093	0.0138188	Distal Intergenic	116751208	116915439	164232	1	728342	-9488		LINC00992	long intergenic non-protein coding RNA 992
chr16	73023411	73024154	744	4.5808	0	5.38816	-3.92585	0.000147275	0.0139063	Intron (uc002fck.3/463, intron 1 of 9)	72816786	73082274	265489	2	463	58120	ENSG00000140836	ZFHX3	zinc finger homeobox 3
chr11	107442460	107443658	1199	5.49984	0	6.30035	-3.91938	0.00014822	0.0139341	Distal Intergenic	107373453	107436461	63009	2	91801	-5999	ENSG00000137760	ALKBH8	alkB homolog 8, tRNA methyltransferase
chr5	78204163	78205158	996	4.08405	0	4.89141	-3.86586	0.0001486	0.0139341	Intron (uc003kfq.3/411, intron 4 of 7)	78111334	78281766	170433	2	411	76608	ENSG00000113273	ARSB	arylsulfatase B
chr7	56146974	56147792	819	4.21206	0	5.01942	-3.88179	0.000149071	0.0139341	3' UTR	56147976	56151417	3442	2	5260	3625	ENSG00000164776	PHKG1	phosphorylase kinase catalytic subunit gamma 1
chr15	92237471	92238488	1018	4.48187	0	5.28923	-3.91276	0.000149079	0.0139341	Distal Intergenic	92396938	92709137	312200	1	28232	-158450	ENSG00000176463	SLCO3A1	solute carrier organic anion transporter family member 3A1
chr5	131699774	131700458	685	4.32234	0	5.12969	-3.89478	0.000149183	0.0139341	Promoter (<=1kb)	131701182	131701291	110	2	100500865	833	ENSG00000263597	MIR3936	microRNA 3936
chr22	36290422	36291688	1267	4.30136	0	5.10872	-3.89192	0.000149554	0.0139341	Intron (uc010gwu.3/23543, intron 1 of 13)	36134783	36334945	200163	2	23543	43257	ENSG00000100320	RBFOX2	RNA binding fox-1 homolog 2
chr4	79441844	79442896	1053	4.16999	0	4.97735	-3.87566	0.000149718	0.0139341	Exon (uc003hlb.2/80144, exon 68 of 74)	79417959	79433476	15518	1	80144	23885	ENSG00000138759	FRAS1	Fraser extracellular matrix complex subunit 1
chr10	30725570	30727733	2164	4.30004	0	5.1074	-3.89119	0.000149882	0.0139341	Promoter (<=1kb)	30727751	30750762	23012	1	1326	-18	ENSG00000107968	MAP3K8	mitogen-activated protein kinase kinase kinase 8
chr4	138314341	138315594	1254	4.36776	0	5.17511	-3.899	0.000149896	0.0139341	Distal Intergenic	138440074	138453629	13556	2	54510	138035	ENSG00000189184	PCDH18	protocadherin 18
chr8	82250735	82251338	604	3.78695	0	4.59431	-3.81967	0.000150241	0.013935	Distal Intergenic	82192718	82197012	4295	1	2171	58017	ENSG00000164687	FABP5	fatty acid binding protein 5
chr12	54052220	54052921	702	3.98866	0	4.79601	-3.84958	0.000150422	0.013935	Distal Intergenic	54058944	54070109	11166	2	517	17188	ENSG00000135390	ATP5MC2	ATP synthase membrane subunit c locus 2
chr4	144201875	144202569	695	4.27014	0	5.07749	-3.88614	0.000151023	0.0139555	Distal Intergenic	144257983	144395718	137736	1	2549	-55414	ENSG00000109458	GAB1	GRB2 associated binding protein 1
chrX	67632713	67634065	1353	4.51989	0	5.32724	-3.91314	0.000151562	0.0139555	Intron (uc004dww.4/4983, intron 2 of 24)	67262186	67653299	391114	2	4983	19234	ENSG00000079482	OPHN1	oligophrenin 1
chr9	78146456	78147834	1379	4.77134	0	5.57869	-3.93688	0.000151565	0.0139555	Intron (uc022bie.1/100302287, intron 1 of 1)	78118512	78338744	220233	2	100302287	190910	ENSG00000221698	MIR548H3	microRNA 548h-3
chr12	54747048	54747800	753	4.28877	0	5.09613	-3.8873	0.000151679	0.0139555	Distal Intergenic	54756229	54758270	2042	2	53831	10470	ENSG00000139572	GPR84	G protein-coupled receptor 84
chr6	4460507	4462215	1709	4.2526	0	5.05996	-3.88214	0.000152212	0.0139807	Distal Intergenic	4706393	4955778	249386	1	9425	-244178	ENSG00000153046	CDYL	chromodomain Y like
chr1	63152948	63153779	832	2.87255	4.09494	0	3.88893	0.000153029	0.0140319	Promoter (<=1kb)	62920397	63154039	233643	2	85440	260	ENSG00000116641	DOCK7	dedicator of cytokinesis 7
chr9	84009132	84010679	1548	4.54391	0	5.35126	-3.91063	0.00015468	0.0141592	Distal Intergenic	84198598	84303596	104999	2	7088	292917	ENSG00000196781	TLE1	TLE family member 1, transcriptional corepressor
chr2	135159700	135160484	785	4.1258	0	4.93315	-3.86109	0.000155788	0.0142107	Intron (uc002ttw.4/4249, intron 10 of 15)	135011830	135212192	200363	1	4249	147870	ENSG00000152127	MGAT5	alpha-1,6-mannosylglycoprotein 6-beta-N-acetylglucosaminyltransferase
chr18	9595819	9596871	1053	5.72468	0	6.52618	-3.94549	0.000155962	0.0142107	Intron (uc010wzo.2/9989, intron 1 of 15)	9546789	9614268	67480	2	9989	17397	ENSG00000154845	PPP4R1	protein phosphatase 4 regulatory subunit 1
chr15	26220361	26221375	1015	4.51917	0	5.32653	-3.90552	0.000156393	0.0142107	Intron (uc021sgd.1/100128714, intron 1 of 4)	26147507	26298267	150761	1	100128714	72854	ENSG00000206187	LINC02346	long intergenic non-protein coding RNA 2346
chr9	102484115	102484769	655	5.00045	0	5.80781	-3.94752	0.000156409	0.0142107	Intron (uc004bad.1/uc004bad.1, intron 2 of 6)	102584137	102596341	12205	1	8013	-99368	ENSG00000119508	NR4A3	nuclear receptor subfamily 4 group A member 3
chr6	85729328	85730337	1010	4.70147	0	5.50883	-3.92134	0.000157423	0.0142107	Distal Intergenic	85442216	85473954	31739	2	9096	-255374	ENSG00000112837	TBX18	T-box transcription factor 18
chr12	106517191	106518224	1034	4.47993	0	5.28728	-3.8996	0.000157665	0.0142107	Intron (uc001tlj.1/9891, intron 1 of 6)	106457125	106533811	76687	2	9891	15587	ENSG00000074590	NUAK1	NUAK family kinase 1
chr2	198744424	198745203	780	4.02167	0	4.82903	-3.84498	0.000157832	0.0142107	Intron (uc002uuv.4/5334, intron 1 of 6)	198669426	199014608	345183	1	5334	74998	ENSG00000115896	PLCL1	phospholipase C like 1 (inactive)
chr1	222338755	222339656	902	4.12992	0	4.93727	-3.85913	0.000157863	0.0142107	Distal Intergenic	222695602	222721444	25843	2	79802	381788	ENSG00000143512	HHIPL2	HHIP like 2
chr10	52916511	52917201	691	5.32088	0	6.12049	-3.88546	0.000157931	0.0142107	Intron (uc010qhp.2/5592, intron 2 of 2)	52834234	54058110	1223877	1	5592	82277	ENSG00000185532	PRKG1	protein kinase cGMP-dependent 1
chr8	123050152	123051501	1350	3.48729	0	4.29464	-3.75543	0.000158083	0.0142107	Intron (uc003ypj.3/uc003ypj.3, intron 1 of 2)	122625271	122653630	28360	2	3037	-396522	ENSG00000170961	HAS2	hyaluronan synthase 2
chr8	124565174	124565958	785	4.30534	0	5.1127	-3.8799	0.000158142	0.0142107	Distal Intergenic	124510127	124553493	43367	2	114907	-11681	ENSG00000156804	FBXO32	F-box protein 32
chr5	81051137	81052606	1470	4.64184	0	5.4492	-3.91404	0.000158669	0.0142343	Promoter (4-5kb)	80713179	81047072	333894	2	23635	-4065	ENSG00000145687	SSBP2	single stranded DNA binding protein 2
chr16	65426857	65427670	814	3.73832	0	4.54568	-3.79988	0.000159338	0.0142705	Intron (uc010cdp.1/283867, intron 1 of 5)	65318402	65397711	79310	2	283867	-29146	ENSG00000261742	LINC00922	long intergenic non-protein coding RNA 922
chr20	51608558	51610320	1763	4.55697	0	5.36432	-3.9035	0.000160242	0.0143277	Intron (uc002xwo.3/128553, intron 1 of 2)	51588946	52111869	522924	1	128553	19612	ENSG00000182463	TSHZ2	teashirt zinc finger homeobox 2
chr4	148742882	148743754	873	4.6603	0	5.46765	-3.91278	0.000160661	0.0143414	Intron (uc003ile.1/79658, intron 1 of 4)	148703746	148703819	74	1	100616246	39136	ENSG00000264274	MIR4799	microRNA 4799
chr9	86185032	86185805	774	4.30594	0	5.11329	-3.87341	0.00016287	0.0145145	Distal Intergenic	85859539	86153348	293810	2	257019	-31684	ENSG00000172159	FRMD3	FERM domain containing 3
chr2	188417891	188419656	1766	4.66913	0	5.47648	-3.90929	0.000163528	0.0145491	Promoter (<=1kb)	188328958	188419219	90262	2	7035	0	ENSG00000003436	TFPI	tissue factor pathway inhibitor
chr15	70458015	70459030	1016	4.26244	0	5.06979	-3.86529	0.000164834	0.0146296	Distal Intergenic	70340543	70390256	49714	2	7090	-67759	ENSG00000140332	TLE3	TLE family member 3, transcriptional corepressor
chr14	38938159	38938970	812	4.77586	0	5.58322	-3.91633	0.000164975	0.0146296	Distal Intergenic	38723205	38725575	2371	2	161198	-212584	ENSG00000176435	CLEC14A	C-type lectin domain containing 14A
chr9	30591324	30592215	892	4.6776	0	5.48495	-3.90739	0.000165323	0.0146363	Distal Intergenic	30388933	30408452	19520	2	401497	-182872		LINC01242	long intergenic non-protein coding RNA 1242
chr15	52400761	52401415	655	4.89559	0	5.70294	-3.92298	0.000166893	0.0147512	Distal Intergenic	52401822	52404972	3151	2	10017	3557	ENSG00000137875	BCL2L10	BCL2 like 10
chr6	6915797	6916545	749	4.1528	0	4.96016	-3.84845	0.000167799	0.0148069	Distal Intergenic	7107830	7252213	144384	1	6239	-191285	ENSG00000124782	RREB1	ras responsive element binding protein 1
chr2	164489653	164490246	594	4.8148	0	5.62216	-3.91415	0.000168554	0.0148493	Intron (uc002uck.1/55137, intron 2 of 2)	164464118	164592513	128396	2	55137	102267	ENSG00000182263	FIGN	fidgetin, microtubule severing factor
chr9	82711373	82712146	774	4.54811	0	5.35547	-3.88907	0.000169777	0.0149298	Distal Intergenic	82189788	82341656	151869	1	7091	521585	ENSG00000106829	TLE4	TLE family member 4, transcriptional corepressor
chr3	81765853	81766565	713	4.39317	0	5.20053	-3.87304	0.000170022	0.0149298	Intron (uc021xav.1/2632, intron 1 of 15)	81584346	81792780	208435	2	2632	26215	ENSG00000114480	GBE1	1,4-alpha-glucan branching enzyme 1
chr3	103538501	103539819	1319	5.04126	0	5.84862	-3.92714	0.000171104	0.0149959	Distal Intergenic	103903476	103946105	42630	2	693127	406286	ENSG00000208032	MIR548A3	microRNA 548a-3
chr3	99884609	99885197	589	4.53488	0	5.34224	-3.88529	0.000171542	0.0149959	Exon (uc003dtl.3/84319, exon 5 of 10)	99904668	99913030	8363	1	644444	-19471	ENSG00000235156	TMEM30CP	transmembrane protein 30C, pseudogene
chr4	57275649	57276966	1318	4.4521	0	5.25946	-3.87684	0.000171827	0.0149959	Intron (uc003hbr.3/5471, intron 1 of 10)	57247925	57253638	5714	2	132949	-22011	ENSG00000157426	AASDH	aminoadipate-semialdehyde dehydrogenase
chr5	163758990	163760156	1167	5.09497	0	5.89112	-3.83939	0.000171887	0.0149959	Distal Intergenic	162944463	162946359	1897	1	27430	814527	ENSG00000038274	MAT2B	methionine adenosyltransferase 2B
chr16	77258038	77258668	631	4.79391	0	5.60126	-3.90666	0.000172491	0.0150242	Distal Intergenic	77246172	77246976	805	1	100130958	11866	ENSG00000205078	SYCE1L	synaptonemal complex central element protein 1 like
chr6	126239364	126240578	1215	4.14842	0	4.95577	-3.8411	0.000173186	0.015053	Promoter (<=1kb)	126240370	126253176	12807	1	135112	0	ENSG00000111912	NCOA7	nuclear receptor coactivator 7
chr9	84067910	84068773	864	4.35612	0	5.16348	-3.86465	0.000173379	0.015053	Distal Intergenic	84198598	84303596	104999	2	7088	234823	ENSG00000196781	TLE1	TLE family member 1, transcriptional corepressor
chr4	40397802	40398639	838	4.32349	0	5.13084	-3.85903	0.000175089	0.015177	Distal Intergenic	40337346	40357234	19889	1	55584	60456	ENSG00000174343	CHRNA9	cholinergic receptor nicotinic alpha 9 subunit
chr18	11324415	11325251	837	4.17043	0	4.97778	-3.83949	0.000176705	0.0152813	Distal Intergenic	10670244	11148761	478518	2	63895	-175654	ENSG00000154864	PIEZO2	piezo type mechanosensitive ion channel component 2
chr5	158934952	158935759	808	4.08808	0	4.89543	-3.82822	0.000177176	0.0152813	Distal Intergenic	158875564	158893284	17721	2	285627	-41668	ENSG00000253298	LINC01845	long intergenic non-protein coding RNA 1845
chrX	53608961	53609765	805	4.53111	0	5.33847	-3.87711	0.0001773	0.0152813	Intron (uc004dsn.4/10075, intron 11 of 52)	53559057	53620561	61505	2	10075	10796	ENSG00000086758	HUWE1	HECT, UBA and WWE domain containing E3 ubiquitin protein ligase 1
chr8	106581503	106582096	594	3.95163	0	4.75899	-3.81043	0.000177469	0.0152813	Intron (uc003ymd.3/23414, intron 4 of 7)	106703118	106816767	113650	1	23414	-121022	ENSG00000169946	ZFPM2	zinc finger protein, FOG family member 2
chr5	71543798	71545067	1270	4.44764	0	5.24078	-3.73198	0.000177803	0.0152813	Intron (uc003kca.4/23107, intron 4 of 10)	71519510	71533955	14446	2	23107	-9843	ENSG00000113048	MRPS27	mitochondrial ribosomal protein S27
chr3	150089206	150090152	947	4.4016	0	5.20896	-3.86322	0.000177993	0.0152813	Distal Intergenic	150126788	150177615	50828	1	9819	-36636	ENSG00000196428	TSC22D2	TSC22 domain family member 2
chr4	103183817	103185053	1237	4.04149	0	4.84884	-3.82034	0.000178657	0.0152981	3' UTR	103182821	103245469	62649	2	64116	60416	ENSG00000138821	SLC39A8	solute carrier family 39 member 8
chr4	148877162	148877879	718	4.41399	0	5.22135	-3.86316	0.000179136	0.0152981	Intron (uc003ilf.3/79658, intron 16 of 22)	148867390	148993927	126538	1	79658	9772	ENSG00000071205	ARHGAP10	Rho GTPase activating protein 10
chr6	113304635	113305741	1107	5.66384	0	6.46509	-3.8888	0.000179407	0.0152981	Distal Intergenic	112668532	112672498	3967	1	442247	636103	ENSG00000251258	RFPL4B	ret finger protein like 4B
chr8	52833986	52834847	862	5.61438	0	6.41393	-3.88417	0.00017961	0.0152981	Intron (uc011ldp.1/uc011ldp.1, intron 1 of 1)	52730140	52811735	81596	2	115294	-22251	ENSG00000168300	PCMTD1	protein-L-isoaspartate (D-aspartate) O-methyltransferase domain containing 1
chr15	60663360	60664000	641	4.21375	0	5.0211	-3.84015	0.000179812	0.0152981	Intron (uc002agk.3/302, intron 4 of 13)	60639350	60690185	50836	2	302	26185	ENSG00000182718	ANXA2	annexin A2
chr3	120150817	120151591	775	4.22929	0	5.03664	-3.84228	0.000179891	0.0152981	Intron (uc003eds.3/11167, intron 2 of 10)	120113061	120169918	56858	2	11167	18327	ENSG00000163430	FSTL1	follistatin like 1
chr2	178224684	178225396	713	3.85324	0	4.6606	-3.79301	0.000180326	0.0153109	Intron (uc002uli.5/4780, intron 1 of 7)	178186340	178257419	71080	2	100130691	32023	ENSG00000213963	LOC100130691	uncharacterized LOC100130691
chr12	92963261	92964485	1225	4.27145	0	5.0788	-3.84202	0.000183836	0.0155844	Distal Intergenic	93096619	93102325	5707	1	338809	-132134
chr13	33897846	33898473	628	4.64718	0	5.45454	-3.87796	0.000184345	0.0155971	Intron (uc001uux.3/90627, intron 5 of 17)	33701510	33924767	223258	2	90627	26294	ENSG00000133121	STARD13	StAR related lipid transfer domain containing 13
chr12	28543640	28544492	853	4.02935	0	4.83671	-3.81235	0.000184564	0.0155971	Exon (uc001rio.3/55297, exon 10 of 15)	28459675	28703099	243425	1	55297	83965	ENSG00000123106	CCDC91	coiled-coil domain containing 91
chr7	65791497	65792392	896	5.28822	0	6.08473	-3.84449	0.000185668	0.0156537	Intron (uc010kzy.2/8460, intron 2 of 4)	65841031	65865395	24365	2	285908	73003	ENSG00000179406	LINC00174	long intergenic non-protein coding RNA 174
chr12	89674931	89675593	663	4.05126	0	4.85861	-3.81327	0.000185815	0.0156537	Distal Intergenic	89741837	89746296	4460	2	1848	70703	ENSG00000139318	DUSP6	dual specificity phosphatase 6
chr5	121789801	121791050	1250	4.74059	0	5.54794	-3.88184	0.000187221	0.0157476	Exon (uc003ktb.1/153163, exon 3 of 6)	121779851	121799794	19944	1	9627	9950	ENSG00000064692	SNCAIP	synuclein alpha interacting protein
chr8	19748212	19749929	1718	5.16847	0	5.95855	-3.7071	0.000188881	0.0158188	Distal Intergenic	19796582	19824770	28189	1	4023	-46653	ENSG00000175445	LPL	lipoprotein lipase
chr3	24630937	24632100	1164	3.87955	0	4.68691	-3.78625	0.000189373	0.0158188	Distal Intergenic	24562853	24562926	74	2	100616448	-68011
chr12	31061280	31062718	1439	4.11261	0	4.91996	-3.81692	0.000189438	0.0158188	Distal Intergenic	31079362	31149537	70176	1	441631	-16644	ENSG00000110900	TSPAN11	tetraspanin 11
chr10	112678221	112679175	955	3.90619	0	4.71354	-3.78915	0.000189855	0.0158188	Promoter (<=1kb)	112658488	112678694	20207	2	92482	0	ENSG00000214413	BBIP1	BBSome interacting protein 1
chr11	102720030	102720634	605	4.2334	0	5.04075	-3.83036	0.000189948	0.0158188	Distal Intergenic	102706528	102714342	7815	2	4314	-5688	ENSG00000149968	MMP3	matrix metallopeptidase 3
chr2	110339015	110339552	538	4.03272	0	4.84007	-3.80624	0.000190193	0.0158188	Intron (uc002tew.4/151011, intron 4 of 10)	110300374	110332344	31971	2	151011	-6671	ENSG00000186522	SEPTIN10	septin 10
chr9	106831393	106832075	683	4.90997	0	5.70701	-3.7932	0.000190414	0.0158188	Distal Intergenic	106856541	106885539	28999	1	10592	-24466	ENSG00000136824	SMC2	structural maintenance of chromosomes 2
chr6	20925310	20926006	697	4.98376	0	5.79112	-3.89514	0.000190415	0.0158188	Intron (uc003ndd.2/54901, intron 9 of 15)	21065279	21232634	167356	1	54901	-139273	ENSG00000145996	CDKAL1	CDK5 regulatory subunit associated protein 1 like 1
chr8	127897485	127898115	631	4.65484	0	5.46219	-3.86903	0.000191693	0.015859	Distal Intergenic	128025399	128033259	7861	1	100750225	-127284	ENSG00000253438	PCAT1	prostate cancer associated transcript 1
chr2	6496966	6497985	1020	4.49267	0	5.30002	-3.85451	0.000191916	0.015859	Distal Intergenic	6122110	6128364	6255	1	400940	374856		LOC400940	uncharacterized LOC400940
chr11	33894673	33895809	1137	4.68854	0	5.4959	-3.87136	0.000191987	0.015859	Promoter (3-4kb)	33880123	33891509	11387	2	4005	-3164	ENSG00000135363	LMO2	LIM domain only 2
chr12	86227986	86228566	581	4.15175	0	4.9591	-3.81842	0.000192075	0.015859	Intron (uc001taf.1/9182, intron 1 of 1)	86198331	86230318	31988	2	9182	1752	ENSG00000198774	RASSF9	Ras association domain family member 9
chr7	47615905	47616820	916	4.50737	0	5.31472	-3.85483	0.000192694	0.0158857	Intron (uc003tnw.3/64759, intron 1 of 30)	47314752	47621742	306991	2	64759	4922	ENSG00000136205	TNS3	tensin 3
chr9	2302453	2303106	654	3.70556	0	4.51292	-3.75641	0.000193352	0.0159157	Distal Intergenic	2160264	2193623	33360	1	6595	142189	ENSG00000080503	SMARCA2	SWI/SNF related, matrix associated, actin dependent regulator of chromatin, subfamily a, member 2
chr16	73200637	73201703	1067	4.16096	0	4.96831	-3.81599	0.000195001	0.0160269	Distal Intergenic	73126248	73127672	1425	1	283902	74389	ENSG00000260880	HCCAT5	hepatocellular carcinoma associated transcript 5
chr13	62275298	62276090	793	5.13197	0	5.93933	-3.89752	0.000195405	0.0160357	Distal Intergenic	61983819	62002079	18261	2	64881	-273219	ENSG00000280165	PCDH20	protocadherin 20
chr2	204394616	204395215	600	4.47512	0	5.28248	-3.84758	0.000196133	0.0160422	Intron (uc002vad.3/65059, intron 1 of 13)	204298539	204400058	101520	2	65059	4843	ENSG00000173166	RAPH1	Ras association (RalGDS/AF-6) and pleckstrin homology domains 1
chr3	150881968	150882409	442	4.22819	0	5.03554	-3.82244	0.000196189	0.0160422	Intron (uc003eyn.3/116931, intron 8 of 14)	150915619	150920988	5370	2	29909	38579	ENSG00000174946	GPR171	G protein-coupled receptor 171
chr10	69834168	69835112	945	3.7999	5.00441	0	3.85028	0.000196376	0.0160422	Promoter (<=1kb)	69681656	69835103	153448	2	26091	0	ENSG00000148634	HERC4	HECT and RLD domain containing E3 ubiquitin protein ligase 4
chr11	17551245	17551884	640	4.04868	0	4.85603	-3.79946	0.000197671	0.0161136	Intron (uc001mnd.3/10083, intron 3 of 19)	17515442	17555057	39616	2	10083	3173	ENSG00000006611	USH1C	USH1 protein network component harmonin
chr6	81288370	81289737	1368	5.00185	0	5.79953	-3.79693	0.000197848	0.0161136	Distal Intergenic	80816344	81055987	239644	1	594	472026	ENSG00000083123	BCKDHB	branched chain keto acid dehydrogenase E1 subunit beta
chr15	93374440	93375986	1547	4.15747	0	4.96482	-3.81074	0.000199062	0.016188	Distal Intergenic	93338714	93340338	1625	1	728619	35726		ASB9P1	ankyrin repeat and SOCS box containing 9 pseudogene 1
chr17	73044362	73045139	778	3.84136	0	4.64871	-3.76859	0.000199907	0.0161975	Intron (uc010dfy.1/23510, intron 3 of 3)	73043279	73061981	18703	1	23510	1083	ENSG00000180901	KCTD2	potassium channel tetramerization domain containing 2
chr6	21807702	21808283	582	4.01517	0	4.82252	-3.79208	0.00020027	0.0161975	Intron (uc010jpp.1/401237, intron 6 of 6)	21845774	21981012	135239	1	401237	-37491		CASC15	cancer susceptibility 15
chr11	10572371	10573857	1487	4.12937	0	4.93673	-3.80584	0.000200923	0.0161975	Intron (uc001miu.4/100129827, intron 1 of 2)	10562783	10621479	58697	1	100129827	9588	ENSG00000177112	IRAG1-AS1	IRAG1 antisense RNA 1
chr6	127041388	127042741	1354	4.81135	0	5.61871	-3.86887	0.000201197	0.0161975	Intron (uc003qaq.1/uc003qaq.1, intron 6 of 9)	126661253	126669754	8502	1	387103	380135	ENSG00000203760	CENPW	centromere protein W
chr8	53981555	53982663	1109	4.14293	0	4.95028	-3.80688	0.0002013	0.0161975	Distal Intergenic	53852468	53853454	987	1	2831	129087	ENSG00000288611	NPBWR1	neuropeptides B and W receptor 1
chr5	123676697	123678384	1688	4.57408	0	5.38144	-3.85003	0.000201372	0.0161975	Distal Intergenic	123972610	123980354	7745	2	57507	301970	ENSG00000168916	ZNF608	zinc finger protein 608
chr13	53548172	53548723	552	4.30841	0	5.11577	-3.825	0.000201441	0.0161975	Distal Intergenic	53602876	53626184	23309	1	10562	-54153	ENSG00000102837	OLFM4	olfactomedin 4
chr6	51840551	51841023	473	3.85044	0	4.65779	-3.76908	0.000201715	0.0161975	Intron (uc003pah.1/5314, intron 35 of 66)	51546836	51814279	267444	2	5314	-26272	ENSG00000170927	PKHD1	PKHD1 ciliary IPT domain containing fibrocystin/polyductin
chr10	24638311	24639882	1572	4.28604	0	5.0934	-3.82207	0.000201883	0.0161975	Intron (uc001irs.3/56243, intron 3 of 18)	24564614	24564710	97	1	693188	73697	ENSG00000207930	MIR603	microRNA 603
chr6	116351549	116352749	1201	4.29772	0	5.10508	-3.8222	0.000202809	0.0162476	Intron (uc003pwi.1/2444, intron 1 of 7)	116359894	116361107	1214	1	728402	-7145		TPI1P3	triosephosphate isomerase 1 pseudogene 3
chr2	41187731	41188511	781	4.66284	0	5.47019	-3.85478	0.000203463	0.0162756	Distal Intergenic	40655613	40739575	83963	2	6546	-448156	ENSG00000183023	SLC8A1	solute carrier family 8 member A1
chr3	193964949	193965655	707	3.63798	0	4.44534	-3.73452	0.000203762	0.0162756	Distal Intergenic	194017424	194030593	13170	2	100131551	64938	ENSG00000214145	LINC00887	long intergenic non-protein coding RNA 887
chr3	114936658	114937200	543	4.01444	0	4.8218	-3.78773	0.000204318	0.0162959	Distal Intergenic	114406073	114866127	460055	2	26137	-70531	ENSG00000181722	ZBTB20	zinc finger and BTB domain containing 20
chr4	184509060	184509941	882	4.59226	0	5.39962	-3.8462	0.000205783	0.0163683	Distal Intergenic	184560789	184580331	19543	2	201965	70390	ENSG00000182552	RWDD4	RWD domain containing 4
chr20	25236699	25237726	1028	4.83362	0	5.64098	-3.8646	0.000205834	0.0163683	Intron (uc002wup.3/5834, intron 1 of 19)	25228706	25278648	49943	1	5834	7993	ENSG00000100994	PYGB	glycogen phosphorylase B
chr5	119593813	119594437	625	4.11236	0	4.91971	-3.79694	0.000207268	0.0164582	Distal Intergenic	119800019	120022964	222946	1	51334	-205582	ENSG00000184838	PRR16	proline rich 16
chr7	94843081	94843907	827	3.79798	0	4.60534	-3.75428	0.000208022	0.0164698	Intron (uc003unp.3/55607, intron 6 of 15)	94897862	94925727	27866	1	55607	-53955	ENSG00000158528	PPP1R9A	protein phosphatase 1 regulatory subunit 9A
chr5	16656492	16657183	692	3.98449	0	4.79184	-3.78022	0.000208027	0.0164698	Distal Intergenic	16662016	16682230	20215	2	4651	25047	ENSG00000145555	MYO10	myosin X
chr22	36847605	36848135	531	3.80895	0	4.61631	-3.75569	0.000208422	0.0164701	Distal Intergenic	36863093	36877687	14595	2	25828	29552	ENSG00000100348	TXN2	thioredoxin 2
chr4	76932827	76933393	567	4.41084	0	5.2182	-3.82649	0.000208728	0.0164701	Promoter (<=1kb)	76932333	77033955	101623	1	419	494	ENSG00000156219	ART3	ADP-ribosyltransferase 3 (inactive)
chr14	25369145	25370417	1273	4.30082	0	5.10818	-3.81542	0.000208946	0.0164701	Intron (uc001wpu.3/29091, intron 2 of 5)	25281306	25288683	7378	2	29091	-80462	ENSG00000168952	STXBP6	syntaxin binding protein 6
chr4	41122248	41123139	892	3.71296	0	4.52032	-3.74096	0.000209494	0.0164892	Intron (uc003gvl.3/323, intron 2 of 17)	40812044	41216635	404592	2	323	93496	ENSG00000163697	APBB2	amyloid beta precursor protein binding family B member 2
chr2	178104739	178105903	1165	4.00569	0	4.81305	-3.78111	0.000209968	0.0165024	Intron (uc002ulg.5/4780, intron 1 of 4)	178120673	178120738	66	2	100422824	14835	ENSG00000265396	MIR3128	microRNA 3128
chr17	33894703	33895857	1155	3.91859	0	4.72594	-3.76805	0.000211352	0.0165539	Promoter (4-5kb)	33900676	33900772	97	1	692076	-4819	ENSG00000207297	SNORD7	small nucleolar RNA, C/D box 7
chr9	4175335	4176173	839	4.13181	0	4.93916	-3.79436	0.000211453	0.0165539	Intron (uc003zhx.1/169792, intron 2 of 10)	3824128	4152183	328056	2	169792	-23152	ENSG00000107249	GLIS3	GLIS family zinc finger 3
chr1	170833213	170833937	725	4.06496	0	4.87232	-3.78641	0.000211561	0.0165539	Distal Intergenic	170904612	170967946	63335	1	80133	-70675	ENSG00000117501	MROH9	maestro heat like repeat family member 9
chr4	90055860	90056810	951	4.58473	0	5.39208	-3.83836	0.000211852	0.0165539	Distal Intergenic	90033968	90036052	2085	1	166815	21892	ENSG00000180346	TIGD2	tigger transposable element derived 2
chr6	140930843	140931577	735	4.43419	0	5.24155	-3.82435	0.000212619	0.0165898	Distal Intergenic	141004951	141005020	70	1	100616180	-73374	ENSG00000264390	MIR4465	microRNA 4465
chr2	161439225	161440305	1081	4.14334	0	4.95069	-3.79384	0.000213099	0.0166033	Distal Intergenic	161137825	161350318	212494	2	5937	-88907	ENSG00000153250	RBMS1	RNA binding motif single stranded interacting protein 1
chr1	83029962	83031559	1598	4.77934	0	5.58669	-3.84992	0.000214667	0.0167011	Distal Intergenic	82435998	82447660	11663	1	23266	593964	ENSG00000117114	ADGRL2	adhesion G protein-coupled receptor L2
chr13	94987982	94989089	1108	4.11109	0	4.91845	-3.78802	0.000215255	0.0167011	Intron (uc001vlt.3/10082, intron 6 of 8)	95091841	95131936	40096	2	1638	142847	ENSG00000080166	DCT	dopachrome tautomerase
chr12	71653567	71654847	1281	5.17631	0	5.98367	-3.87347	0.000215284	0.0167011	Intron (uc001swk.1/7103, intron 4 of 11)	71518877	71551779	32903	2	7103	-101788	ENSG00000127324	TSPAN8	tetraspanin 8
chr10	98598964	98599467	504	5.28418	1.08055	6.05758	-3.46369	0.000215758	0.0167117	Intron (uc001kmr.3/84458, intron 2 of 8)	98592712	98724198	131487	1	84458	6252	ENSG00000196233	LCOR	ligand dependent nuclear receptor corepressor
chr16	18118402	18118968	567	4.2266	0	5.03395	-3.79965	0.000216152	0.0167117	Distal Intergenic	18496035	18496128	94	2	100422836	377160	ENSG00000266291	MIR3180-3	microRNA 3180-3
chr8	93150318	93151850	1533	4.10627	0	4.91363	-3.78612	0.00021635	0.0167117	Distal Intergenic	92967195	93115454	148260	2	862	-34864	ENSG00000079102	RUNX1T1	RUNX1 partner transcriptional co-repressor 1
chr10	19911301	19911778	478	4.59519	0	5.40254	-3.83303	0.000217236	0.0167435	Intron (uc010qcr.1/uc010qcr.1, intron 1 of 4)	20105372	20569115	463744	1	84898	-193594	ENSG00000120594	PLXDC2	plexin domain containing 2
chr1	72161165	72162366	1202	4.86019	0	5.65688	-3.75764	0.000217472	0.0167435	Intron (uc001dfv.3/257194, intron 4 of 6)	72259915	72302695	42781	2	100852409	140329	ENSG00000228853	NEGR1-IT1	NEGR1 intronic transcript 1
chr11	122078151	122079481	1331	4.66253	0	5.46988	-3.83778	0.000217694	0.0167435	Promoter (4-5kb)	121959811	122073770	113960	2	399959	-4381	ENSG00000255248	MIR100HG	mir-100-let-7a-2-mir-125b-1 cluster host gene
chr12	41915409	41916223	815	4.03834	0	4.8457	-3.7755	0.000218681	0.0167766	Intron (uc010skn.2/29951, intron 5 of 9)	41903353	41968392	65040	1	29951	12056	ENSG00000165966	PDZRN4	PDZ domain containing ring finger 4
chr5	110971076	110972107	1032	4.22322	0	5.03057	-3.79667	0.000218747	0.0167766	Intron (uc021ych.1/100505678, intron 1 of 6)	111065000	111091948	26949	2	9315	119841	ENSG00000134986	NREP	neuronal regeneration related protein
chr3	57928070	57928882	813	3.76144	0	4.56879	-3.73767	0.000220195	0.0168361	Distal Intergenic	57882037	57914894	32858	1	7871	46033	ENSG00000163681	SLMAP	sarcolemma associated protein
chr12	110546542	110547455	914	4.41861	0	5.22597	-3.81416	0.000220243	0.0168361	Distal Intergenic	110562140	110606250	44111	1	28981	-14685	ENSG00000122970	IFT81	intraflagellar transport 81
chr14	51634185	51635660	1476	5.22446	0	6.02353	-3.7981	0.000220459	0.0168361	Distal Intergenic	51706886	51712569	5684	1	81542	-71226	ENSG00000139921	TMX1	thioredoxin related transmembrane protein 1
chr13	22085512	22086418	907	4.5204	0	5.32775	-3.82262	0.000220998	0.0168534	Intron (uc010tct.2/221154, intron 1 of 5)	22066828	22088568	21741	2	221154	2150	ENSG00000165487	MICU2	mitochondrial calcium uptake 2
chr7	11765882	11766956	1075	4.2694	0	5.07675	-3.79854	0.000221404	0.0168605	Intron (uc021zzn.1/221981, intron 1 of 26)	11410062	11871824	461763	2	221981	104868	ENSG00000005108	THSD7A	thrombospondin type 1 domain containing 7A
chr10	65028538	65029231	694	3.48255	0	4.28991	-3.69001	0.000221839	0.0168661	Promoter (<=1kb)	64926988	65028982	101995	2	221037	0	ENSG00000171988	JMJD1C	jumonji domain containing 1C
chr5	118664033	118664959	927	4.34927	0	5.15662	-3.8057	0.000222327	0.0168661	Promoter (3-4kb)	118668870	118730294	61425	1	25816	-3911	ENSG00000145779	TNFAIP8	TNF alpha induced protein 8
chr1	222988361	222988937	577	4.19707	5.39221	0	3.77842	0.000222416	0.0168661	Promoter (<=1kb)	222988431	223179337	190907	1	84976	0	ENSG00000154309	DISP1	dispatched RND transporter family member 1
chr1	42002487	42003805	1319	4.88598	0	5.69333	-3.84603	0.000223924	0.0169566	Intron (uc001cgy.3/59269, intron 2 of 4)	41972036	42050989	78954	2	59269	47184	ENSG00000127124	HIVEP3	HIVEP zinc finger 3
chr1	224862213	224863022	810	3.58499	0	4.39235	-3.70645	0.00022427	0.0169589	Intron (uc001hos.1/149111, intron 1 of 5)	224804179	224928249	124071	1	149111	58034	ENSG00000143786	CNIH3	cornichon family AMPA receptor auxiliary protein 3
chr10	93350875	93352028	1154	4.37188	0	5.17924	-3.80436	0.000225472	0.017026	Intron (uc010qnl.2/100188947, intron 1 of 4)	93066719	93371217	304499	2	100188947	19189		HECTD2-AS1	HECTD2 antisense RNA 1
chr6	2687610	2688364	755	4.04175	0	4.84911	-3.76878	0.000226182	0.0170557	Intron (uc003mty.4/340156, intron 4 of 12)	2663863	2679701	15839	2	340156	-7909	ENSG00000145949	MYLK4	myosin light chain kinase family member 4
chr8	9561503	9562177	675	4.66843	0	5.47579	-3.82664	0.000227835	0.0171554	Exon (uc011kwv.1/8658, exon 6 of 11)	9577884	9588545	10662	1	8658	-15707	ENSG00000173273	TNKS	tankyrase
chr2	54665147	54666009	863	4.01512	0	4.82247	-3.76323	0.000228158	0.0171554	Distal Intergenic	54683454	54898583	215130	1	6711	-17445	ENSG00000115306	SPTBN1	spectrin beta, non-erythrocytic 1
chr3	149254114	149255164	1051	3.97583	0	4.78318	-3.75856	0.000228459	0.0171554	Intron (uc003exe.3/25937, intron 3 of 5)	149192368	149221181	28814	1	7104	61746	ENSG00000169903	TM4SF4	transmembrane 4 L six family member 4
chr2	39547066	39547563	498	3.95562	0	4.76298	-3.75562	0.000228883	0.0171633	Intron (uc010yns.3/8491, intron 3 of 25)	39476407	39553102	76696	2	8491	5539	ENSG00000011566	MAP4K3	mitogen-activated protein kinase kinase kinase kinase 3
chr8	19919729	19921068	1340	5.2004	0.998352	5.97376	-3.44171	0.000229383	0.017177	Distal Intergenic	20002366	20040717	38352	2	6570	119649	ENSG00000036565	SLC18A1	solute carrier family 18 member A1
chr2	40466617	40467867	1251	4.16045	0	4.9678	-3.77861	0.000229856	0.0171885	Intron (uc002rrw.3/100128590, intron 3 of 4)	40339286	40657444	318159	2	6546	189577	ENSG00000183023	SLC8A1	solute carrier family 8 member A1
chr10	24544363	24546027	1665	4.19903	0	5.00639	-3.78194	0.000230628	0.0172024	Promoter (<=1kb)	24544257	24820922	276666	1	56243	106	ENSG00000120549	KIAA1217	KIAA1217
chr5	151317402	151318172	771	4.18859	0	4.99594	-3.7809	0.00023068	0.0172024	Distal Intergenic	151202074	151304397	102324	2	2741	-13005	ENSG00000145888	GLRA1	glycine receptor alpha 1
chr8	28438222	28439025	804	4.73202	0	5.53937	-3.82621	0.000232358	0.0173036	Distal Intergenic	28362633	28362699	67	2	100422903	-75523	ENSG00000265251	MIR4288	microRNA 4288
chr6	38580143	38580728	586	3.70711	0	4.51447	-3.71764	0.000232894	0.0173196	5' UTR	38136227	38563843	427617	2	114781	-16300	ENSG00000183826	BTBD9	BTB domain containing 9
chr9	113300153	113301564	1412	4.40613	0	5.21348	-3.79898	0.000233593	0.0173476	Intron (uc010mtz.3/79987, intron 3 of 47)	113273805	113312384	38580	2	79987	10820	ENSG00000165124	SVEP1	sushi, von Willebrand factor type A, EGF and pentraxin domain containing 1
chr11	94987415	94988818	1404	4.35526	0	5.16261	-3.79325	0.000234516	0.0173923	Distal Intergenic	94898677	94965705	67029	2	143686	-21710	ENSG00000149212	SESN3	sestrin 3
chr8	117672506	117673714	1209	6.10599	1.85325	6.88054	-3.47055	0.000235377	0.0174321	Intron (uc003yoa.3/8667, intron 2 of 7)	117657055	117768062	111008	2	8667	94348	ENSG00000147677	EIF3H	eukaryotic translation initiation factor 3 subunit H
chr6	39721524	39722390	867	3.60501	0	4.41236	-3.69743	0.000236645	0.0174909	Distal Intergenic	39302876	39693181	390306	2	221458	-28343	ENSG00000164627	KIF6	kinesin family member 6
chr2	67946237	67947071	835	3.7686	0	4.57596	-3.72324	0.00023682	0.0174909	Distal Intergenic	67624442	67637533	13092	1	54465	321795	ENSG00000143971	ETAA1	ETAA1 activator of ATR kinase
chr1	221621497	221622549	1053	4.38967	0	5.19703	-3.79354	0.000237318	0.0175037	Distal Intergenic	221503270	221509638	6369	2	400804	-111859	ENSG00000234754	LINC02817	long intergenic non-protein coding RNA 2817
chr4	129389217	129390013	797	4.48436	0	5.29172	-3.80093	0.000238128	0.0175395	Intron (uc003igh.1/uc003igh.1, intron 2 of 8)	129190392	129209984	19593	2	10424	-179233	ENSG00000164040	PGRMC2	progesterone receptor membrane component 2
chr10	76703887	76704399	513	4.03048	0	4.83784	-3.75527	0.000238743	0.0175462	Intron (uc001jwm.2/23522, intron 3 of 17)	76797594	76818272	20679	2	338599	113873	ENSG00000188716	DUSP29	dual specificity phosphatase 29
chr11	61595645	61596706	1062	3.47251	4.69491	0	3.831	0.00023887	0.0175462	Promoter (<=1kb)	61595713	61631693	35981	1	9415	0	ENSG00000134824	FADS2	fatty acid desaturase 2
chr2	48532710	48533509	800	4.07784	0	4.8852	-3.76005	0.000239487	0.0175676	Distal Intergenic	48541795	48606434	64640	1	3344	-8286	ENSG00000170802	FOXN2	forkhead box N2
chr10	111502892	111503812	921	5.39627	0	6.18888	-3.70174	0.000239887	0.017573	Distal Intergenic	111635286	111644030	8745	2	7511	140218	ENSG00000108039	XPNPEP1	X-prolyl aminopeptidase 1
chr5	120362667	120363214	548	4.19569	0	5.00304	-3.77162	0.000240867	0.0176209	Distal Intergenic	119952832	120022964	70133	1	51334	409835	ENSG00000184838	PRR16	proline rich 16
chr11	72856192	72856998	807	5.06469	0	5.86279	-3.75931	0.000241944	0.0176393	Promoter (3-4kb)	72547790	72853143	305354	2	9873	-3049	ENSG00000137478	FCHSD2	FCH and double SH3 domains 2
chr3	71179015	71180030	1016	3.83643	0	4.64379	-3.72736	0.000242129	0.0176393	Promoter (<=1kb)	71003865	71180092	176228	2	27086	62	ENSG00000114861	FOXP1	forkhead box P1
chr6	169040997	169042161	1165	4.24223	0	5.04958	-3.77438	0.000242595	0.0176393	Intron (uc003qwr.2/64094, intron 9 of 12)	169017922	169068674	50753	1	64094	23075	ENSG00000112562	SMOC2	SPARC related modular calcium binding 2
chr10	35471480	35472033	554	4.13229	0	4.93965	-3.76295	0.000242739	0.0176393	Intron (uc001ixy.3/1390, intron 1 of 2)	35464790	35501886	37097	1	1390	6690	ENSG00000095794	CREM	cAMP responsive element modulator
chr10	27909232	27910619	1388	4.73945	0	5.54681	-3.81523	0.000242755	0.0176393	Distal Intergenic	27793103	27831166	38064	1	22931	116129	ENSG00000099246	RAB18	RAB18, member RAS oncogene family
chr18	22159211	22160330	1120	3.45392	0	4.26127	-3.66789	0.000244359	0.0177011	Distal Intergenic	22208146	22242162	34017	1	729950	-47816	ENSG00000265485	LINC01915	long intergenic non-protein coding RNA 1915
chr5	123417665	123418155	491	4.36536	0	5.17272	-3.78425	0.000244634	0.0177011	Distal Intergenic	122881111	122952738	71628	1	1456	536554	ENSG00000151292	CSNK1G3	casein kinase 1 gamma 3
chr10	131077886	131078898	1013	4.13274	0	4.94009	-3.76092	0.000244704	0.0177011	Distal Intergenic	131265454	131565783	300330	1	4255	-186556	ENSG00000170430	MGMT	O-6-methylguanine-DNA methyltransferase
chr3	189809447	189810556	1110	5.74797	1.44964	6.52355	-3.48168	0.000244918	0.0177011	Intron (uc011bsk.2/55214, intron 1 of 14)	189674517	189838908	164392	2	55214	28352	ENSG00000090530	P3H2	prolyl 3-hydroxylase 2
chr3	58017932	58018502	571	4.65716	0	5.45223	-3.70272	0.000246104	0.0177325	Intron (uc003djj.2/2317, intron 1 of 45)	57994127	58157982	163856	1	2317	23805	ENSG00000136068	FLNB	filamin B
chr3	5676810	5677783	974	4.22667	0	5.03402	-3.7694	0.00024617	0.0177325	Distal Intergenic	5291862	5291940	79	2	100616334	-384870	ENSG00000265180	MIR4790	microRNA 4790
chr15	90950554	90951526	973	4.39631	0	5.20366	-3.78527	0.000246339	0.0177325	Intron (uc002bpl.1/8826, intron 2 of 37)	90931473	91045475	114003	1	8826	19081	ENSG00000140575	IQGAP1	IQ motif containing GTPase activating protein 1
chr2	201203358	201205012	1655	4.56569	0	5.37305	-3.79811	0.000247228	0.0177727	Intron (uc002uvn.4/26010, intron 2 of 12)	201173673	201346986	173314	1	26010	29685	ENSG00000196141	SPATS2L	spermatogenesis associated serine rich 2 like
chr15	69373606	69375339	1734	3.91109	0	4.71845	-3.73181	0.000247821	0.0177916	Promoter (<=1kb)	69373226	69388163	14938	1	283673	380	ENSG00000212766	EWSAT1	Ewing sarcoma associated transcript 1
chr12	108342102	108342873	772	3.72221	0	4.52957	-3.70507	0.000249326	0.0178698	Distal Intergenic	108296927	108297548	622	2	728739	-44554		LOC728739	programmed cell death 2 pseudogene
chr7	117603081	117603861	781	4.22791	0	5.03526	-3.76636	0.000249572	0.0178698	Distal Intergenic	117350706	117513561	162856	2	83992	-89520	ENSG00000077063	CTTNBP2	cortactin binding protein 2
chr11	107583266	107584302	1037	4.69878	0	5.49419	-3.70537	0.000250047	0.0178705	Promoter (<=1kb)	107578101	107582787	4687	2	6588	-479	ENSG00000170290	SLN	sarcolipin
chr16	9552467	9554037	1571	4.52028	0	5.32763	-3.79158	0.000250245	0.0178705	Distal Intergenic	9328774	9328803	30	1	100422920	223693	ENSG00000265841	MIR548X	microRNA 548x
chr5	60763210	60764262	1053	4.47558	0	5.28294	-3.78684	0.000251481	0.0179222	Intron (uc003jsr.3/57688, intron 1 of 13)	60628100	60841999	213900	1	57688	135110	ENSG00000130449	ZSWIM6	zinc finger SWIM-type containing 6
chr4	81063214	81064474	1261	5.74138	1.6919	6.5109	-3.40148	0.000251634	0.0179222	Distal Intergenic	81105439	81125482	20044	1	56978	-40965	ENSG00000152784	PRDM8	PR/SET domain 8
chr8	93297064	93297872	809	4.11438	0	4.92173	-3.75204	0.000252315	0.017947	Distal Intergenic	92967195	93115454	148260	2	862	-181610	ENSG00000079102	RUNX1T1	RUNX1 partner transcriptional co-repressor 1
chr8	28090261	28091144	884	3.89513	0	4.70249	-3.72581	0.000253384	0.0179992	Distal Intergenic	28174649	28197725	23077	1	5368	-83505	ENSG00000168081	PNOC	prepronociceptin
chr10	115145318	115146433	1116	3.90099	0	4.70834	-3.72581	0.000254121	0.0180279	Distal Intergenic	115310590	115349360	38771	1	3026	-164157	ENSG00000148702	HABP2	hyaluronan binding protein 2
chr8	135236449	135237484	1036	4.9008	0	5.69778	-3.72831	0.000254837	0.0180283	Distal Intergenic	135490031	135577914	87884	2	57623	340430	ENSG00000066827	ZFAT	zinc finger and AT-hook domain containing
chr9	126504252	126505192	941	4.30638	0	5.11374	-3.76864	0.000255041	0.0180283	Intron (uc004bny.1/57706, intron 4 of 17)	126141933	126560794	418862	2	57706	55602	ENSG00000119522	DENND1A	DENN domain containing 1A
chr7	134832628	134833795	1168	4.1702	0	4.97755	-3.75482	0.000255311	0.0180283	Promoter (<=1kb)	134832766	134850967	18202	1	55281	0	ENSG00000146859	TMEM140	transmembrane protein 140
chr2	201980785	201982453	1669	3.5362	0	4.34355	-3.67144	0.000255465	0.0180283	Promoter (<=1kb)	201980877	202004600	23724	1	8837	0	ENSG00000003402	CFLAR	CASP8 and FADD like apoptosis regulator
chr16	68918329	68919287	959	4.07042	0	4.87778	-3.74386	0.000255999	0.0180424	Intron (uc002ewi.4/79613, intron 7 of 17)	68877509	69119085	241577	1	79613	40820	ENSG00000103047	TANGO6	transport and golgi organization 6 homolog
chr4	139902967	139903845	879	3.95117	0	4.75852	-3.72785	0.000258062	0.0181641	Distal Intergenic	139936943	139965034	28092	1	25819	-33098	ENSG00000151014	NOCT	nocturnin
chr8	33680417	33680908	492	4.10613	0	4.91349	-3.74421	0.000260217	0.0182919	Distal Intergenic	33448854	33457439	8586	2	78986	-222978	ENSG00000133878	DUSP26	dual specificity phosphatase 26
chr1	94724203	94725023	821	4.20068	0	5.00803	-3.75213	0.0002618	0.0183459	Intron (uc009wdq.1/9411, intron 1 of 25)	94615403	94740624	125222	2	9411	15601	ENSG00000137962	ARHGAP29	Rho GTPase activating protein 29
chr20	56941675	56942356	682	4.41204	0	5.21939	-3.77139	0.000261968	0.0183459	3' UTR	56964175	57026156	61982	1	9217	-21819	ENSG00000124164	VAPB	VAMP associated protein B and C
chr15	39178718	39179598	881	4.01075	0	4.8181	-3.73173	0.000262006	0.0183459	Distal Intergenic	38988799	38992239	3441	1	400359	189919	ENSG00000175779	LINC02694	long intergenic non-protein coding RNA 2694
chr6	84936872	84938028	1157	4.4622	0	5.26955	-3.77337	0.00026424	0.0184773	Promoter (<=1kb)	84833960	84937335	103376	2	22832	0	ENSG00000135315	CEP162	centrosomal protein 162
chr6	20202118	20202611	494	3.97817	0	4.78553	-3.72583	0.000264568	0.0184773	Intron (uc003ncx.2/154141, intron 1 of 12)	20099916	20212695	112780	2	154141	10084	ENSG00000172197	MBOAT1	membrane bound O-acyltransferase domain containing 1
chr3	189766361	189767368	1008	4.02511	0	4.83246	-3.73034	0.000265435	0.0185138	Intron (uc011bsk.2/55214, intron 1 of 14)	189674517	189838908	164392	2	55214	71540	ENSG00000090530	P3H2	prolyl 3-hydroxylase 2
chr2	220474168	220475013	846	4.65819	0	5.46555	-3.78586	0.000266183	0.018542	3' UTR	220462816	220474428	11613	1	114790	11352	ENSG00000144589	STK11IP	serine/threonine kinase 11 interacting protein
chr1	86003132	86003548	417	4.06685	0	4.8742	-3.7338	0.000266861	0.0185628	Intron (uc001dlc.3/23576, intron 1 of 6)	85784168	86044046	259879	2	23576	40498	ENSG00000153904	DDAH1	dimethylarginine dimethylaminohydrolase 1
chr3	191186142	191187016	875	4.2534	0	5.06076	-3.75184	0.000267807	0.0185628	Distal Intergenic	191178952	191179245	294	1	152138	7190	ENSG00000253548	PYDC2	pyrin domain containing 2
chr6	140078850	140080002	1153	5.26449	0.583314	6.04754	-3.54606	0.000267908	0.0185628	Distal Intergenic	140092210	140181608	89399	1	100132735	-12208	ENSG00000231426	FILNC1	FOXO induced long non-coding RNA 1
chr7	110204211	110205421	1211	4.13682	0	4.94418	-3.74018	0.000268127	0.0185628	Distal Intergenic	110731062	110765509	34448	1	54674	-525641	ENSG00000173114	LRRN3	leucine rich repeat neuronal 3
chr6	2522360	2522944	585	4.62802	0	5.43538	-3.78182	0.000268203	0.0185628	Distal Intergenic	2622972	2635298	12327	2	154386	112354	ENSG00000164385	LINC01600	long intergenic non-protein coding RNA 1600
chr19	58739663	58740598	936	2.96139	4.18378	0	3.76274	0.000270665	0.0187092	Promoter (<=1kb)	58740070	58771159	31090	1	27300	0	ENSG00000198131	ZNF544	zinc finger protein 544
chr6	155231004	155231650	647	4.11079	0	4.91814	-3.73466	0.000271618	0.0187379	Intron (uc003qqb.3/26230, intron 2 of 28)	155153831	155578857	425027	1	26230	77173	ENSG00000146426	TIAM2	TIAM Rac1 associated GEF 2
chr3	78104833	78105389	557	3.47937	0	4.28673	-3.64985	0.00027199	0.0187379	Distal Intergenic	77637902	77667330	29429	1	6092	466931	ENSG00000185008	ROBO2	roundabout guidance receptor 2
chr8	74354754	74355823	1070	4.37593	0	5.18329	-3.75898	0.000272123	0.0187379	Intron (uc003xzm.3/27067, intron 13 of 14)	74332309	74353753	21445	1	100128126	22445	ENSG00000253302	STAU2-AS1	STAU2 antisense RNA 1
chr14	103359699	103360331	633	4.1778	0	4.98516	-3.73984	0.000272952	0.018771	Intron (uc001ymc.2/7187, intron 9 of 11)	103388993	103397179	8187	1	81693	-28662	ENSG00000166126	AMN	amnion associated transmembrane protein
chr9	116987909	116988559	651	4.14692	0	4.95427	-3.73663	0.0002733	0.018771	Intron (uc011lxl.2/85301, intron 14 of 60)	116971714	116971809	96	1	619556	16195	ENSG00000207726	MIR455	microRNA 455
chr4	144588116	144589181	1066	3.90962	0	4.71697	-3.70885	0.000274749	0.0188465	Intron (uc021xsj.1/166752, intron 2 of 7)	144498561	144621828	123268	2	166752	32647	ENSG00000183090	FREM3	FRAS1 related extracellular matrix 3
chr6	19180198	19181769	1572	4.72555	0	5.53291	-3.78109	0.000275667	0.0188854	Exon (uc003ncu.1/uc003ncu.1, exon 1 of 11)	18572015	18572111	97	1	693125	608183	ENSG00000207775	MIR548A1	microRNA 548a-1
chr12	92614951	92615952	1002	4.56709	0	5.36136	-3.66499	0.000276086	0.0188901	Distal Intergenic	92534054	92539673	5620	2	694	-75278	ENSG00000133639	BTG1	BTG anti-proliferation factor 1
chr5	141979995	141981003	1009	4.79907	0	5.60643	-3.7839	0.00027728	0.0189317	Exon (uc003lmm.4/2246, exon 3 of 4)	141971743	141993726	21984	2	2246	12723	ENSG00000113578	FGF1	fibroblast growth factor 1
chr5	121486592	121487757	1166	4.55654	0	5.3639	-3.76822	0.000277395	0.0189317	5' UTR	121495871	121518358	22488	1	100505841	-8114	ENSG00000250803	LOC100505841	zinc finger protein 474-like
chr20	51703443	51704169	727	4.27333	0	5.08069	-3.7448	0.000277899	0.0189421	Intron (uc002xwo.3/128553, intron 1 of 2)	51801822	52111869	310048	1	128553	-97653	ENSG00000182463	TSHZ2	teashirt zinc finger homeobox 2
chr9	20507401	20507985	585	3.98927	0	4.79662	-3.71554	0.000278649	0.0189692	Intron (uc011lne.1/4300, intron 1 of 9)	20502263	20502340	78	2	100616441	-5061	ENSG00000264941	MIR4474	microRNA 4474
chr22	50977623	50978495	873	4.64547	0	5.43752	-3.67394	0.000279161	0.0189802	Distal Intergenic	50968838	50971008	2171	2	440836	-6615	ENSG00000177989	ODF3B	outer dense fiber of sperm tails 3B
chr1	172351730	172352568	839	3.98256	0	4.78991	-3.71353	0.000280002	0.0189944	Intron (uc001gie.4/26052, intron 18 of 20)	172348158	172387567	39410	1	26052	3572	ENSG00000197959	DNM3	dynamin 3
chr5	123120370	123121798	1429	4.22427	0	5.03163	-3.73848	0.000280075	0.0189944	Distal Intergenic	122881111	122952738	71628	1	1456	239259	ENSG00000151292	CSNK1G3	casein kinase 1 gamma 3
chr3	104443987	104444712	726	4.70938	0	5.51673	-3.77514	0.000280866	0.0190241	Distal Intergenic	103903476	103946105	42630	2	693127	-497882	ENSG00000208032	MIR548A3	microRNA 548a-3
chr17	11205605	11206288	684	4.78216	0	5.58951	-3.77896	0.00028141	0.019037	Intron (uc002gna.4/388336, intron 2 of 3)	11144740	11467380	322641	1	388336	60865	ENSG00000188803	SHISA6	shisa family member 6
chr14	22800796	22802208	1413	5.87915	1.80571	6.64931	-3.38399	0.000282212	0.0190673	Intron (uc001wbw.2/uc001wbw.2, intron 2 of 5)	23033807	23058143	24337	2	1603	255935	ENSG00000129562	DAD1	defender against cell death 1
chr7	69354702	69355381	680	4.21898	0	5.02634	-3.73558	0.000282889	0.0190892	Intron (uc003tvv.4/26053, intron 1 of 4)	69063905	70257885	1193981	1	26053	290797	ENSG00000158321	AUTS2	activator of transcription and developmental regulator AUTS2
chr1	14928174	14929133	960	3.46278	0	4.27013	-3.63927	0.000283445	0.019091	Intron (uc009vog.1/23254, intron 1 of 7)	14925213	15444544	519332	1	23254	2961	ENSG00000189337	KAZN	kazrin, periplakin interacting protein
chr10	28876276	28877197	922	4.20259	0	5.00994	-3.7332	0.000283624	0.019091	Intron (uc001iud.3/51322, intron 4 of 13)	28835325	28835346	22	1	100847088	40951	ENSG00000263629	MIR5586	microRNA 5586
chr4	38942282	38942971	690	4.40053	0	5.20788	-3.7503	0.000284059	0.0190964	Exon (uc003gtn.3/92689, exon 14 of 15)	38930720	38947365	16646	1	92689	11562	ENSG00000197712	FAM114A1	family with sequence similarity 114 member A1
chr1	198971470	198972735	1266	4.41727	0	5.22463	-3.75133	0.000284413	0.0190964	Distal Intergenic	198777132	198906558	129427	2	100131234	-64912		MIR181A1HG	MIR181A1 host gene
chr2	6054622	6055843	1222	4.35189	0	5.15925	-3.74424	0.000286242	0.0191863	Distal Intergenic	6072819	6120350	47532	1	150622	-16976		SILC1	sciatic injury induced lincRNA upregulator of SOX11
chr5	123985146	123988092	2947	7.44172	4.08581	8.18739	-3.13009	0.000286789	0.0191863	Promoter (4-5kb)	123972610	123980354	7745	2	57507	-4792	ENSG00000168916	ZNF608	zinc finger protein 608
chr12	54836729	54837606	878	3.59793	0	4.40529	-3.65711	0.000287097	0.0191863	Distal Intergenic	54798950	54813050	14101	2	3678	-23679	ENSG00000161638	ITGA5	integrin subunit alpha 5
chr4	44195584	44196181	598	3.55522	0	4.36257	-3.65199	0.000287175	0.0191863	Intron (uc003gwu.3/386617, intron 1 of 1)	44175920	44450824	274905	2	386617	254643	ENSG00000183783	KCTD8	potassium channel tetramerization domain containing 8
chr17	15360055	15361038	984	3.96653	0	4.77389	-3.70474	0.000288836	0.0192159	Intron (uc002gop.2/284040, intron 1 of 3)	15339332	15370925	31594	2	284040	9887	ENSG00000239704	CDRT4	CMT1A duplicated region transcript 4
chr11	112192385	112193095	711	5.42879	1.58331	6.19248	-3.2986	0.000289146	0.0192159	Distal Intergenic	112118876	112131583	12708	2	349633	-60802	ENSG00000188771	PLET1	placenta expressed transcript 1
chr5	58568537	58569138	602	3.82723	0	4.63459	-3.68719	0.000289809	0.0192159	Exon (uc003jsd.1/uc003jsd.1, exon 1 of 1)	58264866	58571945	307080	2	5144	2807	ENSG00000113448	PDE4D	phosphodiesterase 4D
chr3	43358636	43360212	1577	4.36932	0	5.17668	-3.74258	0.000289917	0.0192159	Intron (uc003cms.4/54861, intron 3 of 6)	43344590	43374852	30263	1	54861	14046	ENSG00000163788	SNRK	SNF related kinase
chr13	43537817	43539612	1796	5.79464	1.63863	6.56689	-3.40913	0.000290052	0.0192159	Exon (uc001uyw.2/94240, exon 4 of 13)	43460524	43566407	105884	2	94240	26795	ENSG00000133106	EPSTI1	epithelial stromal interaction 1
chr3	130568716	130570018	1303	5.07665	0	5.88401	-3.78523	0.000290213	0.0192159	Promoter (<=1kb)	130569369	130722046	152678	1	27032	0	ENSG00000017260	ATP2C1	ATPase secretory pathway Ca2+ transporting 1
chr3	65417751	65418423	673	3.9311	0	4.73846	-3.69936	0.000290246	0.0192159	Intron (uc003dmm.3/9223, intron 10 of 24)	65364936	65387379	22444	2	9223	-30372	ENSG00000151276	MAGI1	membrane associated guanylate kinase, WW and PDZ domain containing 1
chr12	42975682	42976526	845	4.14733	0	4.95469	-3.72228	0.000290469	0.0192159	Intron (uc001rnm.3/144165, intron 1 of 7)	42852140	42983572	131433	2	144165	7046	ENSG00000139174	PRICKLE1	prickle planar cell polarity protein 1
chr9	35844523	35845482	960	4.16969	0	4.97704	-3.72355	0.000291463	0.0192489	Intron (uc003zyk.3/51754, intron 7 of 10)	35860271	35865515	5245	1	92973	-14789
chr9	79714283	79715163	881	4.30825	0	5.1156	-3.73609	0.000291683	0.0192489	Distal Intergenic	79792361	79997921	205561	1	23230	-77198	ENSG00000197969	VPS13A	vacuolar protein sorting 13 homolog A
chr1	218093048	218093724	677	4.10851	0	4.91587	-3.71527	0.000294582	0.0193899	Exon (uc031psc.1/100885798, exon 4 of 4)	218066242	218094146	27905	1	100885798	26806	ENSG00000231814	LINC00210	long intergenic non-protein coding RNA 210
chr1	164673856	164674316	461	4.29625	0	5.10361	-3.73225	0.000294879	0.0193899	Intron (uc001gcs.3/5087, intron 2 of 7)	164738353	164743878	5526	2	100505795	69562	ENSG00000233693	PBX1-AS1	PBX1 antisense RNA 1
chr9	75764229	75764954	726	4.10426	0	4.91161	-3.7142	0.000294898	0.0193899	Promoter (1-2kb)	75766781	75782928	16148	1	301	-1827	ENSG00000135046	ANXA1	annexin A1
chr8	19983390	19984233	844	3.88893	0	4.69628	-3.69051	0.000295451	0.0194026	Distal Intergenic	20002366	20040717	38352	2	6570	56484	ENSG00000036565	SLC18A1	solute carrier family 18 member A1
chr11	121573485	121574341	857	4.25156	0	5.05892	-3.72698	0.0002965	0.0194478	Distal Intergenic	121461128	121504471	43344	1	6653	112357	ENSG00000137642	SORL1	sortilin related receptor 1
chr16	61249552	61250143	592	4.46679	0	5.27414	-3.74407	0.000297144	0.0194663	Distal Intergenic	61760082	61891142	131061	2	1006	640999	ENSG00000150394	CDH8	cadherin 8
chr1	224038752	224039563	812	3.57133	0	4.37868	-3.64534	0.000298123	0.0194954	Distal Intergenic	223967595	224033674	66080	2	7159	-5078	ENSG00000143514	TP53BP2	tumor protein p53 binding protein 2
chr5	54865885	54866306	422	3.98031	0	4.78766	-3.69893	0.000298311	0.0194954	Distal Intergenic	54720670	54830906	110237	2	8611	-34979	ENSG00000067113	PLPP1	phospholipid phosphatase 1
chr16	75411657	75412573	917	4.39268	0	5.20004	-3.73565	0.00030028	0.0196003	Intron (uc002fdy.3/10428, intron 5 of 6)	75327608	75467387	139780	2	10428	54814	ENSG00000153774	CFDP1	craniofacial development protein 1
chr4	139874968	139875510	543	4.57	0	5.37736	-3.74712	0.000301836	0.0196781	Distal Intergenic	139936943	139965034	28092	1	25819	-61433	ENSG00000151014	NOCT	nocturnin
chr7	129588618	129592868	4251	5.7012	0.998352	6.48462	-3.53522	0.000302402	0.0196912	Promoter (<=1kb)	129470573	129592783	122211	2	7328	0	ENSG00000186591	UBE2H	ubiquitin conjugating enzyme E2 H
chr7	3793641	3795130	1490	4.20985	0	5.01721	-3.71809	0.000303028	0.0197081	Intron (uc003smx.3/221935, intron 4 of 44)	4050598	4308631	258034	1	221935	-255468	ENSG00000146555	SDK1	sidekick cell adhesion molecule 1
chr12	83596074	83597207	1134	5.51473	0.583314	6.30168	-3.57851	0.000303672	0.0197262	Distal Intergenic	83080934	83528067	447134	1	160335	515140	ENSG00000179104	TMTC2	transmembrane O-mannosyltransferase targeting cadherins 2
chr12	27664176	27664935	760	4.65415	0	5.46151	-3.74963	0.000305346	0.0197899	Distal Intergenic	27677045	27789190	112146	1	8496	-12110	ENSG00000110841	PPFIBP1	PPFIA binding protein 1
chr4	96241780	96242752	973	6.56081	1.6077	7.34807	-3.60333	0.000305603	0.0197899	Intron (uc003hto.3/8633, intron 2 of 15)	96025506	96079601	54096	1	658	216274	ENSG00000138696	BMPR1B	bone morphogenetic protein receptor type 1B
chr10	109615156	109616138	983	4.54598	0	5.35333	-3.74186	0.000306101	0.0197899	Distal Intergenic	108338421	108924466	586046	2	114815	-690690	ENSG00000108018	SORCS1	sortilin related VPS10 domain containing receptor 1
chr1	209629037	209629643	607	3.41738	0	4.22474	-3.6172	0.000306121	0.0197899	Distal Intergenic	209605478	209605587	110	1	406988	23559	ENSG00000284485	MIR205	microRNA 205
chrX	132627258	132628225	968	4.18968	0	4.99704	-3.71288	0.000307157	0.0198077	Distal Intergenic	132435064	132549205	114142	2	2239	-78053	ENSG00000076716	GPC4	glypican 4
chr2	206957003	206957450	448	3.99615	0	4.80351	-3.69347	0.000307405	0.0198077	Distal Intergenic	206858445	206950906	92462	2	54891	-6097	ENSG00000114933	INO80D	INO80 complex subunit D
chr8	123199664	123200715	1052	4.01491	0	4.82226	-3.69503	0.000307498	0.0198077	Distal Intergenic	122625271	122653630	28360	2	3037	-546034	ENSG00000170961	HAS2	hyaluronan synthase 2
chr1	8470688	8471380	693	4.314	0	5.12136	-3.72219	0.000309033	0.0198702	Intron (uc001apd.3/473, intron 2 of 12)	8412464	8483747	71284	2	473	12367	ENSG00000142599	RERE	arginine-glutamic acid dipeptide repeats
chr13	34219760	34221240	1481	4.39666	0	5.20402	-3.72859	0.000309311	0.0198702	Intron (uc001uux.3/90627, intron 3 of 17)	33677272	34250932	573661	2	90627	29692	ENSG00000133121	STARD13	StAR related lipid transfer domain containing 13
chr2	159932206	159933270	1065	4.16201	0	4.96937	-3.70832	0.000309638	0.0198702	Intron (uc010fol.1/85461, intron 3 of 11)	159922408	160084476	162069	1	85461	9798	ENSG00000115183	TANC1	tetratricopeptide repeat, ankyrin repeat and coiled-coil containing 1
chr7	90454019	90454740	722	4.43014	0	5.2375	-3.73067	0.000309942	0.0198702	Intron (uc003uky.2/5218, intron 5 of 14)	90339176	90839904	500729	1	5218	114843	ENSG00000058091	CDK14	cyclin dependent kinase 14
chr1	92192965	92193956	992	4.9319	0	5.71888	-3.56686	0.000311339	0.0199214	Exon (uc009wde.3/7049, exon 10 of 20)	92145900	92327603	181704	2	7049	133647	ENSG00000069702	TGFBR3	transforming growth factor beta receptor 3
chr3	102721618	102722195	578	4.4087	0	5.21606	-3.72767	0.000311608	0.0199214	Distal Intergenic	102153859	102198685	44827	1	131368	567759	ENSG00000170044	ZPLD1	zona pellucida like domain containing 1
chr6	6587853	6589108	1256	4.57366	0	5.38102	-3.7387	0.000312243	0.0199214	Promoter (<=1kb)	6588934	6655216	66283	1	9450	0	ENSG00000112799	LY86	lymphocyte antigen 86
chr6	86122500	86123297	798	3.61475	0	4.42211	-3.64214	0.000312633	0.0199214	Distal Intergenic	86159302	86181316	22015	1	4907	-36005	ENSG00000135318	NT5E	5'-nucleotidase ecto
chr16	11998825	11999313	489	4.41472	0	5.22208	-3.72717	0.000312844	0.0199214	Intron (uc002dbt.3/2935, intron 1 of 14)	11961985	12009825	47841	2	2935	10512	ENSG00000103342	GSPT1	G1 to S phase transition 1
chr3	99795155	99796335	1181	4.05976	0	4.86711	-3.69581	0.000312958	0.0199214	Intron (uc003dtl.3/84319, intron 1 of 9)	99551988	99833349	281362	2	11259	37014	ENSG00000168386	FILIP1L	filamin A interacting protein 1 like
chr8	16689229	16690070	842	4.56851	0	5.37587	-3.73706	0.000313845	0.0199543	Distal Intergenic	16850334	16859674	9341	2	26281	169604	ENSG00000078579	FGF20	fibroblast growth factor 20
chr10	100370849	100371681	833	4.18878	0	4.99613	-3.70716	0.000314475	0.0199708	Intron (uc001kpn.2/60495, intron 9 of 11)	100188903	100206704	17802	2	3257	-164145	ENSG00000107521	HPS1	HPS1 biogenesis of lysosomal organelles complex 3 subunit 1
chr14	52428830	52430604	1775	5.87453	2.16828	6.63372	-3.24479	0.000315324	0.0200012	Intron (uc001wzh.3/54331, intron 6 of 6)	52456228	52471420	15193	1	51637	-25624	ENSG00000087302	RTRAF	RNA transcription, translation and transport factor
chr4	155081704	155083040	1337	4.67005	0	5.46523	-3.65115	0.000315832	0.0200029	Distal Intergenic	155155527	155312449	156923	2	54798	229409	ENSG00000197410	DCHS2	dachsous cadherin-related 2
chr6	16155044	16155736	693	3.64675	0	4.45411	-3.64345	0.00031656	0.0200029	Distal Intergenic	16141787	16141855	69	1	100616269	13257	ENSG00000263712	MIR4639	microRNA 4639
chr12	117375427	117376038	612	4.35252	0	5.15987	-3.7193	0.00031665	0.0200029	Intron (uc001twf.1/26259, intron 2 of 10)	117348761	117468953	120193	1	26259	26666	ENSG00000174989	FBXW8	F-box and WD repeat domain containing 8
chr2	55274534	55275326	793	3.08929	0	3.89665	-3.55067	0.000316835	0.0200029	Promoter (<=1kb)	55199327	55276326	77000	2	57142	1000	ENSG00000115310	RTN4	reticulon 4
chr4	185159652	185160120	469	4.32293	0	5.13028	-3.71607	0.000317787	0.0200395	Distal Intergenic	185009859	185139114	129256	2	133121	-20538	ENSG00000164303	ENPP6	ectonucleotide pyrophosphatase/phosphodiesterase 6
chr17	75806532	75807408	877	4.37416	0	5.18152	-3.71922	0.000318698	0.0200735	Distal Intergenic	75875083	75880169	5087	2	400624	72761	ENSG00000204283	LINC01973	long intergenic non-protein coding RNA 1973
chr14	62086459	62087719	1261	4.31371	0	5.12107	-3.71389	0.000319445	0.0200888	Intron (uc021rtz.1/400221, intron 1 of 2)	62037258	62121431	84174	1	400221	49201	ENSG00000232774	FLJ22447	uncharacterized LOC400221
chr3	40821602	40822924	1323	4.00063	0	4.80799	-3.68465	0.000319697	0.0200888	Distal Intergenic	40567270	40581043	13774	1	285268	254332	ENSG00000172888	ZNF621	zinc finger protein 621
chr10	73884078	73885158	1081	4.38079	0	5.18814	-3.7188	0.000320059	0.0200888	Intron (uc021psn.1/119504, intron 1 of 3)	73845984	73848790	2807	2	9806	-35288	ENSG00000107742	SPOCK2	SPARC (osteonectin), cwcv and kazal like domains proteoglycan 2
chr1	246023805	246024576	772	3.81398	0	4.62134	-3.66229	0.000321586	0.0201612	Intron (uc001ibj.3/64754, intron 4 of 6)	245912642	246094125	181484	2	64754	69549	ENSG00000185420	SMYD3	SET and MYND domain containing 3
chr21	18005605	18007343	1739	5.26792	1.6077	6.02552	-3.25654	0.000322325	0.0201691	Distal Intergenic	17962557	17962645	89	1	406912	43048	ENSG00000207863	MIR125B2	microRNA 125b-2
chr2	164321834	164323496	1663	4.52496	0	5.33232	-3.72699	0.00032246	0.0201691	Distal Intergenic	164464118	164592513	128396	2	55137	269017	ENSG00000182263	FIGN	fidgetin, microtubule severing factor
chr8	37679642	37680244	603	4.03179	0	4.83915	-3.6853	0.000322894	0.0201729	Intron (uc003xki.3/25960, intron 2 of 4)	37654401	37701504	47104	1	25960	25241	ENSG00000020181	ADGRA2	adhesion G protein-coupled receptor A2
chr9	112537366	112538478	1113	4.69035	0	5.4977	-3.73642	0.000323445	0.0201839	Promoter (4-5kb)	112542577	112713756	171180	1	114299	-4099
chr13	42280292	42282131	1840	5.36483	0.241675	6.15433	-3.61688	0.000325479	0.0202533	Intron (uc001uyj.3/23078, intron 26 of 44)	42142422	42142531	110	2	100847026	-137761	ENSG00000284584	MIR5006	microRNA 5006
chr2	124275724	124276707	984	4.21473	0	5.02208	-3.70062	0.000325926	0.0202533	Distal Intergenic	124782864	125672863	890000	1	129684	-506157	ENSG00000155052	CNTNAP5	contactin associated protein family member 5
chr9	125053410	125054041	632	4.06742	0	4.87477	-3.68679	0.000326164	0.0202533	Exon (uc010mvz.2/92399, exon 7 of 8)	125033143	125085742	52600	1	92399	20267	ENSG00000148187	MRRF	mitochondrial ribosome recycling factor
chr19	16492765	16493553	789	3.67384	0	4.48119	-3.64056	0.0003262	0.0202533	Intron (uc002ndx.4/58513, intron 21 of 23)	16511442	16546107	34666	2	58513	52554	ENSG00000127527	EPS15L1	epidermal growth factor receptor pathway substrate 15 like 1
chr4	38042164	38042692	529	3.8524	0	4.65976	-3.66364	0.000326559	0.0202533	Intron (uc003gtb.3/23216, intron 8 of 19)	37979030	38091738	112709	1	23216	63134	ENSG00000065882	TBC1D1	TBC1 domain family member 1
chr3	111461993	111463278	1286	4.12881	0	4.93617	-3.69238	0.000326812	0.0202533	Intron (uc003dxz.3/257068, intron 3 of 3)	111451327	111695364	244038	1	90102	10666	ENSG00000144824	PHLDB2	pleckstrin homology like domain family B member 2
chr3	45708226	45709189	964	3.99615	0	4.80351	-3.67852	0.000327536	0.0202749	Intron (uc003coq.3/8994, intron 3 of 7)	45719657	45730374	10718	2	644714	21185		LIMD1-AS1	LIMD1 antisense RNA 1
chr20	23271834	23272617	784	3.84167	0	4.64903	-3.66034	0.000329498	0.0203452	Distal Intergenic	23331373	23335408	4036	1	29107	-58756	ENSG00000132661	NXT1	nuclear transport factor 2 like export factor 1
chr20	40021532	40022312	781	4.05136	0	4.85871	-3.68231	0.000329886	0.0203452	Distal Intergenic	40031170	40043705	12536	2	84181	21393	ENSG00000124177	CHD6	chromodomain helicase DNA binding protein 6
chr5	126297151	126297896	746	4.20219	0	5.00954	-3.6965	0.000330084	0.0203452	Intron (uc003kuf.4/115123, intron 1 of 4)	126203406	126366500	163095	2	115123	68604	ENSG00000173926	MARCHF3	membrane associated ring-CH-type finger 3
chr14	77814010	77814563	554	4.14245	0	4.9498	-3.691	0.000330191	0.0203452	Promoter (4-5kb)	77807201	77809826	2626	2	283578	-4184	ENSG00000100580	TMED8	transmembrane p24 trafficking protein family member 8
chr1	56721280	56722178	899	4.58967	0	5.37938	-3.6293	0.000330559	0.0203452	Distal Intergenic	56960419	57045257	84839	2	8613	323079	ENSG00000162407	PLPP3	phospholipid phosphatase 3
chr2	72490462	72491037	576	4.02166	0	4.82901	-3.67722	0.000333046	0.0204519	Intron (uc010fep.3/23233, intron 20 of 21)	72356367	72374991	18625	2	56603	-115471	ENSG00000003137	CYP26B1	cytochrome P450 family 26 subfamily B member 1
chr9	74525994	74527337	1344	4.24436	0	5.05171	-3.69776	0.000333052	0.0204519	Promoter (<=1kb)	74526423	74588371	61949	1	138241	0	ENSG00000155621	C9orf85	chromosome 9 open reading frame 85
chr6	168258595	168260278	1684	4.87184	0	5.66861	-3.66349	0.000333852	0.0204778	Intron (uc003qwb.1/4301, intron 1 of 27)	168281040	168312844	31805	1	4301	-20762	ENSG00000130396	AFDN	afadin, adherens junction formation factor
chr18	63388573	63389195	623	4.21711	0	5.02447	-3.69153	0.000338408	0.0207321	Distal Intergenic	63417488	63548175	130688	1	1005	-28293	ENSG00000081138	CDH7	cadherin 7
chr2	201172657	201173295	639	4.21466	0	5.02201	-3.69101	0.000338767	0.0207321	Promoter (<=1kb)	201173673	201346986	173314	1	26010	-378	ENSG00000196141	SPATS2L	spermatogenesis associated serine rich 2 like
chr11	35774360	35775441	1082	4.26805	0	5.07541	-3.69454	0.000340306	0.0207463	Intron (uc001mwi.2/54765, intron 4 of 4)	35684353	35830930	146578	1	54765	90007	ENSG00000166326	TRIM44	tripartite motif containing 44
chr18	73089635	73090215	581	3.92857	0	4.73592	-3.66254	0.000340338	0.0207463	Distal Intergenic	73121827	73139589	17763	2	284274	49374	ENSG00000206026	SMIM21	small integral membrane protein 21
chr2	221433502	221434225	724	3.7546	0	4.56196	-3.64205	0.000340924	0.0207463	Distal Intergenic	220771223	220771286	64	2	100422959	-662216	ENSG00000266518	MIR4268	microRNA 4268
chr4	23932323	23933173	851	4.00674	0	4.8141	-3.66965	0.00034105	0.0207463	Intron (uc031sdx.1/10891, intron 2 of 14)	23884304	23891700	7397	2	10891	-40623	ENSG00000109819	PPARGC1A	PPARG coactivator 1 alpha
chr2	198693413	198694118	706	4.67047	0	5.47782	-3.72098	0.000341157	0.0207463	Intron (uc002uuv.4/5334, intron 1 of 6)	198669426	199014608	345183	1	5334	23987	ENSG00000115896	PLCL1	phospholipase C like 1 (inactive)
chr12	112560440	112561153	714	4.70926	0	5.50038	-3.63863	0.000341309	0.0207463	Promoter (2-3kb)	112563349	112579295	15947	1	10906	-2196	ENSG00000135148	TRAFD1	TRAF-type zinc finger domain containing 1
chr15	100534873	100537398	2526	4.16307	0	4.97043	-3.68386	0.000342724	0.0207762	Intron (uc002bvv.1/170691, intron 19 of 21)	100513161	100516476	3316	2	170691	-18397	ENSG00000140470	ADAMTS17	ADAM metallopeptidase with thrombospondin type 1 motif 17
chr15	92486144	92486791	648	4.49331	0	5.30066	-3.70871	0.000343106	0.0207762	Intron (uc002bqx.2/28232, intron 2 of 9)	92397565	92706228	308664	1	28232	88579	ENSG00000176463	SLCO3A1	solute carrier organic anion transporter family member 3A1
chr5	138410938	138412453	1516	3.83024	0	4.63759	-3.64926	0.000343328	0.0207762	Intron (uc003ldo.3/64374, intron 4 of 10)	138287477	138378408	90932	2	64374	-32530	ENSG00000120725	SIL1	SIL1 nucleotide exchange factor
chr8	62631999	62632828	830	3.44478	0	4.25214	-3.59734	0.000343342	0.0207762	Distal Intergenic	62627347	62627418	72	1	100616484	4652	ENSG00000264408	MIR4470	microRNA 4470
chr7	69247502	69249213	1712	4.42972	0	5.23707	-3.70384	0.000343793	0.0207802	Intron (uc003tvv.4/26053, intron 1 of 4)	69063905	70257885	1193981	1	26053	183597	ENSG00000158321	AUTS2	activator of transcription and developmental regulator AUTS2
chr6	3912264	3913851	1588	5.04252	0	5.83826	-3.67375	0.00034436	0.0207912	Distal Intergenic	3849632	3851551	1920	1	26240	62632	ENSG00000145945	FAM50B	family with sequence similarity 50 member B
chr21	43346575	43347266	692	4.41608	0	5.20352	-3.59413	0.000345967	0.0208635	Promoter (<=1kb)	43305219	43346799	41581	2	25966	0	ENSG00000157617	C2CD2	C2 calcium dependent domain containing 2
chr12	59241448	59242531	1084	5.11127	0.449822	5.89399	-3.543	0.000346332	0.0208635	Distal Intergenic	59265937	59313327	47391	2	121227	70796	ENSG00000139263	LRIG3	leucine rich repeats and immunoglobulin like domains 3
chr16	50563960	50565122	1163	4.96857	0	5.76602	-3.66476	0.000347166	0.0208904	Distal Intergenic	50582241	50674771	92531	1	85407	-17119	ENSG00000140807	NKD1	NKD inhibitor of WNT signaling pathway 1
chr1	27049661	27050704	1044	3.76904	0	4.5764	-3.63713	0.000349549	0.0209975	Intron (uc001bmt.1/8289, intron 1 of 18)	27055871	27101711	45841	1	8289	-5167	ENSG00000117713	ARID1A	AT-rich interaction domain 1A
chr3	175021292	175022815	1524	4.52218	0	5.32954	-3.70562	0.000349724	0.0209975	Intron (uc003fit.3/254827, intron 4 of 13)	174974200	175205437	231238	1	254827	47092	ENSG00000177694	NAALADL2	N-acetylated alpha-linked acidic dipeptidase like 2
chr13	58374981	58375846	866	5.03512	0	5.84248	-3.72989	0.000350418	0.0210033	Distal Intergenic	58240787	58303065	62279	1	27253	134194	ENSG00000118946	PCDH17	protocadherin 17
chr11	26013706	26014547	842	3.89739	0	4.70475	-3.65165	0.000350921	0.0210033	Distal Intergenic	26210829	26684836	474008	1	63982	-196282	ENSG00000134343	ANO3	anoctamin 3
chr8	71257169	71258007	839	4.15563	0	4.96299	-3.67719	0.000351257	0.0210033	Intron (uc003xyn.1/10499, intron 1 of 22)	71024267	71316020	291754	2	10499	58013	ENSG00000140396	NCOA2	nuclear receptor coactivator 2
chr15	78356662	78357362	701	3.62396	0	4.43132	-3.61782	0.000351637	0.0210033	Intron (uc002bcy.4/23102, intron 1 of 12)	78287327	78369994	82668	2	23102	12632	ENSG00000167202	TBC1D2B	TBC1 domain family member 2B
chr13	71568946	71569966	1021	4.31682	0	5.12417	-3.68995	0.000351769	0.0210033	Distal Intergenic	71589273	71742549	153277	1	100885781	-19307	ENSG00000226846	LINC00348	long intergenic non-protein coding RNA 348
chr1	26279286	26280386	1101	4.28946	0	5.09682	-3.68742	0.000352172	0.0210041	Distal Intergenic	26286258	26324648	38391	2	5051	44262	ENSG00000158006	PAFAH2	platelet activating factor acetylhydrolase 2
chr6	373721	374218	498	3.87257	0	4.67992	-3.64748	0.000352847	0.0210083	Distal Intergenic	391739	402637	10899	1	3662	-17521	ENSG00000137265	IRF4	interferon regulatory factor 4
chr7	95182387	95183670	1284	4.56579	0	5.37315	-3.70575	0.000353022	0.0210083	Distal Intergenic	95212809	95222072	9264	2	5166	38402	ENSG00000004799	PDK4	pyruvate dehydrogenase kinase 4
chr10	11647113	11648137	1025	4.19126	0	4.99861	-3.67779	0.000354759	0.021074	Intron (uc001ikt.3/9712, intron 1 of 14)	11502509	11653679	151171	2	9712	5542	ENSG00000148429	USP6NL	USP6 N-terminal like
chr17	11501025	11501867	843	4.94453	0	5.75189	-3.72285	0.000354907	0.021074	Promoter (<=1kb)	11501748	11516150	14403	1	1770	0	ENSG00000007174	DNAH9	dynein axonemal heavy chain 9
chr2	199138228	199139015	788	4.11207	0	4.91943	-3.66946	0.000356566	0.0211492	Distal Intergenic	198669426	199014608	345183	1	5334	468802	ENSG00000115896	PLCL1	phospholipase C like 1 (inactive)
chr12	85132540	85133038	499	4.14657	0	4.95393	-3.67229	0.000357049	0.0211546	Distal Intergenic	85253267	85306608	53342	2	55117	173570	ENSG00000072041	SLC6A15	solute carrier family 6 member 15
chr1	235097668	235099751	2084	4.40469	0	5.21204	-3.69025	0.000359855	0.0212974	Exon (uc001hwk.4/uc001hwk.4, exon 1 of 4)	235291118	235291252	135	2	677802	191501	ENSG00000207181	SNORA14B	small nucleolar RNA, H/ACA box 14B
chr11	10140201	10140867	667	4.24375	0	5.0511	-3.6774	0.000361253	0.0213567	Intron (uc001mib.2/81846, intron 2 of 39)	9859604	10215534	355931	2	81846	74667	ENSG00000133812	SBF2	SET binding factor 2
chr11	46575318	46577540	2223	5.49111	2.09259	6.2386	-3.13728	0.000362042	0.0213617	Intron (uc001ncu.2/55626, intron 1 of 18)	46417962	46570050	152089	2	55626	-5268	ENSG00000110497	AMBRA1	autophagy and beclin 1 regulator 1
chr2	197851697	197853237	1541	5.05592	0	5.84459	-3.56134	0.00036213	0.0213617	3' UTR	197755552	197792519	36968	2	80055	-59178	ENSG00000197121	PGAP1	post-GPI attachment to proteins inositol deacylase 1
chr6	122101424	122102188	765	4.47831	0	5.28567	-3.69255	0.000363461	0.0214168	Distal Intergenic	121756745	121770873	14129	1	2697	344679	ENSG00000152661	GJA1	gap junction protein alpha 1
chr6	109577061	109578322	1262	3.28249	0	4.08984	-3.55932	0.000364069	0.0214174	Intron (uc003pta.2/100996634, intron 5 of 9)	109557817	109591717	33901	1	100996634	19244
chr1	18524371	18525445	1075	4.05445	0	4.8618	-3.65884	0.000364383	0.0214174	Intron (uc001bau.2/84966, intron 1 of 9)	18434240	18704977	270738	1	84966	90131	ENSG00000117154	IGSF21	immunoglobin superfamily member 21
chr5	159724592	159725221	630	4.02165	0	4.80534	-3.51338	0.000364801	0.0214174	Intron (uc003lyb.1/79616, intron 2 of 6)	159678671	159739573	60903	2	79616	14352	ENSG00000135083	CCNJL	cyclin J like
chr1	59726675	59728114	1440	4.01107	0	4.81843	-3.65394	0.000365416	0.0214174	Distal Intergenic	59762625	60092526	329902	1	55277	-34511	ENSG00000172456	FGGY	FGGY carbohydrate kinase domain containing
chr5	124241901	124242925	1025	4.82088	0	5.61468	-3.63648	0.000365457	0.0214174	Distal Intergenic	123982372	124084500	102129	2	57507	-157401	ENSG00000168916	ZNF608	zinc finger protein 608
chr13	48977120	48977866	747	3.88251	0	4.68986	-3.64051	0.000366303	0.0214436	Intron (uc001vcb.3/5925, intron 17 of 26)	48985182	48987653	2472	2	10161	9787	ENSG00000139679	LPAR6	lysophosphatidic acid receptor 6
chr17	75673056	75673835	780	4.08422	0	4.89157	-3.659	0.000368364	0.0215409	Distal Intergenic	75543023	75561103	18081	1	100507351	130033		LOC100507351	uncharacterized LOC100507351
chr9	14418111	14419756	1646	5.81964	1.32028	6.59939	-3.45557	0.000370931	0.0216621	Distal Intergenic	14081842	14398982	317141	2	4781	-19129	ENSG00000147862	NFIB	nuclear factor I B
chr4	55904189	55904911	723	4.64637	0	5.43843	-3.61194	0.000371349	0.0216621	Distal Intergenic	55944426	55991762	47337	2	3791	86851	ENSG00000128052	KDR	kinase insert domain receptor
chr7	68442159	68443152	994	4.36092	0	5.15317	-3.57061	0.00037188	0.0216621	Distal Intergenic	69063905	69755607	691703	1	26053	-620753	ENSG00000158321	AUTS2	activator of transcription and developmental regulator AUTS2
chr10	35636173	35637295	1123	4.02682	0	4.83417	-3.65125	0.000372056	0.0216621	Intron (uc001iyu.4/219771, intron 3 of 11)	35625802	35860847	235046	1	219771	10371	ENSG00000108100	CCNY	cyclin Y
chr17	415993	416805	813	4.12877	0	4.93613	-3.66031	0.000372461	0.0216621	3' UTR	411908	426233	14326	2	55275	9428	ENSG00000141252	VPS53	VPS53 subunit of GARP complex
chr17	75419458	75420337	880	3.66061	0	4.46796	-3.60971	0.000372848	0.0216621	Intron (uc002jts.4/10801, intron 3 of 11)	75401159	75496678	95520	1	10801	18299	ENSG00000184640	SEPTIN9	septin 9
chr4	120756042	120756880	839	4.31913	0	5.12648	-3.67452	0.000373745	0.0216909	Distal Intergenic	120415550	120549981	134432	2	8654	-206061	ENSG00000138735	PDE5A	phosphodiesterase 5A
chr12	74710876	74711629	754	4.44015	0	5.2475	-3.68203	0.000375008	0.0217408	Distal Intergenic	74593352	74686411	93060	2	100507377	-24465	ENSG00000251138	LINC02882	long intergenic non-protein coding RNA 2882
chr9	83668105	83668884	780	4.17046	0	4.97781	-3.66175	0.00037565	0.0217546	Distal Intergenic	84198598	84303596	104999	2	7088	634712	ENSG00000196781	TLE1	TLE family member 1, transcriptional corepressor
chr1	99910636	99911821	1186	4.60503	0	5.41239	-3.69065	0.000376659	0.0217896	Distal Intergenic	99729848	99775138	45291	1	9890	180788	ENSG00000117600	PLPPR4	phospholipid phosphatase related 4
chr1	107999159	107999600	442	4.12846	0	4.93581	-3.65501	0.000380343	0.0219792	Intron (uc001dvc.4/22854, intron 5 of 5)	107937776	108024475	86700	1	22854	61383	ENSG00000162631	NTNG1	netrin G1
chr2	125533458	125534356	899	4.13859	0	4.94594	-3.6548	0.00038189	0.0220449	Intron (uc002tno.3/129684, intron 17 of 23)	124782864	125672863	890000	1	129684	750594	ENSG00000155052	CNTNAP5	contactin associated protein family member 5
chr8	15002239	15002721	483	4.03951	0	4.84686	-3.6452	0.000383272	0.022101	Intron (uc003wwq.3/137868, intron 1 of 7)	13947373	15095792	1148420	2	137868	93071	ENSG00000185053	SGCZ	sarcoglycan zeta
chr1	202884057	202884791	735	3.68208	0	4.48943	-3.60581	0.000384723	0.022161	Intron (uc001gyn.1/59349, intron 1 of 7)	202860230	202887516	27287	2	59349	2725	ENSG00000117153	KLHL12	kelch like family member 12
chr3	127453490	127454372	883	4.08709	0	4.89445	-3.64828	0.000385141	0.0221614	Promoter (<=1kb)	127407905	127455200	47296	2	11343	828	ENSG00000074416	MGLL	monoglyceride lipase
chr10	10838470	10839782	1313	3.51624	0	4.3236	-3.58202	0.000386604	0.0222	Promoter (1-2kb)	10826402	10836877	10476	2	207107	-1593	ENSG00000225383	SFTA1P	surfactant associated 1, lncRNA
chr15	61208664	61210050	1387	6.31181	2.16828	7.08375	-3.36297	0.000386667	0.0222	Intron (uc002agx.3/6095, intron 1 of 10)	60780483	60919729	139247	2	6095	-288935	ENSG00000069667	RORA	RAR related orphan receptor A
chr7	101024928	101025444	517	4.19269	0	5.00004	-3.65548	0.000387795	0.0222	Intron (uc003uyo.1/136227, intron 1 of 12)	101006122	101202304	196183	1	136227	18806	ENSG00000160963	COL26A1	collagen type XXVI alpha 1 chain
chr9	104520513	104521640	1128	4.64733	0	5.45469	-3.68487	0.000387866	0.0222	Distal Intergenic	104337982	104500862	162881	2	116443	-19651	ENSG00000198785	GRIN3A	glutamate ionotropic receptor NMDA type subunit 3A
chr1	66500357	66500937	581	3.88758	0	4.69494	-3.6275	0.000387871	0.0222	Intron (uc001dcn.3/5142, intron 3 of 16)	66458390	66840262	381873	1	5142	41967	ENSG00000184588	PDE4B	phosphodiesterase 4B
chr17	38266844	38268200	1357	4.48	0	5.28735	-3.67424	0.00038972	0.0222568	Distal Intergenic	38249037	38256978	7942	2	9572	-9866	ENSG00000126368	NR1D1	nuclear receptor subfamily 1 group D member 1
chr3	45579120	45580290	1171	3.60657	0	4.41393	-3.59224	0.000390091	0.0222568	Intron (uc003cop.1/23395, intron 20 of 21)	45524187	45551037	26851	2	100885795	-28083		LARS2-AS1	LARS2 antisense RNA 1
chr8	26932524	26933357	834	5.22039	0	6.01108	-3.57255	0.00039084	0.0222568	Distal Intergenic	27093814	27115903	22090	2	81551	182546	ENSG00000015592	STMN4	stathmin 4
chr14	84333823	84334564	742	3.62299	0	4.43035	-3.59388	0.000391004	0.0222568	Distal Intergenic	85860223	85886418	26196	1	100996280	-1525659	ENSG00000259107	LINC00911	long intergenic non-protein coding RNA 911
chr11	96775975	96776963	989	3.33347	0	4.14083	-3.55156	0.000391339	0.0222568	Distal Intergenic	96176446	96240041	63596	2	100874053	-535934		JRKL-AS1	JRKL antisense RNA 1
chr3	107201429	107202236	808	3.74088	0	4.54824	-3.60914	0.000391339	0.0222568	Distal Intergenic	107241783	107530176	288394	1	56987	-39547	ENSG00000114439	BBX	BBX high mobility group box domain containing
chr1	161854293	161855327	1035	4.1711	0	4.97845	-3.65102	0.000392083	0.0222756	Intron (uc001gbs.3/22926, intron 14 of 15)	161952982	161955022	2041	2	25903	99695	ENSG00000162745	OLFML2B	olfactomedin like 2B
chr11	128451255	128453396	2142	4.68977	0	5.48228	-3.60313	0.000395247	0.0224317	Intron (uc001qej.2/2113, intron 1 of 9)	128328656	128457453	128798	2	2113	4057	ENSG00000134954	ETS1	ETS proto-oncogene 1, transcription factor
chr8	29661843	29662514	672	3.89977	0	4.70712	-3.62343	0.000396063	0.0224544	Distal Intergenic	29578776	29605625	26850	2	619351	-56218	ENSG00000251191	LINC00589	long intergenic non-protein coding RNA 589
chr8	101668889	101669395	507	4.00841	0	4.81577	-3.63294	0.000398072	0.0225105	Distal Intergenic	101585112	101661893	76782	2	169166	-6996	ENSG00000174226	SNX31	sorting nexin 31
chr1	33803824	33804819	996	4.01957	0	4.82692	-3.63381	0.000398713	0.0225105	Intron (uc001bxe.1/1912, intron 1 of 6)	33797994	33798093	100	2	100500853	-5731	ENSG00000284154	MIR3605	microRNA 3605
chr12	88966566	88967103	538	2.24983	3.47223	0	3.59941	0.000398752	0.0225105	Intron (uc001tav.3/4254, intron 1 of 9)	88886570	88974250	87681	2	4254	7147	ENSG00000049130	KITLG	KIT ligand
chr20	14315509	14316410	902	3.91318	0	4.72054	-3.62285	0.000399461	0.0225105	Intron (uc002wot.3/140733, intron 3 of 16)	14304639	14318313	13675	2	23767	1903	ENSG00000125848	FLRT3	fibronectin leucine rich transmembrane protein 3
chr3	11330235	11331442	1208	5.12976	0.583314	5.91041	-3.44474	0.000399736	0.0225105	Intron (uc003bwc.3/10533, intron 1 of 18)	11314010	11599139	285130	1	10533	16225	ENSG00000197548	ATG7	autophagy related 7
chr2	198461112	198461997	886	3.9509	0	4.75825	-3.62651	0.000399809	0.0225105	Intron (uc002uuo.4/130132, intron 7 of 8)	198435527	198540584	105058	2	130132	78587	ENSG00000162944	RFTN2	raftlin family member 2
chr1	85690971	85691913	943	3.81909	0	4.62645	-3.61252	0.000400087	0.0225105	Distal Intergenic	85646846	85666728	19883	2	84144	-24243	ENSG00000097096	SYDE2	synapse defective Rho GTPase homolog 2
chr4	86711400	86712352	953	4.12717	0	4.93452	-3.64185	0.00040055	0.0225105	Intron (uc003hpj.3/83478, intron 3 of 5)	86699851	86923823	223973	1	83478	11549	ENSG00000138639	ARHGAP24	Rho GTPase activating protein 24
chr6	23278293	23279323	1031	4.18666	0	4.99401	-3.64679	0.00040081	0.0225105	Distal Intergenic	22569678	22570750	1073	1	154150	708615	ENSG00000112273	HDGFL1	HDGF like 1
chr6	106898059	106898842	784	3.90022	0	4.70758	-3.62005	0.000401674	0.0225355	Distal Intergenic	106959305	107018334	59030	1	202	-60463	ENSG00000112297	CRYBG1	crystallin beta-gamma domain containing 1
chr12	120637422	120639275	1854	3.98405	0	4.7914	-3.62734	0.000403007	0.02256	Promoter (<=1kb)	120639094	120650631	11538	1	100506649	0		PXN-AS1	PXN antisense RNA 1
chr7	138592839	138593373	535	3.35011	0	4.15746	-3.549	0.000403124	0.02256	Intron (uc011kqj.2/57670, intron 5 of 19)	138516127	138583965	67839	2	57670	-8874	ENSG00000122778	KIAA1549	KIAA1549
chr13	104312434	104313434	1001	4.16222	0	4.96957	-3.64321	0.000403366	0.02256	Distal Intergenic	103934829	103934848	20	2	100847092	-377586	ENSG00000263741	MIR548AS	microRNA 548as
chr14	45210299	45211423	1125	3.97825	0	4.78561	-3.62572	0.00040574	0.0226536	Distal Intergenic	45366507	45376460	9954	1	122525	-155084	ENSG00000179476	C14orf28	chromosome 14 open reading frame 28
chr12	63873644	63874449	806	3.89302	0	4.70037	-3.61644	0.000406544	0.0226536	Distal Intergenic	63952693	63977838	25146	2	283417	103389	ENSG00000177990	DPY19L2	dpy-19 like 2
chr13	53020340	53020901	562	4.54632	0	5.33549	-3.57808	0.000407065	0.0226536	Intron (uc001vgq.3/51028, intron 1 of 13)	52986737	53024333	37597	2	51028	3432	ENSG00000136100	VPS36	vacuolar protein sorting 36 homolog
chr10	63703361	63704088	728	3.37865	0	4.18601	-3.55184	0.000407112	0.0226536	Intron (uc010qil.2/84159, intron 3 of 4)	63736061	63736088	28	1	100847083	-31973	ENSG00000263750	MIR548AV	microRNA 548av
chr3	172325054	172325451	398	4.14724	0	4.9546	-3.63947	0.00040714	0.0226536	Distal Intergenic	172235145	172241297	6153	2	8743	-83757	ENSG00000121858	TNFSF10	TNF superfamily member 10
chrX	9364572	9365356	785	4.04842	0	4.85577	-3.62926	0.000410231	0.0228021	Distal Intergenic	9431335	9687780	256446	1	6907	-65979	ENSG00000101849	TBL1X	transducin beta like 1 X-linked
chr13	110990395	110991371	977	3.98182	0	4.78918	-3.62217	0.00041209	0.0228424	Intron (uc001vqx.3/1284, intron 3 of 47)	110959631	111165373	205743	1	1284	30764	ENSG00000134871	COL4A2	collagen type IV alpha 2 chain
chr2	196140327	196140824	498	3.97915	0	4.7865	-3.62162	0.000412684	0.0228424	Distal Intergenic	196521532	196602426	80895	1	57181	-380708	ENSG00000196950	SLC39A10	solute carrier family 39 member 10
chr18	35109623	35110132	510	3.8646	0	4.67195	-3.60999	0.000412936	0.0228424	Intron (uc002lae.2/56853, intron 1 of 12)	34823008	35146000	322993	2	56853	35868	ENSG00000101489	CELF4	CUGBP Elav-like family member 4
chr4	131437954	131438425	472	4.19561	0	5.00296	-3.63984	0.000412975	0.0228424	Distal Intergenic	130017282	130033843	16562	1	132321	1420672	ENSG00000151470	C4orf33	chromosome 4 open reading frame 33
chr18	1053134	1053996	863	4.23665	0	5.04401	-3.64295	0.000413074	0.0228424	Distal Intergenic	905197	912173	6977	1	116	147937	ENSG00000141433	ADCYAP1	adenylate cyclase activating polypeptide 1
chr6	127133911	127134510	600	3.76838	0	4.57574	-3.59858	0.00041507	0.0229292	Intron (uc003qaq.1/uc003qaq.1, intron 6 of 9)	127440048	127518184	78137	1	84870	-305538	ENSG00000146374	RSPO3	R-spondin 3
chr10	79286326	79287341	1016	3.86733	0	4.67468	-3.60853	0.000415898	0.0229327	Intron (uc001jxj.2/3778, intron 1 of 28)	78629359	79397577	768219	2	3778	110236	ENSG00000156113	KCNMA1	potassium calcium-activated channel subfamily M alpha 1
chr7	92438822	92439393	572	3.83604	0	4.64339	-3.60478	0.000416694	0.0229327	Intron (uc011khw.2/1021, intron 2 of 7)	92234235	92463231	228997	2	1021	23838	ENSG00000105810	CDK6	cyclin dependent kinase 6
chrX	27985084	27985566	483	3.39171	0	4.19907	-3.54824	0.000416822	0.0229327	Distal Intergenic	27996110	27999566	3457	2	139425	14000	ENSG00000226372	DCAF8L1	DDB1 and CUL4 associated factor 8 like 1
chr8	121633864	121634893	1030	4.26709	0	5.07445	-3.64277	0.000416834	0.0229327	Intron (uc010mdg.3/6641, intron 3 of 6)	121408083	121457647	49565	2	28998	-176217	ENSG00000172172	MRPL13	mitochondrial ribosomal protein L13
chr5	139332182	139332871	690	5.4374	1.32028	6.20868	-3.3338	0.000417574	0.0229415	Intron (uc003lev.2/9542, intron 1 of 10)	139226364	139422884	196521	2	9542	90013	ENSG00000158458	NRG2	neuregulin 2
chr7	80140913	80141765	853	3.2194	0	4.02676	-3.52065	0.000417845	0.0229415	Promoter (<=1kb)	80087987	80141242	53256	2	346562	0	ENSG00000214415	GNAT3	G protein subunit alpha transducin 3
chr11	60544743	60545551	809	4.49396	0	5.30132	-3.65617	0.000418349	0.0229458	Distal Intergenic	60552821	60568778	15958	1	341116	-7270	ENSG00000172689	MS4A10	membrane spanning 4-domains A10
chr7	80141870	80143596	1727	4.05579	0	4.86315	-3.6248	0.000419116	0.0229465	Promoter (<=1kb)	80087987	80141242	53256	2	346562	-628	ENSG00000214415	GNAT3	G protein subunit alpha transducin 3
chr14	42227169	42227932	764	4.42789	0	5.23524	-3.65185	0.000419213	0.0229465	Intron (uc001wvm.3/145581, intron 1 of 5)	42168630	42373752	205123	1	145581	58539	ENSG00000165379	LRFN5	leucine rich repeat and fibronectin type III domain containing 5
chr8	82244135	82245647	1513	5.58234	0.583314	6.37023	-3.52736	0.000419832	0.0229544	Distal Intergenic	82192718	82197012	4295	1	2171	51417	ENSG00000164687	FABP5	fatty acid binding protein 5
chr2	9476946	9477574	629	3.9272	0	4.73456	-3.61194	0.00042021	0.0229544	Intron (uc002qzh.2/8853, intron 9 of 27)	9546790	9563379	16590	2	9270	85805	ENSG00000119185	ITGB1BP1	integrin subunit beta 1 binding protein 1
chr2	69536573	69537530	958	3.98977	0	4.79712	-3.61741	0.000421136	0.0229643	Distal Intergenic	69546901	69614386	67486	2	2673	76856	ENSG00000198380	GFPT1	glutamine--fructose-6-phosphate transaminase 1
chr10	77833334	77834257	924	3.62368	0	4.43104	-3.57775	0.000421413	0.0229643	Intron (uc001jxi.3/83938, intron 4 of 5)	77542519	78317126	774608	1	83938	290815	ENSG00000148655	LRMDA	leucine rich melanocyte differentiation associated
chr3	169724694	169725250	557	4.14158	0	4.94894	-3.63011	0.00042194	0.0229643	Distal Intergenic	169755735	169803183	47449	1	26996	-30485	ENSG00000173890	GPR160	G protein-coupled receptor 160
chr14	59681609	59682420	812	3.75449	0	4.56184	-3.59288	0.000422094	0.0229643	Intron (uc001xdy.4/23002, intron 1 of 1)	59655450	59797406	141957	1	23002	26159	ENSG00000100592	DAAM1	dishevelled associated activator of morphogenesis 1
chr3	60434207	60435047	841	4.16843	0	4.97578	-3.63054	0.000424905	0.0230939	Intron (uc003dkx.4/2272, intron 5 of 9)	59735036	61237133	1502098	2	2272	802086	ENSG00000189283	FHIT	fragile histidine triad diadenosine triphosphatase
chr9	32395537	32396356	820	4.16039	0	4.96775	-3.62929	0.000425632	0.0231041	Intron (uc010mjh.1/48, intron 1 of 16)	32384601	32450832	66232	1	48	10936	ENSG00000122729	ACO1	aconitase 1
chr15	24100209	24100967	759	4.23574	0	5.0431	-3.63499	0.000425949	0.0231041	Distal Intergenic	23930554	23932450	1897	2	4692	-167759	ENSG00000182636	NDN	necdin, MAGE family member
chr10	74312617	74313131	515	4.6663	0	5.46144	-3.58332	0.000426471	0.0231092	Promoter (1-2kb)	74127084	74311099	184016	2	10367	-1518	ENSG00000107745	MICU1	mitochondrial calcium uptake 1
chr10	36545789	36546504	716	3.95242	0	4.75978	-3.61083	0.000427082	0.0231094	Distal Intergenic	35927177	35930362	3186	2	8325	-615427	ENSG00000177283	FZD8	frizzled class receptor 8
chr2	64428245	64428960	716	3.6692	0	4.47655	-3.57958	0.000427648	0.0231094	Exon (uc021vio.1/150992, exon 3 of 6)	64412213	64432619	20407	2	150992	3659	ENSG00000230923	LINC00309	long intergenic non-protein coding RNA 309
chr1	199739932	199740605	674	4.43765	0	5.245	-3.64707	0.000427761	0.0231094	Distal Intergenic	199996730	200008923	12194	1	2494	-256125	ENSG00000116833	NR5A2	nuclear receptor subfamily 5 group A member 2
chr1	77979849	77980618	770	3.69798	0	4.50533	-3.58279	0.000429025	0.0231503	Intron (uc001dhn.3/26289, intron 10 of 13)	78030190	78099090	68901	2	26009	118472	ENSG00000036549	ZZZ3	zinc finger ZZ-type containing 3
chrX	6003774	6004680	907	3.5944	0	4.40176	-3.56984	0.000429377	0.0231503	Intron (uc004crp.3/57502, intron 1 of 5)	5808083	6069812	261730	2	57502	65132	ENSG00000146938	NLGN4X	neuroligin 4 X-linked
chr13	37267142	37267997	856	4.417	0	5.22436	-3.64404	0.000430676	0.0231795	Intron (uc001uvt.4/400120, intron 1 of 1)	37248049	37271975	23927	1	400120	19093	ENSG00000180440	SERTM1	serine rich and transmembrane domain containing 1
chr4	30967611	30968074	464	4.16359	0	4.97095	-3.62647	0.000431201	0.0231795	Intron (uc011bxx.2/5099, intron 2 of 2)	30722037	31148423	426387	1	5099	245574	ENSG00000169851	PCDH7	protocadherin 7
chr2	33667794	33668696	903	4.11962	0	4.92698	-3.62289	0.000431208	0.0231795	Intron (uc002row.1/25780, intron 1 of 2)	33661416	33789798	128383	1	25780	6378	ENSG00000152689	RASGRP3	RAS guanyl releasing protein 3
chr3	46653372	46654338	967	3.62124	0	4.4286	-3.57167	0.000432173	0.023196	Promoter (<=1kb)	46653925	46668033	14109	1	100132146	0	ENSG00000283473	FAM240A	family with sequence similarity 240 member A
chr12	109530384	109530855	472	3.87619	0	4.68354	-3.60023	0.000432375	0.023196	Promoter (<=1kb)	109525993	109531293	5301	2	121642	438	ENSG00000189046	ALKBH2	alkB homolog 2, alpha-ketoglutarate dependent dioxygenase
chr2	179387892	179388607	716	2.75099	3.97338	0	3.62702	0.000433858	0.0232365	Promoter (<=1kb)	179387918	179484944	97027	1	100506866	0	ENSG00000237298	TTN-AS1	TTN antisense RNA 1
chr1	13795662	13796104	443	3.94248	0	4.74984	-3.60584	0.000433993	0.0232365	Distal Intergenic	13801445	13840242	38798	2	126755	44138	ENSG00000162494	LRRC38	leucine rich repeat containing 38
chr20	8926887	8928143	1257	5.39149	1.32028	6.16158	-3.31321	0.000435043	0.0232696	Distal Intergenic	9049701	9438136	388436	1	5332	-121558	ENSG00000101333	PLCB4	phospholipase C beta 4
chr5	115906366	115906905	540	3.95208	0	4.75944	-3.60442	0.000438468	0.0234134	Intron (uc003krx.4/57556, intron 1 of 19)	115779251	115910551	131301	2	57556	3646	ENSG00000092421	SEMA6A	semaphorin 6A
chr11	86230080	86230998	919	4.43347	0	5.24082	-3.64008	0.000438599	0.0234134	Intron (uc001pbz.3/10873, intron 3 of 13)	86106217	86134151	27935	1	60494	123863	ENSG00000149201	CCDC81	coiled-coil domain containing 81
chr16	48525152	48527116	1965	4.09701	0	4.90436	-3.61615	0.00044001	0.0234655	Distal Intergenic	48390275	48482309	92035	2	6477	-42843	ENSG00000196470	SIAH1	siah E3 ubiquitin protein ligase 1
chr5	122859742	122860501	760	3.60749	0	4.41484	-3.56529	0.000440864	0.0234869	Intron (uc003ktn.4/1456, intron 1 of 12)	122847793	122952738	104946	1	1456	11949	ENSG00000151292	CSNK1G3	casein kinase 1 gamma 3
chr2	192306038	192307037	1000	3.7551	0	4.56245	-3.58241	0.000441385	0.0234869	Distal Intergenic	192256834	192290115	33282	1	4430	49204	ENSG00000128641	MYO1B	myosin IB
chr2	39607658	39608456	799	3.87039	0	4.67774	-3.59443	0.000442152	0.0234869	Intron (uc002rro.4/8491, intron 1 of 33)	39476407	39553102	76696	2	8491	-54556	ENSG00000011566	MAP4K3	mitogen-activated protein kinase kinase kinase kinase 3
chrX	132322611	132323309	699	3.63798	0	4.44533	-3.56852	0.000442155	0.0234869	Distal Intergenic	132350697	132352376	1680	2	51270	29067	ENSG00000183434	TFDP3	transcription factor Dp family member 3
chr12	92968109	92969633	1525	4.15664	0	4.96399	-3.61894	0.000443142	0.0235023	Distal Intergenic	93096619	93102325	5707	1	338809	-126986
chr2	43539248	43540124	877	3.98676	0	4.79411	-3.6046	0.000443735	0.0235023	Intron (uc010far.3/63892, intron 16 of 22)	43454350	43455994	1645	1	100129726	84898	ENSG00000279873	LINC01126	long intergenic non-protein coding RNA 1126
chr3	124537142	124538034	893	4.522	0	5.32936	-3.64166	0.000443752	0.0235023	Promoter (<=1kb)	124481795	124536557	54763	2	3693	-585	ENSG00000082781	ITGB5	integrin subunit beta 5
chr3	45550261	45551357	1097	4.39546	0	5.20282	-3.63406	0.000444797	0.0235198	Promoter (<=1kb)	45524187	45551037	26851	2	100885795	0		LARS2-AS1	LARS2 antisense RNA 1
chr5	140893956	140895099	1144	4.24911	0	5.05647	-3.62445	0.000444955	0.0235198	3' UTR	140894588	140906028	11441	2	1729	10929	ENSG00000131504	DIAPH1	diaphanous related formin 1
chr12	18615105	18616023	919	5.37222	0.583314	6.15704	-3.47698	0.000446028	0.0235532	Intron (uc001rdt.3/5288, intron 17 of 31)	18434938	18801352	366415	1	5288	180167	ENSG00000139144	PIK3C2G	phosphatidylinositol-4-phosphate 3-kinase catalytic subunit type 2 gamma
chr5	112547827	112549169	1343	4.20647	0	5.01382	-3.62067	0.000446626	0.0235532	Intron (uc003kqj.4/4163, intron 1 of 16)	112357796	112630612	272817	2	4163	81443	ENSG00000171444	MCC	MCC regulator of WNT signaling pathway
chr8	107798096	107799470	1375	4.32691	0	5.1188	-3.52707	0.000446897	0.0235532	Distal Intergenic	107771711	107782472	10762	2	137735	-15624	ENSG00000174429	ABRA	actin binding Rho activating protein
chr13	114830140	114831076	937	3.61087	0	4.41823	-3.56149	0.000447572	0.0235657	Intron (uc010tkk.2/22821, intron 2 of 23)	114747194	114843438	96245	2	22821	12362	ENSG00000185989	RASA3	RAS p21 protein activator 3
chr9	3258821	3259762	942	5.66625	1.32028	6.44287	-3.38536	0.000448168	0.0235741	Intron (uc003zhr.3/5991, intron 14 of 17)	3270929	3489428	218500	2	5991	229666	ENSG00000080298	RFX3	regulatory factor X3
chr6	126952274	126952996	723	4.99673	0	5.7908	-3.60447	0.000449254	0.0236081	Intron (uc003qaq.1/uc003qaq.1, intron 6 of 9)	126661253	126669754	8502	1	387103	291021	ENSG00000203760	CENPW	centromere protein W
chr4	175502799	175503463	665	4.33187	0	5.13922	-3.62712	0.000450027	0.0236257	Distal Intergenic	175411328	175444049	32722	2	3248	-58750	ENSG00000164120	HPGD	15-hydroxyprostaglandin dehydrogenase
chr12	20700709	20701958	1250	3.70179	0	4.50915	-3.57136	0.000450655	0.0236357	Intron (uc001reh.2/5139, intron 1 of 15)	20724798	20837041	112244	1	5139	-22840	ENSG00000172572	PDE3A	phosphodiesterase 3A
chr5	121038171	121039118	948	4.21265	0	5.02	-3.61787	0.000452271	0.0236974	Distal Intergenic	121187650	121188523	874	1	94033	-148532	ENSG00000181867	FTMT	ferritin mitochondrial
chr2	79453326	79454262	937	3.70699	0	4.51435	-3.57044	0.000454779	0.0238057	Intron (uc010yse.2/1496, intron 2 of 21)	79412357	80875988	1463632	1	1496	40969	ENSG00000066032	CTNNA2	catenin alpha 2
chr18	11955463	11955978	516	4.43812	0	5.24548	-3.63021	0.000455382	0.0238069	Distal Intergenic	11981427	12018284	36858	1	3613	-25449	ENSG00000141401	IMPA2	inositol monophosphatase 2
chr16	73441560	73443320	1761	4.53549	0	5.34285	-3.63512	0.000455686	0.0238069	Intron (uc002fco.2/100506172, intron 1 of 2)	73420704	73455295	34592	1	100506172	20856	ENSG00000258779	LINC01568	long intergenic non-protein coding RNA 1568
chr11	96039861	96040991	1131	3.76871	0	4.57606	-3.57583	0.000456385	0.0238117	Intron (uc001pfw.1/84441, intron 1 of 4)	96074602	96074690	89	1	100422991	-33611	ENSG00000266192	MIR1260B	microRNA 1260b
chr4	176721565	176722409	845	4.64512	0	5.45247	-3.63958	0.00045666	0.0238117	Exon (uc003iui.3/uc003iui.3, exon 4 of 8)	176554088	176734265	180178	2	2823	11856	ENSG00000150625	GPM6A	glycoprotein M6A
chr4	120987039	120987825	787	3.99056	0	4.79791	-3.59718	0.000457887	0.0238526	Promoter (<=1kb)	120980579	120988013	7435	2	4085	188	ENSG00000164109	MAD2L1	mitotic arrest deficient 2 like 1
chr10	83592411	83593195	785	4.39904	0	5.19168	-3.53179	0.000459443	0.0238831	Distal Intergenic	83635070	84746935	1111866	1	10718	-41875	ENSG00000185737	NRG3	neuregulin 3
chr3	61547700	61549500	1801	3.03473	4.25712	0	3.62978	0.000460201	0.0238831	Promoter (<=1kb)	61547243	62280573	733331	1	5793	457	ENSG00000144724	PTPRG	protein tyrosine phosphatase receptor type G
chr4	131046584	131047379	796	3.57799	0	4.38534	-3.55218	0.000460547	0.0238831	Distal Intergenic	130017282	130033843	16562	1	132321	1029302	ENSG00000151470	C4orf33	chromosome 4 open reading frame 33
chr15	63504516	63505333	818	4.32753	0	5.13488	-3.62055	0.000460565	0.0238831	Intron (uc002alz.3/51762, intron 1 of 7)	63481728	63559973	78246	1	51762	22788	ENSG00000166128	RAB8B	RAB8B, member RAS oncogene family
chr3	112884070	112884947	878	3.97792	0	4.78527	-3.59433	0.000460928	0.0238831	Distal Intergenic	112930412	112970852	40441	1	91653	-45465	ENSG00000144857	BOC	BOC cell adhesion associated, oncogene regulated
chr11	36395170	36395606	437	3.66723	0	4.47458	-3.56247	0.000461173	0.0238831	Promoter (1-2kb)	36397535	36486754	89220	1	79899	-1929	ENSG00000135362	PRR5L	proline rich 5 like
chr5	82935664	82936256	593	4.2674	0	5.07475	-3.61623	0.000461573	0.0238831	3' UTR	82934017	82969413	35397	2	1404	33157	ENSG00000145681	HAPLN1	hyaluronan and proteoglycan link protein 1
chr4	18434113	18434961	849	4.60576	0	5.40037	-3.55743	0.000462711	0.023919	Distal Intergenic	17882218	18023483	141266	2	254251	-410630	ENSG00000178177	LCORL	ligand dependent nuclear receptor corepressor like
chr4	26788984	26789842	859	4.22187	0	5.02922	-3.61173	0.000463939	0.0239552	Distal Intergenic	26862313	27027003	164691	1	57620	-72471	ENSG00000109689	STIM2	stromal interaction molecule 2
chr5	38768276	38769053	778	4.68345	0	5.49081	-3.63602	0.000465106	0.0239552	Distal Intergenic	38845960	38886759	40800	1	9180	-76907	ENSG00000145623	OSMR	oncostatin M receptor
chr16	79631015	79631788	774	3.44467	0	4.25202	-3.53132	0.000465642	0.0239552	3' UTR	79627745	79634622	6878	2	4094	2834	ENSG00000178573	MAF	MAF bZIP transcription factor
chr8	126141803	126142409	607	3.60933	0	4.41669	-3.55315	0.000465871	0.0239552	Intron (uc003yrw.2/286053, intron 3 of 7)	126104083	126379367	275285	1	286053	37720	ENSG00000156831	NSMCE2	NSE2 (MMS21) homolog, SMC5-SMC6 complex SUMO ligase
chr10	63595217	63596747	1531	5.32215	0.998352	6.0983	-3.3688	0.000466092	0.0239552	Distal Intergenic	63661013	63810997	149985	1	84159	-64266	ENSG00000150347	ARID5B	AT-rich interaction domain 5B
chrX	54947203	54948270	1068	3.58597	4.80836	0	3.64621	0.000466097	0.0239552	Promoter (<=1kb)	54947257	54957866	10610	1	7216	0	ENSG00000067445	TRO	trophinin
chr2	44793033	44793782	750	4.12192	0	4.92927	-3.60283	0.000467195	0.0239552	Intron (uc002rum.3/79823, intron 3 of 10)	44776630	44776659	30	2	100616475	-16374	ENSG00000265301	MIR548AD	microRNA 548ad
chr6	149255860	149256709	850	4.45367	0	5.26103	-3.62402	0.000467322	0.0239552	Intron (uc003qmg.3/10090, intron 2 of 7)	149275397	149285820	10424	2	100128176	29111		UST-AS1	UST antisense RNA 1
chr13	86233377	86234035	659	4.08345	0	4.89081	-3.59934	0.000467781	0.0239552	Distal Intergenic	86366922	86373483	6562	2	84189	139448	ENSG00000184564	SLITRK6	SLIT and NTRK like family member 6
chr1	240718836	240719751	916	3.9066	0	4.71395	-3.58417	0.000467853	0.0239552	Intron (uc001hys.3/64388, intron 1 of 1)	240652873	240775462	122590	2	64388	55711	ENSG00000180875	GREM2	gremlin 2, DAN family BMP antagonist
chr3	66038031	66039176	1146	3.92404	0	4.7314	-3.58435	0.000470472	0.0240664	Distal Intergenic	65438269	66024509	586241	2	9223	-13522	ENSG00000151276	MAGI1	membrane associated guanylate kinase, WW and PDZ domain containing 1
chr9	89115485	89116353	869	4.03063	0	4.83799	-3.59291	0.000472099	0.0241107	Distal Intergenic	88965361	88969402	4042	2	79670	-146083	ENSG00000083223	TUT7	terminal uridylyl transferase 7
chr15	35330703	35331737	1035	3.59236	0	4.39971	-3.54759	0.00047298	0.0241107	Distal Intergenic	35270542	35280497	9956	2	54989	-50206	ENSG00000198146	ZNF770	zinc finger protein 770
chr11	68615955	68616867	913	4.15196	0	4.95931	-3.60177	0.000473119	0.0241107	Distal Intergenic	68522351	68609399	87049	2	1374	-6556	ENSG00000110090	CPT1A	carnitine palmitoyltransferase 1A
chr1	151583769	151585749	1981	5.79955	2.73569	6.531	-2.94737	0.000473126	0.0241107	Promoter (<=1kb)	151584541	151671559	87019	1	81609	0	ENSG00000143376	SNX27	sorting nexin 27
chr17	63102650	63103211	562	4.15468	0	4.96203	-3.60156	0.000473624	0.0241132	Distal Intergenic	63133456	63206780	73325	1	8787	-30245	ENSG00000108370	RGS9	regulator of G protein signaling 9
chr6	166049828	166050825	998	3.86177	0	4.66913	-3.57565	0.000476024	0.0241717	Intron (uc003qun.3/10846, intron 1 of 22)	165740776	166075588	334813	2	10846	24763	ENSG00000112541	PDE10A	phosphodiesterase 10A
chr3	118335317	118336432	1116	4.87023	0	5.66449	-3.57865	0.000476269	0.0241717	Intron (uc011biu.1/uc011biu.1, intron 2 of 3)	118661923	118667088	5166	1	100506765	-325491	ENSG00000239877	IGSF11-AS1	IGSF11 antisense RNA 1
chr13	59786516	59787162	647	4.42609	0	5.23344	-3.61719	0.000476752	0.0241717	Distal Intergenic	60239721	60325074	85354	2	81624	537912	ENSG00000139734	DIAPH3	diaphanous related formin 3
chr14	105260973	105261628	656	3.22743	4.44982	0	3.62863	0.000476757	0.0241717	Promoter (<=1kb)	105235687	105260528	24842	2	207	-445	ENSG00000142208	AKT1	AKT serine/threonine kinase 1
chr3	151285927	151286712	786	4.18874	0	4.99609	-3.60233	0.000477015	0.0241717	Promoter (2-3kb)	151283664	151283783	120	2	100847036	-2144	ENSG00000264330	MIR5186	microRNA 5186
chr5	122584234	122585444	1211	4.5977	0	5.40505	-3.62467	0.000478194	0.0241881	Distal Intergenic	122425695	122523745	98051	1	93166	158539	ENSG00000061455	PRDM6	PR/SET domain 6
chr9	90328594	90330195	1602	5.75202	1.99835	6.51279	-3.20589	0.000478236	0.0241881	Distal Intergenic	90340974	90346384	5411	1	1514	-10779	ENSG00000135047	CTSL	cathepsin L
chr2	55275684	55278804	3121	3.68568	0	4.49303	-3.55426	0.000480068	0.0242165	Promoter (<=1kb)	55199327	55276326	77000	2	57142	0	ENSG00000115310	RTN4	reticulon 4
chr3	114052	115322	1271	3.88661	0	4.69396	-3.57566	0.000480251	0.0242165	Distal Intergenic	238279	451097	212819	1	10752	-122957	ENSG00000134121	CHL1	cell adhesion molecule L1 like
chr3	102178828	102179665	838	4.29987	0	5.10723	-3.60781	0.000480335	0.0242165	Intron (uc003dvs.1/131368, intron 12 of 17)	102153859	102198685	44827	1	131368	24969	ENSG00000170044	ZPLD1	zona pellucida like domain containing 1
chr10	128003380	128004994	1615	5.1464	0.792888	5.92319	-3.3904	0.000480928	0.0242165	Intron (uc001ljk.2/8038, intron 2 of 22)	127702902	128077127	374226	2	8038	72133	ENSG00000148848	ADAM12	ADAM metallopeptidase domain 12
chr10	102288803	102289805	1003	3.84214	5.06453	0	3.64087	0.000481043	0.0242165	Promoter (<=1kb)	102265118	102289636	24519	2	25956	0	ENSG00000075826	SEC31B	SEC31 homolog B, COPII coat complex component
chr12	68793559	68794470	912	3.03626	0	3.84362	-3.45805	0.000482515	0.024268	Distal Intergenic	68718785	68726161	7377	2	56890	-67398	ENSG00000111554	MDM1	Mdm1 nuclear protein
chr4	115006656	115008234	1579	4.52047	0	5.32783	-3.61795	0.000483761	0.0242962	Distal Intergenic	114821440	114900878	79439	2	79642	-105778	ENSG00000180801	ARSJ	arylsulfatase family member J
chr12	125002752	125003555	804	4.0601	0	4.86745	-3.58841	0.000483977	0.0242962	Promoter (<=1kb)	124904503	125002840	98338	2	9612	0	ENSG00000196498	NCOR2	nuclear receptor corepressor 2
chr9	89213087	89214326	1240	3.88598	0	4.69334	-3.57324	0.000485254	0.0243182	Distal Intergenic	88965361	88969402	4042	2	79670	-243685	ENSG00000083223	TUT7	terminal uridylyl transferase 7
chr1	231376233	231377666	1434	3.12964	4.35203	0	3.61955	0.000485318	0.0243182	Promoter (<=1kb)	231359509	231376924	17416	2	128061	0	ENSG00000143633	C1orf131	chromosome 1 open reading frame 131
chr1	51982888	51983472	585	4.31611	0	5.12347	-3.60584	0.000485881	0.0243238	Intron (uc001csq.1/2060, intron 1 of 24)	51819935	51984995	165061	2	2060	1523	ENSG00000085832	EPS15	epidermal growth factor receptor pathway substrate 15
chr10	36009226	36009824	599	3.72178	0	4.52913	-3.55599	0.000486466	0.0243305	Distal Intergenic	35927177	35930362	3186	2	8325	-78864	ENSG00000177283	FZD8	frizzled class receptor 8
chr7	147780415	147781573	1159	3.84955	0	4.6569	-3.56844	0.00048808	0.024386	Intron (uc003weu.2/26047, intron 15 of 23)	148036553	148118088	81536	1	26047	-254980	ENSG00000174469	CNTNAP2	contactin associated protein 2
chr6	144771177	144771911	735	4.29152	0	5.09887	-3.60241	0.000489104	0.024386	Intron (uc010khq.1/7402, intron 17 of 25)	144612873	145174170	561298	1	7402	158304	ENSG00000152818	UTRN	utrophin
chr17	66809071	66809840	770	3.69395	0	4.50131	-3.55163	0.000489389	0.024386	Distal Intergenic	66863431	66951533	88103	2	10351	141693	ENSG00000141338	ABCA8	ATP binding cassette subfamily A member 8
chr7	2023674	2024144	471	3.71515	0	4.52251	-3.55377	0.000489836	0.024386	Intron (uc003sle.1/8379, intron 6 of 10)	1855428	1980185	124758	2	8379	-43489	ENSG00000002822	MAD1L1	mitotic arrest deficient 1 like 1
chr12	114822485	114824326	1842	5.66133	0	6.45643	-3.57439	0.000490182	0.024386	Exon (uc001tvo.4/6910, exon 7 of 9)	114803902	114841741	37840	2	6910	17415	ENSG00000089225	TBX5	T-box transcription factor 5
chr14	64368035	64368746	712	3.87555	0	4.68291	-3.56978	0.000490289	0.024386	Intron (uc001xgk.3/23224, intron 1 of 8)	64375816	64604719	228904	1	23224	-7070	ENSG00000054654	SYNE2	spectrin repeat containing nuclear envelope protein 2
chr7	80268364	80271516	3153	3.7743	0	4.58166	-3.55926	0.000491088	0.0244032	Promoter (<=1kb)	80267832	80308593	40762	1	948	532	ENSG00000135218	CD36	CD36 molecule
chr2	200941829	200942210	382	4.03969	0	4.84704	-3.58321	0.000491958	0.0244239	Distal Intergenic	200806806	200820459	13654	2	129450	-121370	ENSG00000162971	TYW5	tRNA-yW synthesizing protein 5
chr11	102214577	102215110	534	4.30654	0	5.1139	-3.60085	0.000493985	0.0244536	Promoter (2-3kb)	102217913	102249401	31489	1	329	-2803	ENSG00000110330	BIRC2	baculoviral IAP repeat containing 2
chr2	242551633	242552762	1130	4.30802	0	5.11538	-3.60084	0.000494087	0.0244536	Intron (uc002wbs.3/51078, intron 1 of 4)	242523820	242556916	33097	2	51078	4154	ENSG00000176946	THAP4	THAP domain containing 4
chr7	29354692	29355268	577	3.36014	0	4.16749	-3.50768	0.000494117	0.0244536	Intron (uc011jzs.2/1124, intron 2 of 13)	29237357	29553944	316588	1	1124	117335	ENSG00000106069	CHN2	chimerin 2
chr18	47452223	47453157	935	4.08456	0	4.89192	-3.58539	0.000494369	0.0244536	Intron (uc002leb.2/4645, intron 17 of 39)	47349156	47429203	80048	2	4645	-23020	ENSG00000167306	MYO5B	myosin VB
chr3	102865476	102866395	920	3.79234	0	4.59969	-3.5588	0.000496129	0.024475	Distal Intergenic	102153859	102198685	44827	1	131368	711617	ENSG00000170044	ZPLD1	zona pellucida like domain containing 1
chr6	14517128	14518302	1175	5.36913	0.583314	6.1539	-3.45542	0.000496267	0.024475	Distal Intergenic	14117865	14137148	19284	1	9308	399263	ENSG00000112149	CD83	CD83 molecule
chr3	76184688	76185205	518	4.74097	0	5.54832	-3.61957	0.000496342	0.024475	Intron (uc021xat.1/6092, intron 1 of 25)	75986645	77699114	1712470	1	6092	198043	ENSG00000185008	ROBO2	roundabout guidance receptor 2
chr2	208149946	208150962	1017	3.79633	0	4.60368	-3.55855	0.000496618	0.024475	Distal Intergenic	207938862	208031970	93109	2	8609	-117976	ENSG00000118263	KLF7	Kruppel like factor 7
chr10	14032304	14033388	1085	4.01202	0	4.81938	-3.5771	0.000499509	0.0245803	Intron (uc001ims.3/55691, intron 2 of 24)	13734169	14050160	315992	2	55691	16772	ENSG00000151474	FRMD4A	FERM domain containing 4A
chr5	34496991	34497964	974	3.87753	0	4.68488	-3.56523	0.000500115	0.0245803	Distal Intergenic	34656433	34832717	176285	1	26064	-158469	ENSG00000039560	RAI14	retinoic acid induced 14
chr12	3836865	3837703	839	3.90769	0	4.71505	-3.56793	0.000500122	0.0245803	Intron (uc010sen.1/84766, intron 2 of 19)	3724101	3862366	138266	2	84766	24663	ENSG00000130038	CRACR2A	calcium release activated channel regulator 2A
chr2	180344714	180345254	541	3.64785	0	4.4552	-3.54109	0.000500848	0.0245935	Intron (uc002unj.3/151126, intron 4 of 7)	180306711	180427315	120605	2	151126	82061	ENSG00000144331	ZNF385B	zinc finger protein 385B
chr15	63023689	63024356	668	3.90007	0	4.70743	-3.56623	0.000501614	0.0245945	Intron (uc002alb.4/83660, intron 25 of 55)	63032644	63136829	104186	1	83660	-8288	ENSG00000171914	TLN2	talin 2
chr14	51229897	51230684	788	4.22173	0	5.02908	-3.59102	0.000501985	0.0245945	Exon (uc001wyi.3/51199, exon 15 of 31)	51193951	51206205	12255	2	51199	-23692	ENSG00000100503	NIN	ninein
chr1	233338496	233339331	836	3.2722	0	4.07956	-3.49019	0.000502986	0.0245945	Promoter (2-3kb)	233119882	233336010	216129	2	80003	-2486	ENSG00000135749	PCNX2	pecanex 2
chr18	5294648	5295014	367	3.11545	4.33784	0	3.60903	0.000503083	0.0245945	Promoter (<=1kb)	5289018	5295701	6684	2	7541	687	ENSG00000198081	ZBTB14	zinc finger and BTB domain containing 14
chr11	80054938	80056079	1142	4.30991	0	5.11726	-3.59606	0.000503149	0.0245945	Distal Intergenic	78364328	79151695	787368	2	26011	-903243	ENSG00000149256	TENM4	teneurin transmembrane protein 4
chr8	24568642	24569661	1020	3.88197	0	4.68933	-3.56338	0.000504667	0.0246464	Distal Intergenic	24771274	24776489	5216	1	4741	-201613	ENSG00000104722	NEFM	neurofilament medium chain
chr2	174824787	174825381	595	3.94124	0	4.74859	-3.56787	0.000505375	0.0246586	Intron (uc002uie.3/6670, intron 1 of 4)	174771187	174828947	57761	2	6670	3566	ENSG00000172845	SP3	Sp3 transcription factor
chr11	28943275	28944749	1475	5.68788	1.32028	6.46496	-3.36958	0.00050611	0.0246722	Distal Intergenic	28131713	28147409	15697	1	196074	811562	ENSG00000169519	METTL15	methyltransferase like 15
chr6	18778297	18779051	755	3.24913	0	4.05649	-3.48498	0.000507849	0.0247346	Distal Intergenic	18572015	18572111	97	1	693125	206282	ENSG00000207775	MIR548A1	microRNA 548a-1
chr9	136241863	136242754	892	3.61049	4.83288	0	3.62009	0.000509119	0.0247514	Promoter (<=1kb)	136228340	136242433	14094	2	6836	0	ENSG00000148248	SURF4	surfeit 4
chr8	106375436	106376083	648	4.44925	0	5.25661	-3.60036	0.00050919	0.0247514	Intron (uc003ymd.3/23414, intron 1 of 7)	106331147	106816767	485621	1	23414	44289	ENSG00000169946	ZFPM2	zinc finger protein, FOG family member 2
chr9	21770387	21771538	1152	4.47197	0	5.26017	-3.51787	0.000509572	0.0247514	Distal Intergenic	21802635	21865969	63335	1	4507	-31097	ENSG00000099810	MTAP	methylthioadenosine phosphorylase
chr4	7107056	7107637	582	3.85815	0	4.6655	-3.55802	0.000511194	0.0248079	Promoter (1-2kb)	7099151	7105103	5953	2	730971	-1953		LINC02447	long intergenic non-protein coding RNA 2447
chrX	71696561	71697158	598	3.46698	0	4.27433	-3.51375	0.000512719	0.0248595	Intron (uc011mqe.2/55869, intron 4 of 7)	71549366	71787880	238515	2	55869	90722	ENSG00000147099	HDAC8	histone deacetylase 8
chr3	64199446	64200629	1184	3.86572	0	4.67307	-3.55699	0.000514347	0.024916	Intron (uc003dmf.3/166336, intron 1 of 7)	64079526	64211131	131606	2	166336	10502	ENSG00000163637	PRICKLE2	prickle planar cell polarity protein 2
chr14	73608943	73610051	1109	3.78449	0	4.59184	-3.54872	0.000515737	0.0249609	Promoter (4-5kb)	73614675	73683952	69278	1	5663	-4624	ENSG00000080815	PSEN1	presenilin 1
chr2	218532129	218532882	754	3.70506	0	4.51241	-3.53961	0.000516947	0.024986	Intron (uc002vgo.3/729582, intron 1 of 12)	218148746	218465552	316807	2	729582	-66577		DIRC3	disrupted in renal carcinoma 3
chr2	227658812	227659553	742	3.91252	0	4.71987	-3.55985	0.000517182	0.024986	Intron (uc002voh.4/3667, intron 1 of 1)	227596033	227663506	67474	2	3667	3953	ENSG00000169047	IRS1	insulin receptor substrate 1
chr13	52386838	52387339	502	4.70858	0	5.50407	-3.54218	0.000518512	0.0250278	Distal Intergenic	52344913	52378298	33386	2	79758	-8540	ENSG00000102796	DHRS12	dehydrogenase/reductase 12
chr21	29817201	29818110	910	5.04726	0.792888	5.82184	-3.35285	0.000520433	0.0250391	Distal Intergenic	29911640	29912677	1038	1	118421	-93530	ENSG00000226935	LINC00161	long intergenic non-protein coding RNA 161
chr3	25231963	25233379	1417	4.34798	0	5.15534	-3.58908	0.000520653	0.0250391	Intron (uc011awl.2/5915, intron 1 of 7)	25215823	25639422	423600	1	5915	16140	ENSG00000077092	RARB	retinoic acid receptor beta
chr14	31663279	31664850	1572	7.39383	3.32028	8.16399	-3.30338	0.000521093	0.0250391	Intron (uc001wrc.1/25831, intron 2 of 42)	31569324	31676689	107366	2	25831	11839	ENSG00000092148	HECTD1	HECT domain E3 ubiquitin protein ligase 1
chr1	100384686	100385232	547	3.94213	0	4.74949	-3.5604	0.000521443	0.0250391	Intron (uc001dsi.1/178, intron 33 of 33)	100435345	100492534	57190	1	23443	-50113	ENSG00000117620	SLC35A3	solute carrier family 35 member A3
chr4	124031202	124031935	734	4.14069	0	4.93044	-3.46421	0.000523159	0.0250391	Intron (uc003iez.4/166378, intron 14 of 15)	123844225	124240604	396380	1	166378	186977	ENSG00000145375	SPATA5	spermatogenesis associated 5
chr19	13127858	13128571	714	3.23397	0	4.04132	-3.47444	0.000523213	0.0250391	Intron (uc002mwd.3/4784, intron 1 of 9)	13134785	13209610	74826	1	4784	-6214	ENSG00000008441	NFIX	nuclear factor I X
chr7	119729988	119730741	754	5.37858	0.583314	6.16349	-3.44673	0.000523278	0.0250391	Distal Intergenic	119913722	120390387	476666	1	3751	-182981	ENSG00000184408	KCND2	potassium voltage-gated channel subfamily D member 2
chr8	124567484	124568474	991	4.45497	0	5.26233	-3.59307	0.000523402	0.0250391	Distal Intergenic	124510127	124553493	43367	2	114907	-13991	ENSG00000156804	FBXO32	F-box protein 32
chr14	25644648	25645553	906	4.95751	0.691903	5.73235	-3.34249	0.000523955	0.0250391	Distal Intergenic	25284868	25519171	234304	2	29091	-125477	ENSG00000168952	STXBP6	syntaxin binding protein 6
chr15	77773803	77774591	789	4.05294	0	4.86029	-3.56806	0.000524264	0.0250391	Exon (uc021sra.1/uc021sra.1, exon 1 of 1)	77713243	77777945	64703	1	10363	60560	ENSG00000140382	HMG20A	high mobility group 20A
chr15	40384141	40385497	1357	4.06359	0	4.87094	-3.5685	0.00052447	0.0250391	Intron (uc001zkt.4/90427, intron 2 of 2)	40380091	40398292	18202	2	90427	12795	ENSG00000104081	BMF	Bcl2 modifying factor
chr4	182883090	182883979	890	3.80455	0	4.61191	-3.546	0.000525184	0.0250391	Distal Intergenic	183065140	183271469	206330	1	55714	-181161	ENSG00000218336	TENM3	teneurin transmembrane protein 3
chr2	238127126	238127837	712	3.55557	0	4.36292	-3.51922	0.000526099	0.0250391	Distal Intergenic	238232655	238252157	19503	2	1293	124320	ENSG00000163359	COL6A3	collagen type VI alpha 3 chain
chr6	81232241	81233202	962	4.50127	0	5.30862	-3.59374	0.000526113	0.0250391	Distal Intergenic	80816344	81055987	239644	1	594	415897	ENSG00000083123	BCKDHB	branched chain keto acid dehydrogenase E1 subunit beta
chr5	165966853	165967762	910	4.12313	0	4.93049	-3.5722	0.000526243	0.0250391	Distal Intergenic	166711843	167420187	708345	1	57451	-744081	ENSG00000145934	TENM2	teneurin transmembrane protein 2
chr4	44165323	44165784	462	4.92134	0	5.71846	-3.55859	0.000526511	0.0250391	Distal Intergenic	44175920	44450824	274905	2	386617	285040	ENSG00000183783	KCTD8	potassium channel tetramerization domain containing 8
chr2	217928871	217929395	525	3.6208	0	4.42816	-3.52558	0.000526762	0.0250391	Distal Intergenic	217724182	217724782	601	2	7141	-204089	ENSG00000118245	TNP1	transition protein 1
chr3	152805633	152806459	827	3.86986	0	4.67722	-3.55126	0.000527333	0.0250391	Distal Intergenic	152880029	152886263	6235	1	5912	-73570	ENSG00000181467	RAP2B	RAP2B, member of RAS oncogene family
chr10	22603795	22604379	585	4.45019	0	5.25754	-3.5906	0.00052757	0.0250391	Promoter (<=1kb)	22605312	22620414	15103	1	100532731	-933	ENSG00000269897	COMMD3-BMI1	COMMD3-BMI1 readthrough
chr6	24891182	24891762	581	4.25686	0	5.06421	-3.57992	0.000528148	0.0250445	Intron (uc003neo.1/9750, intron 1 of 22)	24840351	24877583	37233	2	9750	-13599	ENSG00000111913	RIPOR2	RHO family interacting cell polarization regulator 2
chr12	16762024	16762860	837	4.16188	0	4.96923	-3.57355	0.000528654	0.0250465	Promoter (<=1kb)	16701306	16762758	61453	2	55885	0	ENSG00000048540	LMO3	LIM domain only 3
chr3	188377030	188378095	1066	4.21078	0	5.01814	-3.57588	0.000530267	0.0250708	Intron (uc011bsg.2/4026, intron 5 of 9)	188286786	188608460	321675	1	4026	90244	ENSG00000145012	LPP	LIM domain containing preferred translocation partner in lipoma
chr11	73172504	73173487	984	4.5178	0	5.32515	-3.59219	0.000530424	0.0250708	Intron (uc001oty.1/23201, intron 2 of 7)	73104289	73108519	4231	1	84957	68215	ENSG00000054967	RELT	RELT TNF receptor
chr3	15605509	15606012	504	3.96815	0	4.77551	-3.55806	0.000530561	0.0250708	Intron (uc011avr.1/26061, intron 13 of 15)	15529713	15643130	113418	2	26061	37118	ENSG00000131373	HACL1	2-hydroxyacyl-CoA lyase 1
chr2	188311854	188313292	1439	3.48091	0	4.28827	-3.50707	0.000531932	0.0251135	Promoter (<=1kb)	188206690	188313021	106332	2	10203	0	ENSG00000064989	CALCRL	calcitonin receptor like receptor
chr8	119499521	119500699	1179	3.94592	0	4.75328	-3.55549	0.000532651	0.0251255	Intron (uc010mda.1/401474, intron 2 of 4)	119633240	119738306	105067	1	552860	-132541		SAMD12-AS1	SAMD12 antisense RNA 1
chr9	117533435	117534275	841	4.06308	0	4.87044	-3.56361	0.000535013	0.0252148	Distal Intergenic	117546915	117554810	7896	2	9966	20535	ENSG00000181634	TNFSF15	TNF superfamily member 15
chr19	41644701	41645199	499	4.45783	0	5.26518	-3.58651	0.000536149	0.0252232	Distal Intergenic	41620353	41634281	13929	1	1572	24348	ENSG00000197446	CYP2F1	cytochrome P450 family 2 subfamily F member 1
chr2	155564453	155565019	567	3.88371	0	4.69107	-3.54818	0.000536176	0.0252232	Intron (uc021vrh.1/3760, intron 1 of 1)	155555093	155714864	159772	1	3760	9360	ENSG00000162989	KCNJ3	potassium inwardly rectifying channel subfamily J member 3
chr15	63809851	63810790	940	4.03546	0	4.84282	-3.56057	0.000536723	0.0252232	Intron (uc010uii.2/9960, intron 1 of 8)	63796710	63886839	90130	1	9960	13141	ENSG00000140455	USP3	ubiquitin specific peptidase 3
chr1	97455250	97456034	785	4.23684	0	5.04419	-3.57425	0.000537151	0.0252232	Distal Intergenic	97561479	97788511	227033	1	100873932	-105445	ENSG00000232878	DPYD-AS1	DPYD antisense RNA 1
chr5	58358330	58359547	1218	5.41177	1.32028	6.1824	-3.28676	0.000537653	0.0252232	Intron (uc003jrv.2/5144, intron 5 of 14)	58264866	58335339	70474	2	5144	-22991	ENSG00000113448	PDE4D	phosphodiesterase 4D
chr8	69408632	69409312	681	3.53726	0	4.34461	-3.51086	0.000537997	0.0252232	Intron (uc010lyy.2/116328, intron 5 of 6)	69350148	69731258	381111	1	116328	58484	ENSG00000165084	C8orf34	chromosome 8 open reading frame 34
chr1	232245828	232246571	744	4.23472	0	5.04207	-3.57253	0.000540332	0.0252931	Distal Intergenic	231950372	231954263	3892	2	27184	-291565		DISC2	disrupted in schizophrenia 2
chr2	217852167	217852757	591	3.74227	0	4.54962	-3.5329	0.000540779	0.0252931	Distal Intergenic	217724182	217724782	601	2	7141	-127385	ENSG00000118245	TNP1	transition protein 1
chr1	14585207	14586381	1175	3.68454	0	4.4919	-3.52604	0.000541128	0.0252931	Distal Intergenic	14925213	15394651	469439	1	23254	-338832	ENSG00000189337	KAZN	kazrin, periplakin interacting protein
chr5	115789867	115790358	492	3.40047	0	4.20782	-3.49261	0.00054162	0.0252931	Promoter (4-5kb)	115779251	115785342	6092	2	57556	-4525	ENSG00000092421	SEMA6A	semaphorin 6A
chr17	3377106	3380154	3049	6.68286	1.99835	7.46597	-3.42982	0.000541833	0.0252931	Promoter (<=1kb)	3377404	3402700	25297	1	443	0	ENSG00000108381	ASPA	aspartoacylase
chr4	176792765	176793266	502	3.89387	0	4.70122	-3.54645	0.000542462	0.0252973	Intron (uc003iug.4/2823, intron 1 of 7)	176554088	176734265	180178	2	2823	-58500	ENSG00000150625	GPM6A	glycoprotein M6A
chr2	114651912	114652550	639	3.11455	0	3.92191	-3.44756	0.000542862	0.0252973	Intron (uc002tkx.2/10096, intron 1 of 11)	114648175	114719129	70955	1	10096	3737	ENSG00000115091	ACTR3	actin related protein 3
chr16	57230272	57231102	831	4.38318	0	5.19053	-3.57908	0.000543682	0.025301	Intron (uc002elb.3/89970, intron 1 of 14)	57220258	57239181	18924	1	89970	10014	ENSG00000159579	RSPRY1	ring finger and SPRY domain containing 1
chr10	62575902	62576683	782	3.62097	0	4.42832	-3.51852	0.000543891	0.025301	Distal Intergenic	62538291	62554610	16320	1	983	37611	ENSG00000170312	CDK1	cyclin dependent kinase 1
chr3	119053700	119054320	621	3.91337	0	4.72073	-3.547	0.00054435	0.025301	Intron (uc003ecj.4/57514, intron 1 of 11)	119013220	119138323	125104	1	57514	40480	ENSG00000031081	ARHGAP31	Rho GTPase activating protein 31
chr11	777668	778034	367	3.63978	4.86217	0	3.5985	0.000547191	0.0253834	Promoter (<=1kb)	770812	777487	6676	2	347862	-181	ENSG00000177225	GATD1	glutamine amidotransferase class 1 domain containing 1
chr5	72959069	72960096	1028	5.67616	0.887264	6.46098	-3.45711	0.000547424	0.0253834	Intron (uc010izf.3/64283, intron 1 of 36)	72980666	73151557	170892	1	64283	-20570	ENSG00000214944	ARHGEF28	Rho guanine nucleotide exchange factor 28
chr2	53436078	53436785	708	5.11646	0	5.91159	-3.56287	0.000547917	0.0253834	Distal Intergenic	53897117	53927672	30556	2	51130	490887	ENSG00000115239	ASB3	ankyrin repeat and SOCS box containing 3
chr6	109637884	109638890	1007	3.83061	0	4.63797	-3.5383	0.000548006	0.0253834	Distal Intergenic	109615506	109629423	13918	1	221262	22378	ENSG00000203799	CCDC162P	coiled-coil domain containing 162, pseudogene
chr2	12531222	12531780	559	3.83522	0	4.64257	-3.53808	0.000548975	0.0254065	Intron (uc002rbu.1/uc002rbu.1, intron 4 of 5)	12856998	12882858	25861	1	28951	-325218	ENSG00000071575	TRIB2	tribbles pseudokinase 2
chr6	14984098	14984951	854	4.13615	0	4.94351	-3.56137	0.00054996	0.0254086	Distal Intergenic	15245734	15497401	251668	1	3720	-260783	ENSG00000008083	JARID2	jumonji and AT-rich interaction domain containing 2
chr11	26922505	26923332	828	4.5824	0	5.37681	-3.5142	0.000550104	0.0254086	Distal Intergenic	27015628	27018632	3005	1	387758	-92296	ENSG00000176971	FIBIN	fin bud initiation factor homolog
chr1	172312334	172313616	1283	3.79737	0	4.60472	-3.5333	0.000550574	0.0254086	Intron (uc001gie.4/26052, intron 17 of 20)	172348158	172387567	39410	1	26052	-34542	ENSG00000197959	DNM3	dynamin 3
chr7	87892988	87893669	682	3.94953	0	4.75688	-3.5465	0.000552432	0.0254086	Distal Intergenic	87837518	87856308	18791	2	6717	-36680	ENSG00000075142	SRI	sorcin
chr8	128519493	128520251	759	3.93378	0	4.74113	-3.54493	0.000552546	0.0254086	Distal Intergenic	128455595	128494384	38790	2	727677	-25109	ENSG00000246228	CASC8	cancer susceptibility 8
chr4	23415086	23415787	702	4.25732	0	5.06467	-3.5678	0.000552598	0.0254086	Distal Intergenic	23815313	23883734	68422	2	10891	467947	ENSG00000109819	PPARGC1A	PPARG coactivator 1 alpha
chr6	3342594	3343570	977	3.9205	0	4.72786	-3.54414	0.000552709	0.0254086	Intron (uc003mvn.3/63027, intron 4 of 10)	3259162	3268300	9139	1	389362	83432	ENSG00000180822	PSMG4	proteasome assembly chaperone 4
chr22	42839080	42839834	755	3.67526	0	4.48261	-3.5208	0.000552791	0.0254086	Distal Intergenic	42776414	42828401	51988	2	150372	-10679	ENSG00000235568	NFAM1	NFAT activating protein with ITAM motif 1
chr3	32009761	32010824	1064	4.30602	0	5.11338	-3.57003	0.000553582	0.0254233	Intron (uc011axf.2/114884, intron 1 of 10)	32023266	32033228	9963	1	344787	-12442	ENSG00000197385	ZNF860	zinc finger protein 860
chr6	53412375	53413274	900	3.52051	0	4.32786	-3.50261	0.00055451	0.0254442	Promoter (2-3kb)	53377791	53409927	32137	2	2729	-2448	ENSG00000001084	GCLC	glutamate-cysteine ligase catalytic subunit
chr20	56135679	56136559	881	4.11491	0	4.92226	-3.5574	0.000555454	0.0254587	Promoter (<=1kb)	56136137	56141513	5377	1	5105	0	ENSG00000124253	PCK1	phosphoenolpyruvate carboxykinase 1
chr1	176162915	176163416	502	4.2317	0	5.03906	-3.56476	0.000555914	0.0254587	Intron (uc001gku.1/64326, intron 1 of 19)	175913967	176153828	239862	2	64326	-9087	ENSG00000143207	COP1	COP1 E3 ubiquitin ligase
chr1	225753497	225754128	632	3.60984	0	4.4172	-3.51188	0.000556242	0.0254587	Promoter (<=1kb)	225674534	225755116	80583	2	55740	988	ENSG00000154380	ENAH	ENAH actin regulator
chr6	100705690	100706258	569	3.43863	0	4.24599	-3.49024	0.000559655	0.0255649	Distal Intergenic	100836750	100911811	75062	2	6492	205553	ENSG00000112246	SIM1	SIM bHLH transcription factor 1
chr20	57481971	57483478	1508	4.52344	0	5.33079	-3.57701	0.000560198	0.0255649	Intron (uc002xzt.3/2778, intron 6 of 12)	57478036	57486250	8215	1	2778	3935	ENSG00000087460	GNAS	GNAS complex locus
chr1	175057496	175058567	1072	3.823	0	4.63035	-3.53176	0.000560199	0.0255649	Intron (uc001gkl.1/63923, intron 6 of 18)	175046520	175067731	21212	1	63923	10976	ENSG00000120332	TNN	tenascin N
chr15	90229537	90230187	651	3.50889	0	4.31625	-3.49829	0.00056046	0.0255649	Exon (uc002boi.4/8800, exon 2 of 3)	90224762	90234015	9254	2	8800	3828	ENSG00000166821	PEX11A	peroxisomal biogenesis factor 11 alpha
chr16	64010149	64010671	523	4.18542	0	4.97166	-3.45523	0.00056341	0.025648	Distal Intergenic	64980683	65038944	58262	2	1009	1028273	ENSG00000140937	CDH11	cadherin 11
chr16	6734301	6734866	566	3.57822	0	4.38558	-3.50545	0.000563413	0.025648	Intron (uc002cyr.1/54715, intron 3 of 11)	6823810	7763340	939531	1	54715	-88944	ENSG00000078328	RBFOX1	RNA binding fox-1 homolog 1
chr1	19919300	19919907	608	3.46226	0	4.26962	-3.49192	0.000563708	0.025648	Promoter (3-4kb)	19923471	19984949	61479	1	100532736	-3564	ENSG00000158747	MICOS10-NBL1	MICOS10-NBL1 readthrough
chr4	154960881	154961464	584	5.04031	0	5.83478	-3.54976	0.000564545	0.0256526	Distal Intergenic	154701742	154710228	8487	2	6423	-250653	ENSG00000145423	SFRP2	secreted frizzled related protein 2
chr3	99664242	99665238	997	3.94816	0	4.75552	-3.54077	0.000564762	0.0256526	Intron (uc003dtk.2/84319, intron 1 of 4)	99683158	99683242	85	2	100500859	18004	ENSG00000264897	MIR3921	microRNA 3921
chr2	227652690	227653214	525	4.11743	0	4.92479	-3.55192	0.000567758	0.025767	Intron (uc002voh.4/3667, intron 1 of 1)	227596033	227663506	67474	2	3667	10292	ENSG00000169047	IRS1	insulin receptor substrate 1
chr17	75094929	75095463	535	3.84758	0	4.65493	-3.52749	0.000575236	0.0260845	Exon (uc021udp.1/654434, exon 4 of 4)	75085389	75085575	187	1	677781	9540	ENSG00000275143	SCARNA16	small Cajal body-specific RNA 16
chr3	184132607	184133285	679	4.75368	0	5.54683	-3.52055	0.000576845	0.0261354	Distal Intergenic	184100048	184107617	7570	1	8646	32559	ENSG00000090539	CHRD	chordin
chr2	57729770	57730344	575	3.58735	0	4.3947	-3.50077	0.000577794	0.0261565	Distal Intergenic	58134786	58387055	252270	1	7444	-404442	ENSG00000028116	VRK2	VRK serine/threonine kinase 2
chr15	63813445	63815039	1595	5.71786	1.44964	6.49277	-3.33248	0.00057908	0.0261927	Intron (uc010uii.2/9960, intron 1 of 8)	63824705	63886839	62135	1	9960	-9666	ENSG00000140455	USP3	ubiquitin specific peptidase 3
chr1	76691070	76691728	659	3.46417	0	4.27152	-3.48431	0.000583328	0.0263508	Intron (uc001dhg.4/256435, intron 1 of 3)	76540389	77096669	556281	1	256435	150681	ENSG00000184005	ST6GALNAC3	ST6 N-acetylgalactosaminide alpha-2,6-sialyltransferase 3
chr4	122638576	122639515	940	4.84927	0.792888	5.61898	-3.28238	0.000583848	0.0263508	Distal Intergenic	122589152	122618147	28996	2	308	-20429	ENSG00000164111	ANXA5	annexin A5
chr4	99445061	99445746	686	4.57645	0	5.38381	-3.56668	0.000585063	0.0263508	Intron (uc011cdz.2/10098, intron 1 of 7)	99391518	99578800	187283	2	10098	133054	ENSG00000168785	TSPAN5	tetraspanin 5
chr21	17506078	17506931	854	4.09399	0	4.90134	-3.54222	0.000585588	0.0263508	Intron (uc002ykb.2/388815, intron 2 of 7)	17566699	17982094	415396	1	388815	-59768	ENSG00000215386	MIR99AHG	mir-99a-let-7c cluster host gene
chr5	112206545	112207154	610	4.51248	0	5.30303	-3.4912	0.000585623	0.0263508	Intron (uc011cvu.2/6728, intron 4 of 4)	112196885	112228776	31892	1	6728	9660	ENSG00000153037	SRP19	signal recognition particle 19
chr6	11242803	11243433	631	4.40661	0	5.21396	-3.55962	0.00058563	0.0263508	Intron (uc003mzw.3/4739, intron 3 of 9)	11200606	11232915	32310	2	4739	-9888	ENSG00000111859	NEDD9	neural precursor cell expressed, developmentally down-regulated 9
chr1	79319483	79320421	939	5.1105	1.58331	5.8632	-3.08985	0.000586306	0.0263508	Distal Intergenic	79355449	79472495	117047	2	64123	152074	ENSG00000162618	ADGRL4	adhesion G protein-coupled receptor L4
chr4	19274793	19275509	717	4.03851	0	4.84586	-3.53798	0.000586486	0.0263508	Distal Intergenic	20255235	20620788	365554	1	9353	-979726	ENSG00000145147	SLIT2	slit guidance ligand 2
chr3	177424049	177425093	1045	3.28759	0	4.09494	-3.45791	0.000588184	0.0264051	Intron (uc031sch.1/100505566, intron 3 of 3)	177159709	177470492	310784	1	100505566	264340	ENSG00000228221	LINC00578	long intergenic non-protein coding RNA 578
chr12	113677327	113678347	1021	5.05711	0	5.85516	-3.53957	0.000589936	0.0264202	Promoter (3-4kb)	113682256	113726652	44397	1	53373	-3909	ENSG00000186815	TPCN1	two pore segment channel 1
chr7	71900263	71900926	664	3.63135	0	4.4387	-3.50002	0.000589995	0.0264202	Intron (uc003twc.4/83698, intron 1 of 6)	71244476	71912136	667661	2	83698	11210	ENSG00000183166	CALN1	calneuron 1
chr16	77804798	77805721	924	5.81325	1.99835	6.57599	-3.1966	0.00059191	0.0264202	Distal Intergenic	77822483	78014001	191519	1	57687	-16762	ENSG00000171724	VAT1L	vesicle amine transport 1 like
chr14	45126293	45126991	699	3.82975	0	4.6371	-3.51898	0.000591982	0.0264202	Distal Intergenic	44973354	44976499	3146	2	84075	-149794	ENSG00000189139	FSCB	fibrous sheath CABYR binding protein
chr5	82470258	82470922	665	3.29974	0	4.10709	-3.45843	0.000592363	0.0264202	Intron (uc003kia.1/7518, intron 3 of 7)	82502120	82649579	147460	1	7518	-31198	ENSG00000152422	XRCC4	X-ray repair cross complementing 4
chr10	99038315	99039227	913	3.73514	0	4.54249	-3.50969	0.000592471	0.0264202	Intron (uc001kmy.3/100533184, intron 1 of 14)	98981930	99030447	48518	2	84986	-7868	ENSG00000213390	ARHGAP19	Rho GTPase activating protein 19
chr2	22704273	22705164	892	4.12451	0	4.93187	-3.54091	0.000592571	0.0264202	Distal Intergenic	21910306	21933524	23219	2	645949	-770749	ENSG00000229621	LINC01822	long intergenic non-protein coding RNA 1822
chr14	52490205	52490749	545	3.49447	0	4.30182	-3.48388	0.000592692	0.0264202	Intron (uc001wzo.3/22795, intron 12 of 21)	52456228	52471420	15193	1	51637	33977	ENSG00000087302	RTRAF	RNA transcription, translation and transport factor
chr2	213930564	213931226	663	3.70048	0	4.50783	-3.50648	0.000593093	0.0264202	Intron (uc002vej.3/22807, intron 4 of 8)	213864411	213879996	15586	2	22807	-50568	ENSG00000030419	IKZF2	IKAROS family zinc finger 2
chr1	107686064	107687320	1257	3.70825	0	4.51561	-3.5071	0.000593422	0.0264202	Intron (uc001dvc.4/22854, intron 1 of 5)	107683549	107953207	269659	1	22854	2515	ENSG00000162631	NTNG1	netrin G1
chr15	24893205	24893715	511	3.88646	0	4.69381	-3.52254	0.00059474	0.0264397	Distal Intergenic	24920541	24928593	8053	1	23742	-26826	ENSG00000185823	NPAP1	nuclear pore associated protein 1
chr10	104951428	104952597	1170	3.78179	0	4.58915	-3.51337	0.000594839	0.0264397	Promoter (<=1kb)	104847774	104953063	105290	2	22978	466	ENSG00000076685	NT5C2	5'-nucleotidase, cytosolic II
chr1	181359589	181360539	951	5.61617	1.63863	6.38373	-3.24621	0.000595912	0.0264529	Distal Intergenic	181452686	181775921	323236	1	777	-92147	ENSG00000198216	CACNA1E	calcium voltage-gated channel subunit alpha1 E
chr5	180467651	180468730	1080	3.42144	0	4.2288	-3.47329	0.000596518	0.0264529	Promoter (<=1kb)	180467225	180488523	21299	1	153579	426	ENSG00000165810	BTNL9	butyrophilin like 9
chr5	163728626	163729151	526	4.03211	0	4.83946	-3.5327	0.000597326	0.0264529	Distal Intergenic	162944463	162946359	1897	1	27430	784163	ENSG00000038274	MAT2B	methionine adenosyltransferase 2B
chr3	171405251	171406450	1200	4.2368	0	5.04416	-3.54533	0.000597899	0.0264529	Exon (uc003fhs.3/5337, exon 15 of 27)	171371032	171395643	24612	2	5337	-9608	ENSG00000075651	PLD1	phospholipase D1
chrX	43495428	43496000	573	4.19519	0	4.98158	-3.44374	0.000598304	0.0264529	Distal Intergenic	43514155	43606071	91917	1	4128	-18155	ENSG00000189221	MAOA	monoamine oxidase A
chr12	73735368	73735845	478	2.522	3.7179	0	3.44519	0.000598939	0.0264529	Distal Intergenic	74526956	74686411	159456	2	100507377	950566	ENSG00000251138	LINC02882	long intergenic non-protein coding RNA 2882
chr5	90205659	90206148	490	3.26795	0	4.0753	-3.45128	0.000599434	0.0264529	Intron (uc003kjt.4/84059, intron 83 of 89)	90195079	90460033	264955	1	84059	10580	ENSG00000164199	ADGRV1	adhesion G protein-coupled receptor V1
chr2	75668830	75669211	382	4.53038	0	5.33773	-3.55805	0.0005995	0.0264529	Distal Intergenic	75719444	75788092	68649	2	84141	118881	ENSG00000115363	EVA1A	eva-1 homolog A, regulator of programmed cell death
chr2	38325807	38326521	715	3.71268	0	4.52004	-3.50491	0.000599553	0.0264529	Distal Intergenic	38294746	38303323	8578	2	1545	-22484	ENSG00000138061	CYP1B1	cytochrome P450 family 1 subfamily B member 1
chr12	13442396	13443114	719	4.74181	0	5.5333	-3.50935	0.000600075	0.0264543	Distal Intergenic	13523605	13529679	6075	2	283422	86565	ENSG00000180861	LINC01559	long intergenic non-protein coding RNA 1559
chr5	80420185	80421070	886	4.95141	0	5.73867	-3.43931	0.000600595	0.0264556	Intron (uc003kha.2/5924, intron 16 of 26)	80365843	80384383	18541	1	5924	54342	ENSG00000113319	RASGRF2	Ras protein specific guanine nucleotide releasing factor 2
chr11	114270391	114272282	1892	3.72371	0	4.53106	-3.50415	0.000602086	0.0264645	Promoter (<=1kb)	114271384	114279635	8252	1	10179	0	ENSG00000076053	RBM7	RNA binding motif protein 7
chr1	187839666	187841034	1369	3.55033	0	4.35768	-3.48692	0.000602579	0.0264645	Distal Intergenic	186798032	186958113	160082	1	5321	1041634	ENSG00000116711	PLA2G4A	phospholipase A2 group IVA
chr21	47469004	47469833	830	3.55618	0	4.36354	-3.48637	0.000602638	0.0264645	Distal Intergenic	47421111	47424963	3853	1	1291	47893	ENSG00000142156	COL6A1	collagen type VI alpha 1 chain
chr13	74055886	74056657	772	5.21363	0	6.00424	-3.47602	0.000602957	0.0264645	Distal Intergenic	73633142	73651676	18535	1	688	422744	ENSG00000102554	KLF5	Kruppel like factor 5
chr6	113712022	113712613	592	3.47787	0	4.28522	-3.47772	0.000603619	0.0264645	Distal Intergenic	114178527	114184652	6126	1	4082	-465914	ENSG00000277443	MARCKS	myristoylated alanine rich protein kinase C substrate
chr17	70266562	70267127	566	3.39777	0	4.20512	-3.46645	0.000604113	0.0264645	Distal Intergenic	70117161	70122560	5400	1	6662	149401	ENSG00000125398	SOX9	SRY-box transcription factor 9
chr6	77216507	77217138	632	4.61258	0	5.41994	-3.55831	0.000604779	0.0264645	Distal Intergenic	76631062	76782335	151274	2	3617	-434172	ENSG00000112706	IMPG1	interphotoreceptor matrix proteoglycan 1
chr21	20252153	20252691	539	3.6336	0	4.44095	-3.49484	0.000604787	0.0264645	Distal Intergenic	19641433	19775970	134538	2	5651	-476183	ENSG00000154646	TMPRSS15	transmembrane serine protease 15
chr4	152458816	152459379	564	3.97624	0	4.78359	-3.52488	0.000605661	0.0264645	Intron (uc003imj.2/729830, intron 3 of 13)	152330398	152584784	254387	1	729830	128418	ENSG00000164142	FHIP1A	FHF complex subunit HOOK interacting protein 1A
chrX	15542875	15543599	725	3.92134	0	4.7287	-3.52077	0.000605704	0.0264645	Exon (uc004cww.3/660, exon 8 of 19)	15525431	15574652	49222	1	660	17444	ENSG00000102010	BMX	BMX non-receptor tyrosine kinase
chr5	26762923	26764131	1209	3.76819	0	4.57554	-3.5063	0.000608213	0.0265526	Distal Intergenic	26880709	26890942	10234	2	1007	126811	ENSG00000113100	CDH9	cadherin 9
chr9	1040940	1041518	579	3.93199	0	4.73934	-3.51972	0.000609895	0.0266045	Distal Intergenic	1050346	1057554	7209	1	10655	-8828	ENSG00000173253	DMRT2	doublesex and mab-3 related transcription factor 2
chr2	194117723	194118414	692	4.45537	0	5.26272	-3.54983	0.000610885	0.0266261	Distal Intergenic	193614571	193641625	27055	1	64002	503152	ENSG00000227418	PCGEM1	PCGEM1 prostate-specific transcript
chr10	131076689	131077453	765	4.54889	0	5.35624	-3.5529	0.000611742	0.0266387	Distal Intergenic	131265454	131565783	300330	1	4255	-188001	ENSG00000170430	MGMT	O-6-methylguanine-DNA methyltransferase
chr4	39411826	39412461	636	3.84043	0	4.64779	-3.51144	0.000612162	0.0266387	Intron (uc003gua.3/152831, intron 1 of 4)	39408473	39453153	44681	1	152831	3353	ENSG00000134962	KLB	klotho beta
chr14	67826086	67827103	1018	4.35611	0	5.16347	-3.54455	0.00061291	0.0266497	Promoter (<=1kb)	67827034	67853233	26200	1	1965	0	ENSG00000134001	EIF2S1	eukaryotic translation initiation factor 2 subunit alpha
chr7	117933085	117933709	625	3.99118	0	4.79854	-3.52244	0.000614338	0.0266594	Distal Intergenic	117864712	117882784	18073	1	56311	68373	ENSG00000106013	ANKRD7	ankyrin repeat domain 7
chr8	106896690	106897798	1109	4.39869	0	5.20605	-3.54578	0.000614489	0.0266594	Distal Intergenic	106703118	106816767	113650	1	23414	193572	ENSG00000169946	ZFPM2	zinc finger protein, FOG family member 2
chr8	9087765	9089136	1372	3.85834	0	4.6657	-3.5119	0.000614616	0.0266594	Distal Intergenic	8993764	9009152	15389	2	79660	-78613	ENSG00000173281	PPP1R3B	protein phosphatase 1 regulatory subunit 3B
chr13	37361001	37361896	896	3.91167	0	4.71902	-3.5155	0.000616325	0.0267117	Distal Intergenic	37393339	37403740	10402	1	5994	-31443	ENSG00000133111	RFXAP	regulatory factor X associated protein
chr2	71221240	71221921	682	3.61975	4.84214	0	3.561	0.00061709	0.0267117	Promoter (<=1kb)	71213068	71221834	8767	2	113419	0	ENSG00000144043	TEX261	testis expressed 261
chr10	32392984	32393978	995	4.10686	0	4.91421	-3.52893	0.000617399	0.0267117	Distal Intergenic	32297938	32345371	47434	2	3799	-47613	ENSG00000170759	KIF5B	kinesin family member 5B
chr7	117591679	117592323	645	4.69319	0	5.48856	-3.49801	0.000617803	0.0267117	Distal Intergenic	117350706	117513561	162856	2	83992	-78118	ENSG00000077063	CTTNBP2	cortactin binding protein 2
chr2	48130753	48131716	964	3.80373	0	4.61109	-3.50559	0.000618733	0.0267304	Intron (uc002rwe.3/80204, intron 1 of 22)	48034059	48132932	98874	2	80204	1216	ENSG00000138081	FBXO11	F-box protein 11
chr9	14030303	14031691	1389	4.81904	0	5.60434	-3.41053	0.000620047	0.0267658	Distal Intergenic	13927970	13945606	17637	1	100113404	102333	ENSG00000205636	LINC00583	long intergenic non-protein coding RNA 583
chr19	47448511	47449699	1189	3.89817	0	4.70552	-3.51212	0.000622003	0.0268119	Intron (uc010ekv.3/2909, intron 2 of 5)	47421933	47508333	86401	1	2909	26578	ENSG00000160007	ARHGAP35	Rho GTPase activating protein 35
chr10	1016191	1017483	1293	3.90803	0	4.71539	-3.51283	0.00062211	0.0268119	Distal Intergenic	1034349	1063708	29360	1	23560	-16866	ENSG00000107937	GTPBP4	GTP binding protein 4
chr3	131349608	131350297	690	3.40789	0	4.21525	-3.46064	0.000625691	0.0269271	Intron (uc003eok.3/131034, intron 7 of 15)	131253577	131261937	8361	2	131034	-87671	ENSG00000196353	CPNE4	copine 4
chr10	90076006	90077118	1113	4.12252	0	4.92988	-3.5264	0.000625782	0.0269271	Intron (uc010qms.1/55328, intron 3 of 5)	90043859	90305279	261421	2	55328	228161	ENSG00000184719	RNLS	renalase, FAD dependent amine oxidase
chr22	27713796	27715072	1277	5.29977	1.99835	6.04301	-2.9967	0.000626576	0.0269398	Distal Intergenic	28144265	28187871	43607	2	4330	472799	ENSG00000169184	MN1	MN1 proto-oncogene, transcriptional regulator
chrX	71571485	71572435	951	3.52463	0	4.33199	-3.47202	0.000631899	0.027147	Exon (uc011mqe.2/55869, exon 7 of 8)	71521488	71527037	5550	2	4435	-44448	ENSG00000125931	CITED1	Cbp/p300 interacting transactivator with Glu/Asp rich carboxy-terminal domain 1
chr5	155405269	155406315	1047	3.93406	0	4.74141	-3.51041	0.000632684	0.0271591	Intron (uc003lwa.1/6444, intron 2 of 8)	155135063	156022061	886999	1	6444	270206	ENSG00000170624	SGCD	sarcoglycan delta
chr1	84224847	84225276	430	3.47982	0	4.28718	-3.46635	0.000634491	0.0271986	Intron (uc001diz.4/uc001diz.4, intron 1 of 2)	84259598	84379059	119462	2	100847084	153783	ENSG00000264406	MIR548AP	microRNA 548ap
chr6	6734835	6735497	663	3.56236	0	4.36971	-3.47527	0.000634614	0.0271986	Distal Intergenic	6649848	6655216	5369	1	9450	84987	ENSG00000112799	LY86	lymphocyte antigen 86
chr1	17386489	17387660	1172	4.07087	0	4.87823	-3.51895	0.000635642	0.0271999	Distal Intergenic	17345225	17380665	35441	2	6390	-5824	ENSG00000117118	SDHB	succinate dehydrogenase complex iron sulfur subunit B
chr18	54304789	54305906	1118	3.67323	4.87609	0	3.53495	0.000636837	0.0271999	Promoter (<=1kb)	54275510	54305736	30227	2	9352	0	ENSG00000091164	TXNL1	thioredoxin like 1
chr6	3585792	3586461	670	3.59703	0	4.40439	-3.47855	0.000637453	0.0271999	Distal Intergenic	3323558	3456793	133236	2	63027	-128999	ENSG00000137266	SLC22A23	solute carrier family 22 member 23
chr16	7979446	7980673	1228	4.51571	0	5.30449	-3.47126	0.000637576	0.0271999	Distal Intergenic	7382751	7763340	380590	1	54715	596695	ENSG00000078328	RBFOX1	RNA binding fox-1 homolog 1
chr5	68462241	68463821	1581	3.41285	0	4.2202	-3.45647	0.000637699	0.0271999	Promoter (<=1kb)	68462837	68474070	11234	1	891	0	ENSG00000134057	CCNB1	cyclin B1
chr5	172222239	172222819	581	3.80927	0	4.61663	-3.49784	0.000638063	0.0271999	Distal Intergenic	172195093	172198203	3111	2	1843	-24036	ENSG00000120129	DUSP1	dual specificity phosphatase 1
chr21	23942691	23943448	758	3.77204	0	4.5794	-3.49505	0.000638176	0.0271999	Distal Intergenic	23470936	23488847	17912	1	54143	471755	ENSG00000184856	LINC00308	long intergenic non-protein coding RNA 308
chr5	138472542	138473230	689	3.96133	0	4.76868	-3.50941	0.000640301	0.0272451	Intron (uc003ldo.3/64374, intron 2 of 10)	138282410	138534065	251656	2	64374	60835	ENSG00000120725	SIL1	SIL1 nucleotide exchange factor
chr14	64341160	64341683	524	4.0306	0	4.83795	-3.51421	0.000640583	0.0272451	Intron (uc001xgk.3/23224, intron 1 of 8)	64319683	64693167	373485	1	23224	21477	ENSG00000054654	SYNE2	spectrin repeat containing nuclear envelope protein 2
chr11	23607255	23608056	802	4.03156	0	4.83892	-3.51418	0.000640761	0.0272451	Distal Intergenic	22868468	22881972	13505	2	100500938	-725283	ENSG00000255359	CCDC179	coiled-coil domain containing 179
chr4	89911154	89911647	494	3.53197	0	4.33932	-3.46957	0.000641477	0.0272451	Intron (uc003hse.2/10144, intron 4 of 23)	89647105	89978346	331242	2	10144	66699	ENSG00000138640	FAM13A	family with sequence similarity 13 member A
chr4	147112936	147113857	922	4.57669	0	5.37105	-3.47666	0.000642598	0.0272451	Distal Intergenic	147096881	147111213	14333	1	11157	16055	ENSG00000164167	LSM6	LSM6 homolog, U6 small nuclear RNA and mRNA degradation associated
chr7	15878912	15879383	472	3.92741	0	4.73477	-3.50593	0.00064267	0.0272451	Distal Intergenic	15650837	15726308	75472	2	4223	-152604	ENSG00000106511	MEOX2	mesenchyme homeobox 2
chr7	110467233	110467967	735	3.90956	0	4.71692	-3.50456	0.000642774	0.0272451	Intron (uc003vfq.2/83943, intron 5 of 5)	110731062	110765509	34448	1	54674	-263095	ENSG00000173114	LRRN3	leucine rich repeat neuronal 3
chr6	125358685	125359375	691	4.07363	0	4.88099	-3.51572	0.000643681	0.0272621	Intron (uc003pzr.3/154214, intron 1 of 5)	125304514	125404661	100148	1	154214	54171	ENSG00000146373	RNF217	ring finger protein 217
chr4	175548946	175549718	773	3.7447	0	4.55205	-3.49007	0.000644784	0.0272874	Distal Intergenic	175411328	175444049	32722	2	3248	-104897	ENSG00000164120	HPGD	15-hydroxyprostaglandin dehydrogenase
chr6	13708942	13709649	708	3.65462	0	4.46198	-3.4805	0.00064756	0.0273802	Intron (uc003nbb.3/10048, intron 1 of 13)	13621730	13711796	90067	2	10048	2147	ENSG00000010017	RANBP9	RAN binding protein 9
chr5	149970563	149971393	831	3.31572	0	4.12308	-3.4402	0.000647991	0.0273802	Distal Intergenic	149980642	150031903	51262	1	11346	-9249	ENSG00000171992	SYNPO	synaptopodin
chr14	54182834	54183426	593	3.57139	0	4.37875	-3.47096	0.000649643	0.0274285	Distal Intergenic	54415145	54415202	58	2	100847076	231776	ENSG00000266431	MIR5580	microRNA 5580
chr9	80893135	80893989	855	4.27978	0	5.07115	-3.43753	0.000650905	0.0274558	Distal Intergenic	80878966	80886799	7834	1	84131	14169	ENSG00000148019	CEP78	centrosomal protein 78
chr1	184807271	184808281	1011	3.79165	0	4.59901	-3.49152	0.00065131	0.0274558	Intron (uc001gra.4/116496, intron 5 of 13)	184763252	184837177	73926	2	116496	28896	ENSG00000135842	NIBAN1	niban apoptosis regulator 1
chr6	35148902	35149582	681	4.01652	0	4.82387	-3.50804	0.000653171	0.0274933	Distal Intergenic	35182190	35218609	36420	1	222663	-32608	ENSG00000146197	SCUBE3	signal peptide, CUB domain and EGF like domain containing 3
chr12	107349754	107350842	1089	3.31568	4.52189	0	3.5085	0.000653675	0.0274933	Promoter (<=1kb)	107349544	107367813	18270	1	90488	210	ENSG00000151135	TMEM263	transmembrane protein 263
chr6	113970355	113971203	849	3.84972	0	4.65707	-3.49558	0.000653729	0.0274933	Distal Intergenic	114178527	114184652	6126	1	4082	-207324	ENSG00000277443	MARCKS	myristoylated alanine rich protein kinase C substrate
chr17	2009636	2010224	589	3.74984	0	4.5572	-3.48683	0.000654306	0.0274961	Intron (uc010vqv.1/23293, intron 5 of 10)	1963133	1992055	28923	2	23293	-17581	ENSG00000070366	SMG6	SMG6 nonsense mediated mRNA decay factor
chr6	161635763	161636671	909	4.27245	0	5.0798	-3.52171	0.000656106	0.0275503	Intron (uc003qtr.1/56895, intron 2 of 8)	161570237	161653334	83098	2	56895	16663	ENSG00000026652	AGPAT4	1-acylglycerol-3-phosphate O-acyltransferase 4
chr13	111904431	111905410	980	3.40884	0	4.21619	-3.44932	0.000658113	0.0276131	Intron (uc001vrr.2/8874, intron 8 of 18)	111893492	111947542	54051	1	8874	10939	ENSG00000102606	ARHGEF7	Rho guanine nucleotide exchange factor 7
chr2	102425997	102426812	816	4.63396	0	5.42882	-3.47633	0.000659195	0.0276174	Intron (uc002tbc.3/9448, intron 3 of 31)	102413696	102511152	97457	1	9448	12301	ENSG00000071054	MAP4K4	mitogen-activated protein kinase kinase kinase kinase 4
chr5	108642922	108643578	657	4.10708	0	4.91444	-3.51134	0.000659652	0.0276174	Distal Intergenic	108670410	108745675	75266	2	9867	102097	ENSG00000198961	PJA2	praja ring finger ubiquitin ligase 2
chr13	107248591	107249279	689	3.9515	0	4.75886	-3.50092	0.000659753	0.0276174	Distal Intergenic	107270158	107284006	13849	1	283483	-20879	ENSG00000272274	LINC00551	long intergenic non-protein coding RNA 551
chr6	140529197	140529840	644	3.49794	0	4.3053	-3.45754	0.000664289	0.0277857	Distal Intergenic	140526389	140526463	75	1	100500879	2808	ENSG00000263514	MIR3668	microRNA 3668
chr11	31288151	31288891	741	5.17268	0	5.96943	-3.51392	0.000665922	0.0278325	Intron (uc001msu.2/341019, intron 6 of 21)	30964749	31391357	426609	2	341019	102466	ENSG00000170959	DCDC1	doublecortin domain containing 1
chr8	89693059	89693846	788	4.85775	0	5.64365	-3.40193	0.000666819	0.0278484	Distal Intergenic	89049460	89339717	290258	2	4325	-353342	ENSG00000156103	MMP16	matrix metallopeptidase 16
chr10	3178078	3179072	995	3.5351	0	4.34245	-3.4601	0.00066807	0.0278603	Promoter (4-5kb)	3183793	3190821	7029	1	100507034	-4721	ENSG00000237399	PITRM1-AS1	PITRM1 antisense RNA 1
chr14	51974192	51975312	1121	4.20433	0	5.01169	-3.51317	0.000668138	0.0278603	Intron (uc001wzb.4/122786, intron 1 of 14)	51955839	52197444	241606	1	122786	18353	ENSG00000139926	FRMD6	FERM domain containing 6
chr1	22225285	22226561	1277	3.87127	0	4.67862	-3.49017	0.000670805	0.0279339	Promoter (2-3kb)	22213708	22222803	9096	2	3339	-2482	ENSG00000142798	HSPG2	heparan sulfate proteoglycan 2
chr5	151199321	151200495	1175	3.69013	0	4.49748	-3.47448	0.000671767	0.0279339	Distal Intergenic	151175040	151184915	9876	1	10146	24281	ENSG00000145907	G3BP1	G3BP stress granule assembly factor 1
chr8	128987467	128988114	648	4.28771	0	5.07917	-3.43186	0.000671799	0.0279339	Intron (uc003ysl.3/5820, intron 2 of 7)	128972879	128972941	63	1	100302161	14588	ENSG00000221771	MIR1205	microRNA 1205
chrX	139994804	139995668	865	5.61375	2.12514	6.36495	-3.07962	0.000671975	0.0279339	Distal Intergenic	140008337	140008384	48	2	100302169	12716		MIR320D2	microRNA 320d-2
chr5	103186996	103187536	541	4.45194	0	5.2593	-3.52195	0.000673347	0.0279693	Distal Intergenic	102895106	102898490	3385	2	83594	-288506	ENSG00000112874	NUDT12	nudix hydrolase 12
chr8	49100817	49101756	940	3.67156	0	4.47892	-3.47184	0.000674269	0.0279859	Distal Intergenic	48920995	48974454	53460	1	7336	179822	ENSG00000169139	UBE2V2	ubiquitin conjugating enzyme E2 V2
chr1	184449275	184450446	1172	4.78455	0.583314	5.5579	-3.26842	0.000674784	0.0279859	Intron (uc001gqv.1/81563, intron 2 of 5)	184356150	184598155	242006	1	81563	93125	ENSG00000116667	C1orf21	chromosome 1 open reading frame 21
chr13	76957428	76958163	736	3.24499	0	4.05235	-3.42121	0.000677799	0.028026	Distal Intergenic	77454304	77460540	6237	2	115207	502377	ENSG00000178695	KCTD12	potassium channel tetramerization domain containing 12
chr7	132232382	132233106	725	3.06992	0	3.87728	-3.39437	0.000677822	0.028026	Intron (uc003vra.4/91584, intron 1 of 31)	131808091	132261323	453233	2	91584	28217	ENSG00000221866	PLXNA4	plexin A4
chr11	95289851	95290514	664	3.49825	0	4.30561	-3.45277	0.000678168	0.028026	Distal Intergenic	95502106	95522954	20849	2	143684	232440	ENSG00000077458	FAM76B	family with sequence similarity 76 member B
chr8	87058890	87059372	483	4.12326	0	4.93062	-3.50462	0.000678464	0.028026	Distal Intergenic	87060691	87081851	21161	2	85481	22479	ENSG00000147613	PSKH2	protein serine kinase H2
chr20	55204619	55205182	564	3.44226	4.64984	0	3.50637	0.000678537	0.028026	Promoter (<=1kb)	55204358	55214338	9981	1	7022	261	ENSG00000087510	TFAP2C	transcription factor AP-2 gamma
chr6	6405989	6406990	1002	4.9502	0	5.73744	-3.4126	0.00067887	0.028026	Intron (uc003mww.4/285780, intron 4 of 7)	6145759	6320924	175166	2	2162	-85065	ENSG00000124491	F13A1	coagulation factor XIII A chain
chr1	40846503	40847830	1328	4.32	0	5.12736	-3.51385	0.000680062	0.0280314	Intron (uc010ojh.2/64744, intron 1 of 7)	40840305	40888998	48694	1	64744	6198	ENSG00000084070	SMAP2	small ArfGAP2
chr2	24848315	24848709	395	3.68577	0	4.49313	-3.47117	0.000680327	0.0280314	Intron (uc002rfi.3/8648, intron 2 of 21)	24807345	24993570	186226	1	8648	40970	ENSG00000084676	NCOA1	nuclear receptor coactivator 1
chr12	126631043	126631700	658	3.23094	0	4.03829	-3.41811	0.000680562	0.0280314	Distal Intergenic	126443234	126467920	24687	2	400084	-163123	ENSG00000249267	LINC00939	long intergenic non-protein coding RNA 939
chr8	122870067	122870753	687	3.71898	0	4.52634	-3.47369	0.000681749	0.028056	Distal Intergenic	122625271	122653630	28360	2	3037	-216437	ENSG00000170961	HAS2	hyaluronan synthase 2
chr3	122920729	122921519	791	3.13432	4.35671	0	3.52193	0.000682795	0.028056	Promoter (<=1kb)	122920774	122992982	72209	1	26984	0	ENSG00000121542	SEC22A	SEC22 homolog A, vesicle trafficking protein
chrX	40804228	40804837	610	2.93284	0	3.7402	-3.37032	0.000682822	0.028056	Distal Intergenic	40690470	40692449	1980	2	100132831	-111779		TNIP2P1	TNIP2 pseudogene 1
chr6	145558145	145558709	565	3.96219	0	4.76955	-3.49256	0.000683239	0.028056	Distal Intergenic	145946440	145992467	46028	2	7957	433758	ENSG00000112425	EPM2A	EPM2A glucan phosphatase, laforin
chr6	35422140	35422893	754	3.80242	0	4.60977	-3.4796	0.000684938	0.0281043	Intron (uc003oko.1/2178, intron 1 of 9)	35420138	35434881	14744	1	2178	2002	ENSG00000112039	FANCE	FA complementation group E
chr4	141786597	141787895	1299	5.02624	0.998352	5.79518	-3.22479	0.000685985	0.0281259	3' UTR	141541936	141677471	135536	2	23158	-109126	ENSG00000109436	TBC1D9	TBC1 domain family member 9
chr2	128409612	128410223	612	3.75446	0	4.56181	-3.475	0.000686756	0.0281361	Promoter (3-4kb)	128395996	128405828	9833	2	55679	-3784	ENSG00000072163	LIMS2	LIM zinc finger domain containing 2
chr10	127730272	127731255	984	4.57093	0	5.37829	-3.51964	0.000687332	0.0281384	3' UTR	127668730	127698078	29349	1	92565	61542	ENSG00000203780	FANK1	fibronectin type III and ankyrin repeat domains 1
chr2	67729658	67730581	924	4.18261	0	4.98996	-3.50321	0.000690117	0.0281837	Distal Intergenic	67624442	67637533	13092	1	54465	105216	ENSG00000143971	ETAA1	ETAA1 activator of ATR kinase
chr4	114213764	114215015	1252	3.50654	0	4.3139	-3.44835	0.000690479	0.0281837	Promoter (<=1kb)	114214138	114304896	90759	1	287	0	ENSG00000145362	ANK2	ankyrin 2
chr17	79669634	79671286	1653	3.80331	5.01419	0	3.51682	0.000690653	0.0281837	Promoter (<=1kb)	79670400	79688046	17647	1	1468	0	ENSG00000183048	SLC25A10	solute carrier family 25 member 10
chr13	75061141	75061969	829	3.70492	0	4.51228	-3.46882	0.00069133	0.0281837	Distal Intergenic	75126980	75131257	4278	1	338864	-65011	ENSG00000236678	LINC00347	long intergenic non-protein coding RNA 347
chr8	74378410	74379031	622	3.68586	0	4.49321	-3.46712	0.000691378	0.0281837	Intron (uc003xzm.3/27067, intron 13 of 14)	74332309	74353753	21445	1	100128126	46101	ENSG00000253302	STAU2-AS1	STAU2 antisense RNA 1
chr9	101760530	101761489	960	3.68559	0	4.49295	-3.46713	0.000691576	0.0281837	Intron (uc004azb.2/1306, intron 6 of 41)	101705995	101833074	127080	1	1306	54535	ENSG00000204291	COL15A1	collagen type XV alpha 1 chain
chr7	147607976	147608631	656	3.83642	0	4.64377	-3.47984	0.00069221	0.0281882	Intron (uc003weu.2/26047, intron 14 of 23)	146991342	147254962	263621	2	100302191	-353014	ENSG00000221494	MIR548I4	microRNA 548i-4
chr6	23337948	23338350	403	3.89122	0	4.69858	-3.48382	0.000692783	0.0281903	Distal Intergenic	22569678	22570750	1073	1	154150	768270	ENSG00000112273	HDGFL1	HDGF like 1
chr20	32639985	32640687	703	5.38979	1.32028	6.15984	-3.23893	0.000694347	0.0282326	Intron (uc010zui.2/22913, intron 2 of 4)	32636925	32636996	72	1	100616434	3060	ENSG00000264616	MIR4755	microRNA 4755
chr1	181149033	181149649	617	3.20329	0	4.01064	-3.40823	0.000696947	0.0282716	Intron (uc009wxq.3/uc009wxq.3, intron 2 of 2)	181205524	181207740	2217	1	100287948	-55875	ENSG00000179452	LINC01699	long intergenic non-protein coding RNA 1699
chr15	86314398	86315547	1150	5.54973	2.24168	6.29326	-3.01835	0.000697272	0.0282716	Promoter (<=1kb)	86313727	86313809	83	2	100302121	-589	ENSG00000221634	MIR1276	microRNA 1276
chr7	146948821	146949925	1105	5.27578	1.44982	6.03887	-3.21479	0.000697427	0.0282716	Intron (uc003weu.2/26047, intron 8 of 23)	147075109	147075213	105	2	100313895	125288	ENSG00000221442	MIR548F4	microRNA 548f-4
chr4	40951508	40952421	914	3.28346	0	4.09081	-3.41963	0.000697762	0.0282716	Promoter (4-5kb)	40812044	40947090	135047	2	323	-4418	ENSG00000163697	APBB2	amyloid beta precursor protein binding family B member 2
chr9	108838039	108838682	644	3.66261	0	4.46996	-3.4625	0.000698337	0.0282716	Distal Intergenic	108456806	108538892	82087	1	55151	381233	ENSG00000095209	TMEM38B	transmembrane protein 38B
chr16	49788580	49789342	763	3.24407	0	4.05142	-3.41437	0.000698453	0.0282716	Intron (uc031qwd.1/23090, intron 2 of 7)	49524515	49856649	332135	2	23090	67307	ENSG00000102935	ZNF423	zinc finger protein 423
chr10	48531731	48532228	498	3.41818	0	4.22554	-3.43567	0.000699105	0.0282768	Distal Intergenic	48428084	48439138	11055	2	2662	-92593	ENSG00000266524	GDF10	growth differentiation factor 10
chr1	68111026	68111575	550	3.45395	0	4.26131	-3.43927	0.000700213	0.0283004	Distal Intergenic	68150860	68154021	3162	1	1647	-39285	ENSG00000116717	GADD45A	growth arrest and DNA damage inducible alpha
chr5	159897818	159898556	739	3.81193	0	4.61928	-3.47373	0.000702779	0.0283828	Promoter (2-3kb)	159901409	159901490	82	1	100422938	-2853	ENSG00000265237	MIR3142	microRNA 3142
chr10	17089070	17089720	651	3.85401	0	4.66137	-3.47693	0.00070347	0.0283894	Exon (uc001ioo.3/8029, exon 23 of 67)	16865965	17171816	305852	2	8029	82096	ENSG00000107611	CUBN	cubilin
chr12	106589026	106590017	992	3.93701	0	4.74437	-3.48271	0.0007044	0.0284057	Distal Intergenic	106631659	106641713	10055	2	10970	51696	ENSG00000136026	CKAP4	cytoskeleton associated protein 4
chr6	108724386	108724999	614	3.23413	0	4.04148	-3.41117	0.000705533	0.0284146	Intron (uc003psj.3/246269, intron 7 of 12)	108616098	108844251	228154	1	246269	108288	ENSG00000135537	AFG1L	AFG1 like ATPase
chr12	96252468	96253584	1117	3.08475	4.30715	0	3.51065	0.000706538	0.0284146	Promoter (<=1kb)	96252709	96260238	7530	1	6636	0	ENSG00000139343	SNRPF	small nuclear ribonucleoprotein polypeptide F
chr17	45481884	45482884	1001	4.75375	0	5.54536	-3.46934	0.000707327	0.0284146	Exon (uc002ilm.3/124989, exon 18 of 22)	45403592	45468946	65355	1	124989	78292	ENSG00000178852	EFCAB13	EF-hand calcium binding domain 13
chr18	74468738	74469923	1186	4.85551	0	5.65216	-3.47739	0.000708022	0.0284146	Distal Intergenic	74506688	74534251	27564	2	100131655	64328	ENSG00000264278	ZNF236-DT	ZNF236 divergent transcript
chr1	99857999	99858516	518	4.1272	0	4.93455	-3.4932	0.000708144	0.0284146	Distal Intergenic	99729848	99775138	45291	1	9890	128151	ENSG00000117600	PLPPR4	phospholipid phosphatase related 4
chr6	21987399	21988284	886	4.18312	0	4.99047	-3.49608	0.000708203	0.0284146	Intron (uc003ndj.3/401237, intron 6 of 11)	21898951	22214734	315784	1	401237	88448		CASC15	cancer susceptibility 15
chr12	87050949	87051807	859	4.17004	0	4.97739	-3.49546	0.000708374	0.0284146	Intron (uc001taj.4/25834, intron 2 of 8)	86946652	86946729	78	2	100616215	-104220	ENSG00000264402	MIR548AL	microRNA 548al
chr6	170589019	170590071	1053	4.09913	0	4.90649	-3.49125	0.000708836	0.0284146	Distal Intergenic	170591294	170599697	8404	2	28514	9626	ENSG00000198719	DLL1	delta like canonical Notch ligand 1
chr4	38675496	38676595	1100	3.76619	0	4.57354	-3.46755	0.000709712	0.0284248	Intron (uc003gtg.2/51274, intron 1 of 3)	38628026	38666430	38405	2	79667	-9066		KLF3-AS1	KLF3 antisense RNA 1
chr3	24024636	24025152	517	3.72272	0	4.53008	-3.46365	0.000710372	0.0284248	Distal Intergenic	23933572	23988053	54482	2	28512	-36583	ENSG00000197885	NKIRAS1	NFKB inhibitor interacting Ras like 1
chr13	26159108	26159825	718	4.02551	0	4.83286	-3.48635	0.000710673	0.0284248	Intron (uc001uqk.3/51761, intron 23 of 36)	26141271	26501421	360151	1	51761	17837	ENSG00000132932	ATP8A2	ATPase phospholipid transporting 8A2
chr10	4226078	4226554	477	4.11376	0	4.92111	-3.4908	0.000712184	0.0284641	Distal Intergenic	3822519	3827473	4955	2	1316	-398605	ENSG00000067082	KLF6	Kruppel like factor 6
chr2	46871770	46872717	948	4.11011	0	4.91747	-3.4905	0.000712759	0.028466	Distal Intergenic	46844325	46852881	8557	1	9419	27445	ENSG00000119878	CRIPT	CXXC repeat containing interactor of PDZ3 domain
chr2	230212813	230213348	536	4.35741	0	5.14962	-3.42641	0.000714411	0.028486	Distal Intergenic	229888689	230136057	247369	2	55022	-76756	ENSG00000153823	PID1	phosphotyrosine interaction domain containing 1
chr7	133447894	133448827	934	3.9939	0	4.80126	-3.48269	0.000714638	0.028486	Intron (uc003vrk.3/60412, intron 10 of 17)	133615222	133750513	135292	1	60412	-166395	ENSG00000131558	EXOC4	exocyst complex component 4
chr1	226796843	226797998	1156	4.04645	0	4.8538	-3.48591	0.000714971	0.028486	3' UTR	226736501	226796915	60415	1	375057	60342	ENSG00000203685	STUM	stum, mechanosensory transduction mediator homolog
chr2	33523100	33523576	477	4.06153	0	4.86889	-3.48636	0.000715643	0.028486	Intron (uc021vft.1/4052, intron 20 of 33)	33516551	33624575	108025	1	4052	6549	ENSG00000049323	LTBP1	latent transforming growth factor beta binding protein 1
chr16	13389907	13390468	562	3.41044	0	4.21779	-3.42982	0.000715901	0.028486	Distal Intergenic	12995477	13334273	338797	1	729993	394430	ENSG00000237515	SHISA9	shisa family member 9
chr3	189718937	189719634	698	3.68243	0	4.48978	-3.45719	0.000718012	0.0285282	Intron (uc011bsk.2/55214, intron 1 of 14)	189674517	189838908	164392	2	55214	119274	ENSG00000090530	P3H2	prolyl 3-hydroxylase 2
chr6	45447766	45448649	884	4.21695	0	5.0243	-3.49403	0.000718021	0.0285282	Intron (uc011dvx.2/860, intron 5 of 8)	45389914	45518819	128906	1	860	57852	ENSG00000124813	RUNX2	RUNX family transcription factor 2
chr3	30143718	30144341	624	3.16717	0	3.97453	-3.39642	0.000719789	0.0285771	Distal Intergenic	30647994	30713929	65936	1	7048	-503653	ENSG00000163513	TGFBR2	transforming growth factor beta receptor 2
chr16	68885496	68885868	373	3.84854	0	4.65589	-3.47058	0.000720311	0.0285771	Intron (uc002ewh.3/79613, intron 1 of 3)	68877509	69119085	241577	1	79613	7987	ENSG00000103047	TANGO6	transport and golgi organization 6 homolog
chr2	216545339	216546150	812	4.2168	0	5.02416	-3.49264	0.00072141	0.0285996	Intron (uc002vfm.1/646324, intron 5 of 9)	216484358	216692126	207769	2	646324	145976	ENSG00000235770	LINC00607	long intergenic non-protein coding RNA 607
chr12	62438779	62440001	1223	3.96522	0	4.77258	-3.47737	0.000723844	0.0286498	Intron (uc001sqw.3/338811, intron 1 of 4)	62102029	62586620	484592	2	338811	146619	ENSG00000198673	TAFA2	TAFA chemokine like family member 2
chr13	52304091	52304652	562	3.80365	0	4.611	-3.46501	0.000724357	0.0286498	Intron (uc010ads.1/115825, intron 6 of 7)	52342129	52378298	36170	2	79758	73646	ENSG00000102796	DHRS12	dehydrogenase/reductase 12
chr3	83926835	83927575	741	3.58631	0	4.39367	-3.44593	0.000724864	0.0286498	Distal Intergenic	84687556	84918726	231171	2	440970	991151	ENSG00000242641	LINC00971	long intergenic non-protein coding RNA 971
chr16	24717035	24717779	745	3.64042	0	4.44778	-3.45073	0.000725569	0.0286498	Distal Intergenic	24741049	24837547	96499	1	27327	-23270	ENSG00000090905	TNRC6A	trinucleotide repeat containing adaptor 6A
chr11	104536298	104536894	597	3.47939	0	4.28674	-3.4342	0.000726457	0.0286498	Distal Intergenic	104756445	104769397	12953	2	100506742	232503	ENSG00000204403	CASP12	caspase 12 (gene/pseudogene)
chr2	188268396	188269811	1416	3.50095	0	4.3083	-3.43624	0.000726943	0.0286498	Intron (uc002upv.5/10203, intron 1 of 14)	188206690	188313021	106332	2	10203	43210	ENSG00000064989	CALCRL	calcitonin receptor like receptor
chr5	52205215	52206407	1193	4.3242	0	5.13155	-3.49513	0.000727228	0.0286498	Exon (uc003jou.3/3672, exon 14 of 29)	52197609	52249485	51877	1	3672	7606	ENSG00000213949	ITGA1	integrin subunit alpha 1
chr18	3453693	3454437	745	3.83009	0	4.63745	-3.46601	0.000727815	0.0286498	Promoter (<=1kb)	3453772	3458406	4635	1	7050	0	ENSG00000177426	TGIF1	TGFB induced factor homeobox 1
chr4	25105178	25106002	825	4.23581	0	5.02668	-3.40635	0.000728156	0.0286498	Distal Intergenic	25121627	25162204	40578	2	51091	56202	ENSG00000109618	SEPSECS	Sep (O-phosphoserine) tRNA:Sec (selenocysteine) tRNA synthase
chr2	65385438	65385930	493	3.87963	0	4.68698	-3.46992	0.000728226	0.0286498	Distal Intergenic	65313988	65357435	43448	2	5861	-28003	ENSG00000138069	RAB1A	RAB1A, member RAS oncogene family
chr2	133172562	133173450	889	4.31784	0	5.1252	-3.49437	0.000728519	0.0286498	Promoter (<=1kb)	133174147	133404169	230023	1	2863	-697	ENSG00000183840	GPR39	G protein-coupled receptor 39
chr7	25889136	25889566	431	3.54189	0	4.34924	-3.43866	0.000730331	0.0286907	Distal Intergenic	25880601	25880630	30	2	100873753	-8506	ENSG00000207113	RNU6-16P	RNA, U6 small nuclear 16, pseudogene
chr18	22241925	22242620	696	4.78797	0	5.5841	-3.46412	0.000730624	0.0286907	Exon (uc002kvj.1/729950, exon 3 of 3)	22208146	22242162	34017	1	729950	33779	ENSG00000265485	LINC01915	long intergenic non-protein coding RNA 1915
chr17	62183336	62184006	671	5.24164	0	6.04081	-3.49093	0.000732274	0.0287264	Intron (uc002jdz.2/2081, intron 1 of 21)	62120390	62207502	87113	2	2081	23496	ENSG00000178607	ERN1	endoplasmic reticulum to nucleus signaling 1
chr1	162549981	162550482	502	4.2929	0	5.10025	-3.49158	0.000733102	0.0287264	Intron (uc001gce.4/6675, intron 4 of 9)	162531296	162569633	38338	1	6675	18685	ENSG00000117143	UAP1	UDP-N-acetylglucosamine pyrophosphorylase 1
chr5	59814706	59816144	1439	3.44041	0	4.24777	-3.42749	0.000733131	0.0287264	Intron (uc021xza.1/25859, intron 1 of 1)	59282228	59783925	501698	2	5144	-30781	ENSG00000113448	PDE4D	phosphodiesterase 4D
chr1	94041537	94042552	1016	3.3864	0	4.19376	-3.42102	0.000734632	0.0287512	Exon (uc001dpx.5/8412, exon 4 of 8)	94027343	94050719	23377	2	8412	8167	ENSG00000137936	BCAR3	BCAR3 adaptor protein, NSP family member
chr5	126998620	126999368	749	3.6298	0	4.43716	-3.44655	0.000735004	0.0287512	Distal Intergenic	126988707	126994322	5616	1	613212	9913	ENSG00000205279	CTXN3	cortexin 3
chrX	18366104	18366811	708	3.40008	0	4.20744	-3.42225	0.000735363	0.0287512	Intron (uc004cyk.3/10389, intron 1 of 15)	18257433	18372844	115412	2	10389	6033	ENSG00000102098	SCML2	Scm polycomb group protein like 2
chr21	15669454	15670228	775	4.95328	0	5.74056	-3.39477	0.000737904	0.0288296	Intron (uc002yjr.3/150000, intron 5 of 5)	15646120	15710337	64218	1	150000	23334	ENSG00000243064	ABCC13	ATP binding cassette subfamily C member 13 (pseudogene)
chr16	84667050	84668144	1095	3.60552	0	4.41287	-3.44299	0.000738798	0.0288436	Distal Intergenic	84682131	84695916	13786	1	79786	-13987	ENSG00000135686	KLHL36	kelch like family member 36
chr6	143017556	143018344	789	3.66281	0	4.47017	-3.44679	0.000742576	0.028954	Distal Intergenic	142847592	142959026	111435	2	153910	-58530	ENSG00000236366	LOC153910	uncharacterized LOC153910
chr16	11644688	11645408	721	4.76346	0	5.54789	-3.36313	0.000742699	0.028954	Intron (uc002daz.3/9516, intron 3 of 3)	11641578	11680229	38652	2	9516	34821	ENSG00000189067	LITAF	lipopolysaccharide induced TNF factor
chr13	98379080	98379647	568	3.76838	0	4.57574	-3.45571	0.000743974	0.0289663	Distal Intergenic	98605929	98676550	70622	1	3843	-226282	ENSG00000065150	IPO5	importin 5
chr17	15168031	15169098	1068	3.36787	0	4.17522	-3.41531	0.000744648	0.0289663	Promoter (<=1kb)	15133096	15168644	35549	2	5376	0	ENSG00000109099	PMP22	peripheral myelin protein 22
chr11	12863115	12864793	1679	4.16431	0	4.97167	-3.48119	0.000744958	0.0289663	Intron (uc021qdx.1/7003, intron 3 of 12)	12849668	12887078	37411	1	7003	13447	ENSG00000187079	TEAD1	TEA domain transcription factor 1
chr4	182250969	182251586	618	3.31001	0	4.11736	-3.40747	0.000745612	0.0289663	Distal Intergenic	181985243	182080302	95060	2	728081	-170667	ENSG00000248197	LINC00290	long intergenic non-protein coding RNA 290
chr3	93818463	93819120	658	3.61225	0	4.4196	-3.44116	0.000745701	0.0289663	Intron (uc003drl.1/63899, intron 5 of 5)	93776766	93782067	5302	2	200895	-36396	ENSG00000178700	DHFR2	dihydrofolate reductase 2
chr10	68135343	68136448	1106	4.92672	0	5.72388	-3.48	0.000747893	0.0289942	Intron (uc009xpn.1/29119, intron 12 of 17)	68685792	68688537	2746	1	347731	-549344	ENSG00000198739	LRRTM3	leucine rich repeat transmembrane neuronal 3
chrX	46202377	46203079	703	3.83862	0	4.64598	-3.45953	0.000748781	0.0289942	Distal Intergenic	46306624	46334074	27451	1	55634	-103545	ENSG00000147121	KRBOX4	KRAB box domain containing 4
chr17	15192243	15192871	629	3.99314	0	4.80049	-3.46996	0.000749347	0.0289942	Distal Intergenic	15133096	15168644	35549	2	5376	-23599	ENSG00000109099	PMP22	peripheral myelin protein 22
chr1	157408467	157408852	386	3.95932	0	4.76668	-3.46772	0.000749604	0.0289942	Distal Intergenic	157483167	157522310	39144	2	83416	113458	ENSG00000143297	FCRL5	Fc receptor like 5
chr5	56727238	56728162	925	4.08395	0	4.8913	-3.47529	0.000749617	0.0289942	Distal Intergenic	56775843	56778636	2794	2	345651	50474	ENSG00000169067	ACTBL2	actin beta like 2
chr4	130266337	130267245	909	4.09524	0	4.9026	-3.47583	0.000749645	0.0289942	Distal Intergenic	130017282	130033843	16562	1	132321	249055	ENSG00000151470	C4orf33	chromosome 4 open reading frame 33
chr20	45946665	45948562	1898	3.87046	0	4.67781	-3.46095	0.000751211	0.0290253	Promoter (<=1kb)	45947246	45949498	2253	1	100131496	0	ENSG00000267882	LOC100131496	uncharacterized LOC100131496
chr14	69516311	69517758	1448	4.803	0.887264	5.56879	-3.2126	0.00075235	0.0290253	3' UTR	69446399	69454180	7782	1	161159	69912	ENSG00000259062	ACTN1-DT	ACTN1 divergent transcript
chr3	107360404	107361228	825	3.93508	0	4.74244	-3.46521	0.00075249	0.0290253	Promoter (3-4kb)	107364744	107492483	127740	1	56987	-3516	ENSG00000114439	BBX	BBX high mobility group box domain containing
chr4	165686879	165687683	805	3.75274	0	4.5601	-3.45137	0.000752602	0.0290253	Intron (uc003iqu.1/100505989, intron 1 of 2)	165675283	165724947	49665	1	100505989	11596	ENSG00000248771	SMIM31	small integral membrane protein 31
chr6	15246514	15247298	785	3.39877	0	4.20612	-3.41487	0.000755007	0.0290968	Promoter (<=1kb)	15246206	15522273	276068	1	3720	308	ENSG00000008083	JARID2	jumonji and AT-rich interaction domain containing 2
chr11	3078413	3079099	687	3.55017	0	4.35753	-3.43113	0.000755766	0.0290968	Promoter (<=1kb)	3022152	3078681	56530	2	833	0	ENSG00000110619	CARS1	cysteinyl-tRNA synthetase 1
chr2	109158180	109158865	686	4.38407	0	5.19143	-3.48618	0.000756076	0.0290968	Intron (uc002tel.3/3987, intron 1 of 9)	109150811	109303702	152892	1	3987	7369	ENSG00000169756	LIMS1	LIM zinc finger domain containing 1
chr2	113593269	113594728	1460	4.62942	0.583314	5.39885	-3.20656	0.000757473	0.0291297	Promoter (<=1kb)	113587337	113594356	7020	2	3553	0	ENSG00000125538	IL1B	interleukin 1 beta
chr1	145057152	145057585	434	4.00385	0	4.8112	-3.4673	0.000758561	0.0291459	Intron (uc021ott.2/100288142, intron 53 of 131)	144851424	145039992	188569	2	9659	-17160	ENSG00000178104	PDE4DIP	phosphodiesterase 4D interacting protein
chr7	4325138	4326278	1141	3.89047	0	4.69782	-3.45979	0.000758973	0.0291459	Distal Intergenic	4267019	4308631	41613	1	221935	58119	ENSG00000146555	SDK1	sidekick cell adhesion molecule 1
chr2	100128163	100129350	1188	5.21563	1.32028	5.98083	-3.1742	0.000760802	0.0291753	Distal Intergenic	100016938	100106480	89543	2	51455	-21683	ENSG00000135945	REV1	REV1 DNA directed polymerase
chr4	90125458	90126215	758	4.85184	0	5.63765	-3.37257	0.000760822	0.0291753	Distal Intergenic	90033968	90036052	2085	1	166815	91490	ENSG00000180346	TIGD2	tigger transposable element derived 2
chr11	94867743	94868615	873	4.16714	0	4.9745	-3.475	0.000761911	0.0291924	Distal Intergenic	94822974	94865815	42842	1	23052	44769	ENSG00000149218	ENDOD1	endonuclease domain containing 1
chr17	47689976	47691309	1334	4.07702	0	4.88437	-3.47026	0.00076235	0.0291924	Intron (uc010dbk.3/8405, intron 6 of 10)	47676246	47723992	47747	2	8405	32683	ENSG00000121067	SPOP	speckle type BTB/POZ protein
chr11	17843264	17844232	969	3.89408	0	4.70143	-3.4587	0.000763129	0.0292015	Intron (uc001mnm.3/26297, intron 10 of 10)	17800719	17804602	3884	1	3746	42545	ENSG00000129159	KCNC1	potassium voltage-gated channel subfamily C member 1
chr12	56109576	56110678	1103	3.16834	0	3.9757	-3.38212	0.000766793	0.0293053	Promoter (<=1kb)	56109818	56116442	6625	1	100528022	0		BLOC1S1-RDH5	BLOC1S1-RDH5 readthrough
chr12	72891975	72892576	602	3.79437	0	4.60172	-3.45	0.000766946	0.0293053	Intron (uc001sxa.3/29953, intron 5 of 18)	72656327	72667289	10963	2	283392	-224686		TRHDE-AS1	TRHDE antisense RNA 1
chr16	10052328	10052787	460	4.14694	0	4.95429	-3.47209	0.000767472	0.0293053	Intron (uc002czo.4/2903, intron 2 of 12)	9856532	10064652	208121	2	2903	11865	ENSG00000183454	GRIN2A	glutamate ionotropic receptor NMDA type subunit 2A
chr9	28603411	28603989	579	4.74569	0	5.55305	-3.4894	0.000769292	0.0293259	Intron (uc003zqv.2/158038, intron 2 of 6)	27948084	28719303	771220	2	158038	115314	ENSG00000174482	LINGO2	leucine rich repeat and Ig domain containing 2
chr18	26196028	26196962	935	6.17717	2.97137	6.9159	-2.95164	0.000769323	0.0293259	Distal Intergenic	25530930	25757445	226516	2	1000	-438583	ENSG00000170558	CDH2	cadherin 2
chr14	69444511	69445497	987	3.88219	5.09368	0	3.48664	0.00077009	0.0293259	Promoter (<=1kb)	69350885	69444971	94087	2	87	0	ENSG00000072110	ACTN1	actinin alpha 1
chr8	67836826	67838157	1332	2.93859	4.16098	0	3.48086	0.000770189	0.0293259	Promoter (<=1kb)	67834165	67837777	3613	2	641638	0	ENSG00000245910	SNHG6	small nucleolar RNA host gene 6
chr12	86475409	86476370	962	4.24113	0	5.04848	-3.47507	0.000771215	0.0293321	Intron (uc001tah.4/25834, intron 1 of 5)	86373037	86650090	277054	2	25834	173720	ENSG00000182050	MGAT4C	MGAT4 family member C
chr6	100628043	100628853	811	3.40025	0	4.2076	-3.41032	0.0007726	0.0293321	Distal Intergenic	100367786	100442114	74329	2	84539	-185929	ENSG00000152034	MCHR2	melanin concentrating hormone receptor 2
chr16	49672436	49673005	570	3.19036	4.38538	0	3.45554	0.000772723	0.0293321	5' UTR	49524515	49698136	173622	2	23090	25131	ENSG00000102935	ZNF423	zinc finger protein 423
chr14	48386243	48386711	469	3.84166	0	4.64902	-3.45145	0.000772877	0.0293321	Distal Intergenic	48234156	48264217	30062	2	100506433	-122026	ENSG00000259129	LINC00648	long intergenic non-protein coding RNA 648
chr11	115716574	115717315	742	4.46516	0	5.27251	-3.48195	0.000773733	0.0293321	Distal Intergenic	115628169	115631345	3177	2	283143	-85229		LINC00900	long intergenic non-protein coding RNA 900
chr3	94079522	94080344	823	3.9647	0	4.77206	-3.45934	0.000774179	0.0293321	Distal Intergenic	93776766	93782067	5302	2	200895	-297455	ENSG00000178700	DHFR2	dihydrofolate reductase 2
chr1	80454043	80454541	499	3.6492	0	4.45656	-3.43545	0.000774311	0.0293321	Distal Intergenic	79355449	79472495	117047	2	64123	-981548	ENSG00000162618	ADGRL4	adhesion G protein-coupled receptor L4
chr4	39429166	39429752	587	3.45807	0	4.26543	-3.41575	0.000774778	0.0293321	Intron (uc003gua.3/152831, intron 1 of 4)	39408473	39453153	44681	1	152831	20693	ENSG00000134962	KLB	klotho beta
chr3	156947800	156949262	1463	3.75463	0	4.56199	-3.44403	0.000775247	0.0293321	Distal Intergenic	156866848	156878482	11635	2	57018	-69318	ENSG00000163660	CCNL1	cyclin L1
chr7	142193417	142194256	840	3.77389	0	4.58124	-3.44474	0.000777905	0.029412	Intron (uc011kro.1/uc011kro.1, intron 2 of 2)	142374131	142375525	1395	1	100463482	-179875	ENSG00000270672	MTRNR2L6	MT-RNR2 like 6
chr2	38644903	38645415	513	3.75808	0	4.56543	-3.44283	0.000778793	0.0294212	Distal Intergenic	38522029	38604432	82404	2	64225	-40471	ENSG00000119787	ATL2	atlastin GTPase 2
chr1	91286355	91286947	593	3.75224	0	4.55959	-3.44262	0.000779239	0.0294212	Distal Intergenic	91177579	91182794	5216	2	343472	-103561	ENSG00000143032	BARHL2	BarH like homeobox 2
chr1	214639674	214640145	472	3.88926	0	4.69662	-3.45233	0.000780221	0.0294376	Promoter (1-2kb)	214522039	214638300	116262	2	5784	-1374	ENSG00000152104	PTPN14	protein tyrosine phosphatase non-receptor type 14
chr5	150141946	150143538	1593	4.33987	0	5.14722	-3.47436	0.000783413	0.029536	Promoter (3-4kb)	150110193	150138657	28465	2	51164	-3289	ENSG00000132912	DCTN4	dynactin subunit 4
chr1	97529036	97529566	531	3.26385	0	4.07121	-3.39031	0.000784311	0.029536	Distal Intergenic	97561479	97788511	227033	1	100873932	-31913	ENSG00000232878	DPYD-AS1	DPYD antisense RNA 1
chr2	109151177	109152585	1409	3.66525	0	4.47261	-3.4336	0.000784471	0.029536	Promoter (<=1kb)	109150811	109303702	152892	1	3987	366	ENSG00000169756	LIMS1	LIM zinc finger domain containing 1
chr2	106814366	106814848	483	3.90455	0	4.7119	-3.45074	0.000788045	0.0296387	Promoter (3-4kb)	106717107	106810795	93689	2	80146	-3571	ENSG00000115652	UXS1	UDP-glucuronate decarboxylase 1
chr5	173350018	173351140	1123	3.41966	0	4.22701	-3.40745	0.000788298	0.0296387	Intron (uc010jju.2/80315, intron 2 of 6)	173371941	173383823	11883	1	80315	-20801	ENSG00000113742	CPEB4	cytoplasmic polyadenylation element binding protein 4
chr6	112614718	112615130	413	3.2548	0	4.06215	-3.38792	0.000790337	0.0296946	Distal Intergenic	112574984	112575917	934	2	3910	-38801	ENSG00000112769	LAMA4	laminin subunit alpha 4
chr2	223617400	223618592	1193	4.45424	0.583314	5.21871	-3.14743	0.000791323	0.0297061	Distal Intergenic	223553049	223574649	21601	1	116255	64351	ENSG00000124003	MOGAT1	monoacylglycerol O-acyltransferase 1
chr3	191031773	191032518	746	3.84675	0	4.65411	-3.44537	0.000791744	0.0297061	Intron (uc003fsu.3/257313, intron 3 of 8)	191046874	191116459	69586	1	152137	-14356	ENSG00000152492	CCDC50	coiled-coil domain containing 50
chr6	113798085	113799026	942	2.95668	0	3.76404	-3.34249	0.000796233	0.0298434	Distal Intergenic	114178527	114184652	6126	1	4082	-379501	ENSG00000277443	MARCKS	myristoylated alanine rich protein kinase C substrate
chr13	107457303	107457982	680	4.27229	0	5.06358	-3.39075	0.000796605	0.0298434	Distal Intergenic	107306228	107324528	18301	1	100874173	151075	ENSG00000230156	LINC00443	long intergenic non-protein coding RNA 443
chr15	100752124	100752998	875	4.43734	0	5.22507	-3.40883	0.000797063	0.0298434	Intron (uc002bvv.1/170691, intron 7 of 21)	100603819	100879305	275487	2	170691	126307	ENSG00000140470	ADAMTS17	ADAM metallopeptidase with thrombospondin type 1 motif 17
chr2	112703570	112704538	969	3.91737	0	4.72472	-3.44733	0.000800421	0.0299483	Intron (uc002thk.1/10461, intron 3 of 18)	112656191	112786945	130755	1	10461	47379	ENSG00000153208	MERTK	MER proto-oncogene, tyrosine kinase
chr2	65572665	65573276	612	4.57226	0	5.36658	-3.42146	0.000802795	0.0300163	Intron (uc010fcw.3/200734, intron 1 of 5)	65537985	65593931	55947	2	200734	20655	ENSG00000198369	SPRED2	sprouty related EVH1 domain containing 2
chr6	76329062	76329548	487	3.51755	0	4.3249	-3.41347	0.000804682	0.0300598	Intron (uc003pic.2/26054, intron 1 of 14)	76343297	76389581	46285	1	26054	-13749	ENSG00000112701	SENP6	SUMO specific peptidase 6
chr5	116495913	116498324	2412	7.93466	5.12189	8.65122	-2.77845	0.0008051	0.0300598	Distal Intergenic	116751208	116915439	164232	1	728342	-252884		LINC00992	long intergenic non-protein coding RNA 992
chr11	90976177	90977434	1258	5.79702	1.99835	6.55924	-3.14435	0.000806384	0.0300598	Distal Intergenic	90288942	90289025	84	2	100616186	-687152	ENSG00000266703	MIR4490	microRNA 4490
chr8	106605788	106606602	815	3.3102	0	4.11756	-3.38978	0.000807192	0.0300598	Intron (uc003ymd.3/23414, intron 4 of 7)	106703118	106816767	113650	1	23414	-96516	ENSG00000169946	ZFPM2	zinc finger protein, FOG family member 2
chr3	32796972	32797585	614	3.6775	0	4.48485	-3.42706	0.000808212	0.0300598	Intron (uc011axi.2/25904, intron 12 of 13)	32746303	32815367	69065	1	25904	50669	ENSG00000182973	CNOT10	CCR4-NOT transcription complex subunit 10
chr21	24080057	24080613	557	3.55731	0	4.36467	-3.41586	0.0008094	0.0300598	Distal Intergenic	23470936	23488847	17912	1	54143	609121	ENSG00000184856	LINC00308	long intergenic non-protein coding RNA 308
chr18	74819958	74820670	713	3.94087	0	4.74823	-3.44565	0.000810296	0.0300598	Intron (uc010xfd.2/4155, intron 1 of 8)	74690789	74844774	153986	2	4155	24104	ENSG00000197971	MBP	myelin basic protein
chr4	146403334	146404945	1612	4.69786	0	5.48885	-3.42957	0.000810589	0.0300598	Promoter (<=1kb)	146403957	146480325	76369	1	4086	0	ENSG00000170365	SMAD1	SMAD family member 1
chr1	168698195	168699158	964	3.9337	0	4.74106	-3.44498	0.000810626	0.0300598	Promoter (<=1kb)	168664695	168698442	33748	2	1805	0	ENSG00000143196	DPT	dermatopontin
chr7	48043637	48044922	1286	5.24988	1.80571	5.99928	-3.01993	0.000810842	0.0300598	Intron (uc010kyq.3/256979, intron 3 of 7)	48026746	48048672	21927	2	256979	3750	ENSG00000164744	SUN3	Sad1 and UNC84 domain containing 3
chr5	155927173	155928141	969	5.68672	1.98714	6.44569	-3.12673	0.000811159	0.0300598	Intron (uc003lwa.1/6444, intron 6 of 8)	155753767	156194798	441032	1	6444	173406	ENSG00000170624	SGCD	sarcoglycan delta
chrX	151705788	151706797	1010	3.40961	0	4.21696	-3.39958	0.000811502	0.0300598	Distal Intergenic	151335634	151619831	284198	2	2556	-85957	ENSG00000011677	GABRA3	gamma-aminobutyric acid type A receptor subunit alpha3
chr1	19711938	19712953	1016	3.90613	0	4.71348	-3.44307	0.000811571	0.0300598	Exon (uc010ocz.2/832, exon 3 of 9)	19638740	19658922	20183	1	54896	73198	ENSG00000040487	SLC66A1	solute carrier family 66 member 1
chr5	112375624	112377394	1771	6.10656	2.58331	6.85911	-3.05894	0.000811764	0.0300598	Intron (uc003kqj.4/4163, intron 15 of 16)	112312407	112357892	45486	1	167227	63217	ENSG00000172795	DCP2	decapping mRNA 2
chr8	13116904	13117522	619	4.33639	0	5.12838	-3.39339	0.000813573	0.0301061	Intron (uc003wwl.1/10395, intron 1 of 13)	12940872	13134057	193186	2	10395	16535	ENSG00000164741	DLC1	DLC1 Rho GTPase activating protein
chr1	153642760	153643571	812	3.39735	4.61975	0	3.47232	0.000815219	0.0301463	Promoter (<=1kb)	153634264	153643504	9241	2	3608	0	ENSG00000143621	ILF2	interleukin enhancer binding factor 2
chr2	205472671	205473534	864	4.16226	0	4.94816	-3.36957	0.000816298	0.0301464	Intron (uc010fub.2/117583, intron 1 of 18)	205410516	206484886	1074371	1	117583	62155	ENSG00000116117	PARD3B	par-3 family cell polarity regulator beta
chr19	7265815	7266542	728	3.12505	0	3.9324	-3.36277	0.000817078	0.0301464	Intron (uc002mgd.1/3643, intron 2 of 21)	7112266	7294011	181746	2	3643	27469	ENSG00000171105	INSR	insulin receptor
chr5	124074842	124076315	1474	3.47366	0	4.28101	-3.40505	0.000817794	0.0301464	Intron (uc003ktq.1/57507, intron 1 of 8)	123972610	124080865	108256	2	57507	4550	ENSG00000168916	ZNF608	zinc finger protein 608
chr15	39746336	39747477	1142	3.63355	0	4.4409	-3.42004	0.000818102	0.0301464	Distal Intergenic	39873280	39889668	16389	1	7057	-125803	ENSG00000137801	THBS1	thrombospondin 1
chr9	89315290	89316236	947	4.56848	0	5.37583	-3.46759	0.000818754	0.0301464	Distal Intergenic	89559277	89562104	2828	2	2619	245868	ENSG00000180447	GAS1	growth arrest specific 1
chr2	134261989	134262957	969	4.31868	0	5.12603	-3.46082	0.000819042	0.0301464	Intron (uc002ttp.3/344148, intron 3 of 19)	133429372	134326031	896660	2	344148	63074	ENSG00000176771	NCKAP5	NCK associated protein 5
chr8	107738143	107738665	523	3.62795	0	4.4353	-3.41887	0.000819595	0.0301464	Promoter (<=1kb)	107738335	107764921	26587	1	55074	0	ENSG00000164830	OXR1	oxidation resistance 1
chrX	3466813	3467758	946	2.93996	0	3.74731	-3.33263	0.000819694	0.0301464	Distal Intergenic	3522384	3631675	109292	2	5613	163917	ENSG00000183943	PRKX	protein kinase X-linked
chr14	97214266	97215105	840	3.74201	0	4.54937	-3.42828	0.00082086	0.0301487	Distal Intergenic	97263684	97347951	84268	1	7443	-48579	ENSG00000100749	VRK1	VRK serine/threonine kinase 1
chr13	40984434	40984882	449	4.15017	0	4.95752	-3.45338	0.000820876	0.0301487	Intron (uc001uxj.4/646982, intron 5 of 5)	40921271	41055143	133873	2	646982	70261	ENSG00000215483	LINC00598	long intergenic non-protein coding RNA 598
chr9	75564666	75565323	658	3.75324	0	4.5606	-3.42764	0.000825599	0.0302697	Intron (uc004ajd.3/216, intron 1 of 12)	75515578	75568233	52656	2	216	2910	ENSG00000165092	ALDH1A1	aldehyde dehydrogenase 1 family member A1
chr9	85919550	85920197	648	3.77565	0	4.583	-3.42887	0.000825615	0.0302697	Intron (uc022biz.1/257019, intron 5 of 9)	85857905	85946876	88972	2	257019	26679	ENSG00000172159	FRMD3	FERM domain containing 3
chr10	91037743	91038386	644	3.75281	0	4.56017	-3.42708	0.000825854	0.0302697	Exon (uc001kgd.3/uc001kgd.3, exon 4 of 4)	91061706	91069033	7328	1	3433	-23320	ENSG00000119922	IFIT2	interferon induced protein with tetratricopeptide repeats 2
chr20	37075287	37076134	848	3.03478	4.25718	0	3.46276	0.000826793	0.0302835	Promoter (<=1kb)	37075297	37079564	4268	1	128439	0	ENSG00000174365	SNHG11	small nucleolar RNA host gene 11
chrX	70854162	70854753	592	4.19583	0	4.97996	-3.3708	0.000828496	0.0303253	Intron (uc011mpt.1/618, intron 1 of 2)	70835766	70838367	2602	2	2833	-15795	ENSG00000186810	CXCR3	C-X-C motif chemokine receptor 3
chr5	157284437	157285241	805	3.63039	0	4.43774	-3.41551	0.000831977	0.03039	Promoter (<=1kb)	157212751	157286183	73433	2	9685	942	ENSG00000113282	CLINT1	clathrin interactor 1
chr15	101667522	101669110	1589	5.19665	0.998352	5.96992	-3.23608	0.000832319	0.03039	Distal Intergenic	101715928	101728266	12339	2	22856	59156	ENSG00000131873	CHSY1	chondroitin sulfate synthase 1
chr21	33764604	33765639	1036	2.81239	4.03478	0	3.45378	0.000832681	0.03039	Promoter (<=1kb)	33765442	33766266	825	1	84996	0	ENSG00000256073	URB1-AS1	URB1 antisense RNA 1 (head to head)
chr4	53224915	53225656	742	4.11008	0	4.91744	-3.44749	0.000832915	0.03039	Distal Intergenic	53457127	53522759	65633	2	64854	297103	ENSG00000109189	USP46	ubiquitin specific peptidase 46
chr1	57043521	57045145	1625	3.63362	4.84214	0	3.45678	0.000833082	0.03039	Promoter (<=1kb)	56960419	57045257	84839	2	8613	112	ENSG00000162407	PLPP3	phospholipid phosphatase 3
chr11	111705373	111705921	549	3.49821	0	4.30557	-3.40263	0.00083463	0.0304259	Intron (uc001ply.3/79796, intron 13 of 14)	111652919	111742004	89086	2	79796	36083	ENSG00000086848	ALG9	ALG9 alpha-1,2-mannosyltransferase
chr6	101372400	101372830	431	3.42261	0	4.22997	-3.3936	0.000835454	0.0304354	Distal Intergenic	101304179	101329224	25046	2	10973	-43176	ENSG00000112249	ASCC3	activating signal cointegrator 1 complex subunit 3
chr11	129573618	129574163	546	3.36821	0	4.17556	-3.38663	0.000839813	0.0305735	Distal Intergenic	129685741	129729898	44158	1	120224	-111578	ENSG00000151715	TMEM45B	transmembrane protein 45B
chr7	76941603	76942842	1240	5.32776	1.58331	6.08823	-3.1159	0.000840453	0.0305761	Exon (uc011kgo.2/54103, exon 5 of 8)	76940068	76955590	15523	2	54103	12748	ENSG00000186088	GSAP	gamma-secretase activating protein
chr6	22873651	22874353	703	3.6882	0	4.49555	-3.41689	0.000842189	0.0306186	Distal Intergenic	22569678	22570750	1073	1	154150	303973	ENSG00000112273	HDGFL1	HDGF like 1
chr21	33670658	33671062	405	3.28	0	4.08736	-3.37501	0.000843661	0.0306458	Promoter (<=1kb)	33671161	33684599	13439	1	56246	-99	ENSG00000170262	MRAP	melanocortin 2 receptor accessory protein
chr1	86186661	86187113	453	4.52083	0	5.32819	-3.45749	0.000844073	0.0306458	Distal Intergenic	86115106	86174116	59011	2	54680	-12545	ENSG00000117174	ZNHIT6	zinc finger HIT-type containing 6
chr8	13510575	13511406	832	4.38155	0	5.15897	-3.26214	0.000845502	0.030677	Distal Intergenic	13424352	13425797	1446	1	157773	86223	ENSG00000164743	C8orf48	chromosome 8 open reading frame 48
chr6	108723977	108724289	313	3.73331	0	4.54067	-3.41878	0.00084938	0.030797	Intron (uc003psj.3/246269, intron 7 of 12)	108616098	108844251	228154	1	246269	107879	ENSG00000135537	AFG1L	AFG1 like ATPase
chr9	94184556	94185867	1312	5.46748	1.80571	6.22514	-3.09014	0.000850321	0.0308104	Promoter (<=1kb)	94171327	94186144	14818	2	4783	277	ENSG00000165030	NFIL3	nuclear factor, interleukin 3 regulated
chr14	20811220	20812219	1000	3.71521	0	4.52256	-3.41575	0.000853029	0.0308511	Promoter (<=1kb)	20811773	20826062	14290	1	10038	0	ENSG00000129484	PARP2	poly(ADP-ribose) polymerase 2
chr2	54893410	54894395	986	4.03524	0	4.8426	-3.43691	0.000853223	0.0308511	Intron (uc002rxu.3/6711, intron 34 of 35)	54884959	54898583	13625	1	6711	8451	ENSG00000115306	SPTBN1	spectrin beta, non-erythrocytic 1
chr3	177315807	177316496	690	3.38687	0	4.19422	-3.38421	0.000853248	0.0308511	Intron (uc031sch.1/100505566, intron 2 of 3)	177159709	177470492	310784	1	100505566	156098	ENSG00000228221	LINC00578	long intergenic non-protein coding RNA 578
chr8	18043998	18044445	448	4.06585	0	4.87321	-3.43831	0.000854064	0.0308511	Intron (uc010ltd.3/9, intron 2 of 4)	18027971	18081198	53228	1	9	16027	ENSG00000171428	NAT1	N-acetyltransferase 1
chr10	64966746	64968196	1451	4.54402	0	5.33808	-3.40315	0.000854304	0.0308511	Promoter (<=1kb)	64952698	64968561	15864	2	221037	365	ENSG00000171988	JMJD1C	jumonji domain containing 1C
chr14	97882344	97883671	1328	5.51914	1.69206	6.28226	-3.17089	0.000857627	0.0309503	Distal Intergenic	98098984	98152995	54012	2	100129345	269324	ENSG00000197176	LINC02291	long intergenic non-protein coding RNA 2291
chr5	111350040	111351031	992	3.94768	0	4.73488	-3.32732	0.000858655	0.0309559	Intron (uc031skr.1/100873948, intron 3 of 3)	111065000	111312628	247629	2	9315	-37412	ENSG00000134986	NREP	neuronal regeneration related protein
chr17	10202301	10202723	423	3.76257	0	4.56992	-3.41797	0.000859343	0.0309559	Distal Intergenic	10223343	10227581	4239	2	8735	24858	ENSG00000006788	MYH13	myosin heavy chain 13
chr3	121265031	121265965	935	3.71381	0	4.52117	-3.41391	0.000859758	0.0309559	Promoter (<=1kb)	121150273	121264853	114581	2	10721	-178	ENSG00000051341	POLQ	DNA polymerase theta
chr4	73835202	73836178	977	3.86635	0	4.67371	-3.42457	0.000860458	0.0309559	Distal Intergenic	73920416	73935472	15057	2	285521	99294	ENSG00000163626	COX18	cytochrome c oxidase assembly factor COX18
chr2	108547489	108547991	503	3.68828	0	4.49564	-3.41176	0.000860651	0.0309559	Distal Intergenic	108602995	108630443	27449	1	60482	-55004	ENSG00000115665	SLC5A7	solute carrier family 5 member 7
chr16	69775283	69776001	719	4.00125	0	4.80861	-3.43253	0.000861237	0.0309563	3' UTR	69775757	69788871	13115	2	28987	12870	ENSG00000141101	NOB1	NIN1 (RPN12) binding protein 1 homolog
chr15	81630453	81631617	1165	5.67151	1.80571	6.43582	-3.15142	0.000862933	0.0309966	Exon (uc010blr.1/342125, exon 18 of 22)	81605007	81616524	11518	2	80765	-13929	ENSG00000172345	STARD5	StAR related lipid transfer domain containing 5
chr6	8182071	8182764	694	3.26934	0	4.07669	-3.36799	0.000864759	0.0310177	Distal Intergenic	8079628	8102828	23201	2	9521	-79243	ENSG00000124802	EEF1E1	eukaryotic translation elongation factor 1 epsilon 1
chr10	4989813	4990778	966	3.96259	0	4.76994	-3.42877	0.00086586	0.0310177	Intron (uc001iho.3/1645, intron 4 of 13)	5005454	5010035	4582	1	1645	-14676	ENSG00000187134	AKR1C1	aldo-keto reductase family 1 member C1
chr5	54929412	54930773	1362	4.44931	0	5.25667	-3.44811	0.000866306	0.0310177	Exon (uc003jqd.3/153129, exon 12 of 14)	54921673	54988881	67209	2	153129	58108	ENSG00000177058	SLC38A9	solute carrier family 38 member 9
chr12	64475777	64476396	620	4.03518	0	4.82357	-3.33856	0.000866373	0.0310177	Intron (uc010ssp.1/57522, intron 10 of 21)	64377586	64541613	164028	1	57522	98191	ENSG00000196935	SRGAP1	SLIT-ROBO Rho GTPase activating protein 1
chr4	150386955	150387877	923	3.95739	0	4.76474	-3.42855	0.000866397	0.0310177	Intron (uc003ill.3/uc003ill.3, intron 15 of 16)	150999426	151178608	179183	1	166614	-611549	ENSG00000170390	DCLK2	doublecortin like kinase 2
chr14	33177926	33178684	759	4.39404	0	5.20139	-3.44559	0.000869549	0.0310741	Intron (uc010aml.3/9472, intron 9 of 9)	33408459	34273382	864924	1	64067	-229775	ENSG00000151322	NPAS3	neuronal PAS domain protein 3
chr6	24972503	24973174	672	3.75736	0	4.56472	-3.41432	0.000869639	0.0310741	Intron (uc011dju.2/9750, intron 1 of 13)	24804513	24936188	131676	2	9750	-36315	ENSG00000111913	RIPOR2	RHO family interacting cell polarization regulator 2
chr12	22203368	22204023	656	3.95869	0	4.76605	-3.42742	0.000870143	0.0310741	Intron (uc001rfm.4/55907, intron 1 of 7)	22199110	22218606	19497	1	55907	4258	ENSG00000111726	CMAS	cytidine monophosphate N-acetylneuraminic acid synthetase
chr10	51585955	51586663	709	3.1189	0	3.92626	-3.34722	0.000870277	0.0310741	Exon (uc001jis.4/8031, exon 9 of 10)	51576285	51590734	14450	1	8031	9670	ENSG00000266412	NCOA4	nuclear receptor coactivator 4
chr11	47270086	47270942	857	2.74052	3.96291	0	3.43798	0.000871663	0.031103	Promoter (<=1kb)	47270449	47290584	20136	1	10062	0	ENSG00000025434	NR1H3	nuclear receptor subfamily 1 group H member 3
chr3	68177346	68178121	776	3.64064	0	4.448	-3.40398	0.00087396	0.0311443	Intron (uc003dnd.3/407738, intron 2 of 4)	68055373	68594771	539399	1	407738	121973	ENSG00000183662	TAFA1	TAFA chemokine like family member 1
chr5	124069979	124071219	1241	6.44118	2.45778	7.2089	-3.18718	0.000874463	0.0311443	Intron (uc003ktq.1/57507, intron 1 of 8)	123972610	124080865	108256	2	57507	9646	ENSG00000168916	ZNF608	zinc finger protein 608
chr12	49594655	49596162	1508	6.0443	3.11996	6.76782	-2.81685	0.000874553	0.0311443	Distal Intergenic	49578578	49583107	4530	2	7846	-11548	ENSG00000167552	TUBA1A	tubulin alpha 1a
chr9	89557121	89558012	892	3.83526	0	4.64261	-3.41783	0.000876033	0.0311764	Distal Intergenic	89559277	89562104	2828	2	2619	4092	ENSG00000180447	GAS1	growth arrest specific 1
chr11	113255232	113255934	703	3.21036	0	4.01771	-3.35748	0.000876776	0.0311822	Promoter (2-3kb)	113258513	113271140	12628	1	255239	-2579	ENSG00000170209	ANKK1	ankyrin repeat and kinase domain containing 1
chr1	221006439	221007484	1046	3.94334	0	4.75069	-3.42385	0.000877785	0.0311975	Distal Intergenic	221052743	221058400	5658	1	3142	-45259	ENSG00000136630	HLX	H2.0 like homeobox
chr1	189836951	189838022	1072	3.26838	0	4.07573	-3.36434	0.00087866	0.031208	Distal Intergenic	190066797	190444942	378146	2	339479	606920	ENSG00000162670	BRINP3	BMP/retinoic acid inducible neural specific 3
chr3	152163818	152164551	734	3.98804	0	4.7954	-3.42584	0.000880171	0.0312259	Exon (uc003ezj.3/4154, exon 7 of 12)	152132730	152183569	50840	1	4154	31088	ENSG00000152601	MBNL1	muscleblind like splicing regulator 1
chr6	131357712	131358691	980	3.9163	0	4.72366	-3.42161	0.000880561	0.0312259	Intron (uc003qch.2/2037, intron 1 of 19)	131160488	131384462	223975	2	2037	25771	ENSG00000079819	EPB41L2	erythrocyte membrane protein band 4.1 like 2
chr15	92550056	92550507	452	4.31154	0	5.1189	-3.43941	0.000880899	0.0312259	Intron (uc002bqx.2/28232, intron 2 of 9)	92397565	92706228	308664	1	28232	152491	ENSG00000176463	SLCO3A1	solute carrier organic anion transporter family member 3A1
chr12	112450555	112451425	871	2.59279	3.81518	0	3.42771	0.000882161	0.0312455	Promoter (<=1kb)	112451152	112461024	9873	1	10961	0	ENSG00000089248	ERP29	endoplasmic reticulum protein 29
chr5	119527805	119528643	839	4.51785	0	5.3252	-3.44376	0.000883153	0.0312455	Distal Intergenic	119800019	120022964	222946	1	51334	-271376	ENSG00000184838	PRR16	proline rich 16
chr12	16452230	16453534	1305	5.80387	1.80571	6.572	-3.18401	0.000883192	0.0312455	Distal Intergenic	16341419	16430619	89201	2	729025	-21611	ENSG00000188991	SLC15A5	solute carrier family 15 member 5
chr19	42745950	42746589	640	2.71688	3.93927	0	3.43226	0.000886008	0.0313246	Promoter (<=1kb)	42734338	42746045	11708	2	2931	0	ENSG00000105723	GSK3A	glycogen synthase kinase 3 alpha
chr12	72723670	72724388	719	3.63481	0	4.44216	-3.39896	0.00088786	0.0313695	Intron (uc001sxa.3/29953, intron 2 of 18)	72656327	72667289	10963	2	283392	-56381		TRHDE-AS1	TRHDE antisense RNA 1
chr18	37000908	37001692	785	3.30012	0	4.10748	-3.3656	0.000889815	0.031418	Intron (uc010xcj.1/647946, intron 3 of 3)	36786888	36920602	133715	2	647946	-80306	ENSG00000267374	MIR924HG	MIR924 host gene
chr7	36342825	36343652	828	3.53505	0	4.3424	-3.3895	0.000890757	0.0314185	Distal Intergenic	36363759	36406782	43024	2	23366	63130	ENSG00000164542	KIAA0895	KIAA0895
chr10	356297	357010	714	3.74421	0	4.55156	-3.40692	0.000890994	0.0314185	Intron (uc001ifp.3/22982, intron 31 of 36)	386420	415907	29488	2	22982	58897	ENSG00000151240	DIP2C	disco interacting protein 2 homolog C
chr3	73815714	73816280	567	3.5297	0	4.33705	-3.38879	0.00089232	0.0314446	Distal Intergenic	73431652	73674072	242421	2	23024	-141642	ENSG00000121440	PDZRN3	PDZ domain containing ring finger 3
chr7	82951948	82952457	510	3.67138	0	4.47874	-3.40051	0.000893772	0.0314509	Distal Intergenic	82449796	82792197	342402	2	27445	-159751	ENSG00000186472	PCLO	piccolo presynaptic cytomatrix protein
chr22	39827521	39828349	829	4.66945	0.583314	5.43993	-3.18972	0.000893933	0.0314509	Promoter (<=1kb)	39828165	39833133	4969	1	100506472	0		LOC100506472	uncharacterized LOC100506472
chr7	86827452	86828038	587	4.63483	0	5.44219	-3.44136	0.000895333	0.0314509	Intron (uc003uio.3/79161, intron 2 of 3)	86821793	86825648	3856	1	9988	5659	ENSG00000135164	DMTF1	cyclin D binding myb like transcription factor 1
chr4	140449771	140450338	568	3.9642	0	4.77156	-3.41982	0.000895544	0.0314509	Exon (uc003ihw.3/80854, exon 4 of 8)	140427192	140477577	50386	2	80854	27239	ENSG00000145391	SETD7	SET domain containing 7, histone lysine methyltransferase
chr6	144386034	144387124	1091	5.83296	1.69206	6.60484	-3.2387	0.000895581	0.0314509	Promoter (<=1kb)	144261437	144385735	124299	2	5325	-299	ENSG00000118495	PLAGL1	PLAG1 like zinc finger 1
chr6	47408289	47408893	605	4.01771	0	4.82506	-3.42228	0.000896342	0.0314509	Distal Intergenic	47445525	47594996	149472	1	23607	-36632	ENSG00000198087	CD2AP	CD2 associated protein
chr11	12340544	12340921	378	3.65437	0	4.46173	-3.3982	0.000896582	0.0314509	Intron (uc001mkg.1/84953, intron 3 of 8)	12308447	12380691	72245	1	84953	32097
chr7	25709657	25710361	705	3.60847	0	4.41582	-3.3942	0.000897472	0.0314617	Distal Intergenic	25880601	25880630	30	2	100873753	170269	ENSG00000207113	RNU6-16P	RNA, U6 small nuclear 16, pseudogene
chr8	93168437	93169406	970	4.71606	0	5.50884	-3.40448	0.000898057	0.0314618	Distal Intergenic	92967195	93115454	148260	2	862	-52983	ENSG00000079102	RUNX1T1	RUNX1 partner transcriptional co-repressor 1
chrX	125472604	125473590	987	4.73944	0.583314	5.51169	-3.20643	0.000900317	0.0315205	Distal Intergenic	125297482	125300080	2599	2	340578	-172524	ENSG00000198354	DCAF12L2	DDB1 and CUL4 associated factor 12 like 2
chr1	25072533	25073178	646	3.81544	0	4.62279	-3.40894	0.000900949	0.0315221	Promoter (<=1kb)	25071878	25169078	97201	1	25932	655	ENSG00000169504	CLIC4	chloride intracellular channel 4
chr8	59068672	59069228	557	3.85908	0	4.66644	-3.41159	0.000902085	0.0315374	Distal Intergenic	58907113	59062277	155165	1	90362	161559	ENSG00000169122	FAM110B	family with sequence similarity 110 member B
chr15	77861059	77862429	1371	5.95268	2.2321	6.71235	-3.11982	0.000902556	0.0315374	Distal Intergenic	77905369	77924709	19341	2	84894	62280	ENSG00000169783	LINGO1	leucine rich repeat and Ig domain containing 1
chr12	12312944	12313662	719	3.18953	0	3.99688	-3.34606	0.000909093	0.031733	Intron (uc001raf.1/79370, intron 5 of 6)	12264886	12264967	82	1	100302285	48058	ENSG00000284378	MIR1244-1	microRNA 1244-1
chr6	138921992	138922747	756	4.45667	0	5.24466	-3.37832	0.000910341	0.031733	Distal Intergenic	138743181	138893668	150488	2	57224	-28324	ENSG00000135540	NHSL1	NHS like 1
chr19	1250704	1252100	1397	2.86428	4.08667	0	3.42974	0.000910552	0.031733	Exon (uc002lrp.3/90007, exon 3 of 8)	1248552	1259142	10591	1	90007	2152	ENSG00000167470	MIDN	midnolin
chr4	140894032	140894708	677	4.11424	0	4.92159	-3.42237	0.000910967	0.031733	Intron (uc011chd.1/55534, intron 1 of 3)	140637546	141075233	437688	2	55534	180525	ENSG00000196782	MAML3	mastermind like transcriptional coactivator 3
chr7	69053417	69053957	541	3.61194	0	4.4193	-3.39082	0.000911098	0.031733	Distal Intergenic	69063905	69755607	691703	1	26053	-9948	ENSG00000158321	AUTS2	activator of transcription and developmental regulator AUTS2
chr6	13147623	13148254	632	4.77572	0.583314	5.54885	-3.2125	0.000913073	0.0317813	Intron (uc011dir.2/221692, intron 5 of 11)	13279527	13295818	16292	2	100130357	147564	ENSG00000215022	LOC100130357	uncharacterized LOC100130357
chr17	7358794	7359443	650	2.9348	4.15719	0	3.43012	0.000915144	0.0318328	3' UTR	7349648	7359008	9361	1	1140	9146	ENSG00000170175	CHRNB1	cholinergic receptor nicotinic beta 1 subunit
chr6	106365067	106365891	825	3.41203	0	4.21939	-3.36925	0.000920397	0.031989	Distal Intergenic	106534195	106557814	23620	1	639	-168304	ENSG00000057657	PRDM1	PR/SET domain 1
chr6	16676744	16677719	976	3.88113	0	4.68848	-3.40708	0.000921264	0.031989	Intron (uc003nbt.3/6310, intron 3 of 8)	16432795	16750324	317530	2	6310	72605	ENSG00000124788	ATXN1	ataxin 1
chr2	29783989	29784431	443	3.33367	0	4.14103	-3.36065	0.000921413	0.031989	Intron (uc002rmy.3/238, intron 3 of 28)	29415640	29447593	31954	2	238	-336396	ENSG00000171094	ALK	ALK receptor tyrosine kinase
chr18	6254499	6255033	535	3.34497	0	4.15232	-3.36153	0.000922875	0.0320191	Intron (uc002kmy.4/91133, intron 3 of 16)	5954705	6311655	356951	2	91133	56622	ENSG00000154655	L3MBTL4	L3MBTL histone methyl-lysine binding protein 4
chr2	240637983	240638937	955	4.77336	0	5.58072	-3.43209	0.000925234	0.0320536	Distal Intergenic	240684554	240722356	37803	1	150935	-45617		LOC150935	uncharacterized LOC150935
chr8	24228732	24229602	871	4.68149	0	5.46457	-3.30212	0.000926673	0.0320536	Distal Intergenic	24241798	24263526	21729	1	27299	-12196	ENSG00000134028	ADAMDEC1	ADAM like decysin 1
chr12	20035187	20035829	643	3.75763	0	4.56498	-3.39747	0.000926766	0.0320536	Distal Intergenic	20167619	20251802	84184	1	100506393	-131790	ENSG00000256287	LINC02398	long intergenic non-protein coding RNA 2398
chr4	152149081	152150094	1014	4.31709	0	5.10887	-3.35948	0.000928196	0.0320536	Promoter (<=1kb)	152041433	152149182	107750	2	152503	0	ENSG00000109686	SH3D19	SH3 domain containing 19
chr14	107254407	107255898	1492	4.09277	0	4.90012	-3.41583	0.000928971	0.0320536	Intron (uc031qqx.1/uc031qqx.1, intron 8 of 4910)	106938455	106951529	13075	1	338005	315952	ENSG00000270816	LINC00221	long intergenic non-protein coding RNA 221
chr10	32092943	32093606	664	4.28181	0	5.07321	-3.35513	0.000929137	0.0320536	Distal Intergenic	32094326	32097479	3154	2	94134	3873	ENSG00000165322	ARHGAP12	Rho GTPase activating protein 12
chr2	17503521	17504025	505	3.04244	0	3.84979	-3.32163	0.000929552	0.0320536	Distal Intergenic	17691986	17699706	7721	2	729475	195681	ENSG00000214842	RAD51AP2	RAD51 associated protein 2
chr10	33797965	33798719	755	3.71185	0	4.51921	-3.39305	0.000929566	0.0320536	Distal Intergenic	33500338	33624006	123669	2	8829	-173959	ENSG00000099250	NRP1	neuropilin 1
chr9	33091541	33092212	672	3.75576	0	4.56312	-3.3964	0.000930342	0.0320536	Distal Intergenic	33041850	33076714	34865	2	55234	-14827	ENSG00000122692	SMU1	SMU1 DNA replication regulator and spliceosomal factor
chr15	88633406	88634440	1035	4.24087	0	5.04822	-3.42084	0.000931318	0.0320536	Intron (uc002bmh.2/4916, intron 10 of 15)	88520596	88576276	55681	2	4916	-57130	ENSG00000140538	NTRK3	neurotrophic receptor tyrosine kinase 3
chr8	39785362	39785956	595	3.70402	0	4.51138	-3.3921	0.000931856	0.0320536	3' UTR	39792474	39873910	81437	1	169355	-6518	ENSG00000188676	IDO2	indoleamine 2,3-dioxygenase 2
chr2	161282195	161282679	485	3.41418	0	4.22154	-3.36658	0.000931948	0.0320536	Intron (uc002ubi.4/5937, intron 1 of 14)	161264321	161264393	73	2	100616364	-17802	ENSG00000283734	MIR4785	microRNA 4785
chr21	20361576	20362208	633	3.23319	0	4.04054	-3.34632	0.000932052	0.0320536	Distal Intergenic	19641433	19775970	134538	2	5651	-585606	ENSG00000154646	TMPRSS15	transmembrane serine protease 15
chr7	95440898	95441885	988	4.483	0	5.29035	-3.42676	0.000932191	0.0320536	Intron (uc003uob.3/1780, intron 3 of 15)	95433596	95727736	294141	1	1780	7302	ENSG00000158560	DYNC1I1	dynein cytoplasmic 1 intermediate chain 1
chr1	192515269	192516140	872	4.11923	0	4.92659	-3.41577	0.000932899	0.0320575	Distal Intergenic	192544857	192548085	3229	1	5996	-28717	ENSG00000090104	RGS1	regulator of G protein signaling 1
chrX	14492965	14493516	552	3.36736	0	4.17471	-3.36077	0.000934485	0.0320672	Distal Intergenic	14547420	14749933	202514	1	2742	-53904	ENSG00000101958	GLRA2	glycine receptor alpha 2
chr3	42108216	42109363	1148	4.86452	0	5.65731	-3.40348	0.000934982	0.0320672	Distal Intergenic	42132746	42254118	121373	1	22906	-23383	ENSG00000182606	TRAK1	trafficking kinesin protein 1
chr5	77797689	77798396	708	3.82723	0	4.63459	-3.39978	0.000935343	0.0320672	Intron (uc003kfo.3/10184, intron 4 of 4)	77753618	77776562	22945	1	9522	44071	ENSG00000085365	SCAMP1	secretory carrier membrane protein 1
chr12	113353774	113354599	826	3.17681	0	3.98416	-3.3378	0.000935596	0.0320672	3' UTR	113344739	113369990	25252	1	4938	9035	ENSG00000089127	OAS1	2'-5'-oligoadenylate synthetase 1
chr17	38269202	38269970	769	3.71079	0	4.51815	-3.39126	0.000936214	0.0320672	Distal Intergenic	38278790	38293045	14256	1	339287	-8820	ENSG00000188895	MSL1	MSL complex subunit 1
chr1	245132627	245133529	903	3.72217	0	4.52953	-3.39178	0.00093675	0.0320672	Promoter (<=1kb)	245133171	245251148	117978	1	84288	0	ENSG00000203666	EFCAB2	EF-hand calcium binding domain 2
chr10	117575587	117576036	450	4.17395	0	4.95772	-3.33849	0.000940541	0.0321765	Intron (uc001lcg.3/26033, intron 27 of 28)	117816442	118031819	215378	2	2674	455783	ENSG00000151892	GFRA1	GDNF family receptor alpha 1
chr3	150760798	150761567	770	3.76333	0	4.57069	-3.39374	0.000941393	0.0321852	Intron (uc011bny.1/116933, intron 1 of 4)	150803451	150876586	73136	1	116931	-41884	ENSG00000144893	MED12L	mediator complex subunit 12L
chr2	169776868	169777493	626	4.0792	0	4.88656	-3.41043	0.00094512	0.0322922	Distal Intergenic	169757750	169766510	8761	1	57818	19118	ENSG00000152254	G6PC2	glucose-6-phosphatase catalytic subunit 2
chr10	67232064	67232951	888	3.67861	0	4.48596	-3.38578	0.000948373	0.0323503	Distal Intergenic	66585285	66586634	1350	1	305	646779		ANXA2P3	annexin A2 pseudogene 3
chr3	104361633	104362289	657	3.6003	0	4.40766	-3.37904	0.000948528	0.0323503	Distal Intergenic	103903476	103946105	42630	2	693127	-415528	ENSG00000208032	MIR548A3	microRNA 548a-3
chr1	207063693	207064393	701	4.00759	0	4.79105	-3.31335	0.000948619	0.0323503	Distal Intergenic	207070788	207077484	6697	1	11009	-6395	ENSG00000162892	IL24	interleukin 24
chr4	27357741	27358195	455	3.69314	0	4.50049	-3.38528	0.000953714	0.0325034	Distal Intergenic	27004549	27027003	22455	1	57620	353192	ENSG00000109689	STIM2	stromal interaction molecule 2
chr14	92391168	92391971	804	3.65211	0	4.45947	-3.38169	0.00095547	0.0325427	Intron (uc010aud.3/10516, intron 4 of 10)	92335755	92413117	77363	2	10516	21146	ENSG00000140092	FBLN5	fibulin 5
chr17	38255629	38257655	2027	4.09452	0	4.90188	-3.40634	0.00095978	0.0326449	Promoter (<=1kb)	38249037	38256978	7942	2	9572	0	ENSG00000126368	NR1D1	nuclear receptor subfamily 1 group D member 1
chr10	130970059	130971027	969	3.49467	0	4.30203	-3.36702	0.00096014	0.0326449	Distal Intergenic	131265454	131565783	300330	1	4255	-294427	ENSG00000170430	MGMT	O-6-methylguanine-DNA methyltransferase
chr5	66563771	66565037	1267	3.75865	0	4.566	-3.38756	0.000961247	0.0326449	Distal Intergenic	66478104	66492617	14514	2	4064	-71154	ENSG00000134061	CD180	CD180 molecule
chr7	42734812	42735303	492	4.08605	0	4.89341	-3.40586	0.000961341	0.0326449	Distal Intergenic	42948872	42952151	3280	2	79020	216848	ENSG00000136197	C7orf25	chromosome 7 open reading frame 25
chr2	117945048	117945565	518	3.63926	0	4.44661	-3.37901	0.000961532	0.0326449	Distal Intergenic	118572255	118589953	17699	1	8886	-626690	ENSG00000088205	DDX18	DEAD-box helicase 18
chr11	73235976	73236594	619	4.04878	0	4.85614	-3.40391	0.000962326	0.0326449	Intron (uc001oty.1/23201, intron 1 of 7)	73117028	73309228	192201	2	23201	72634	ENSG00000054965	FAM168A	family with sequence similarity 168 member A
chr3	162242481	162243981	1501	6.15748	3.08581	6.88935	-2.86368	0.00096271	0.0326449	Distal Intergenic	162895031	163021089	126059	2	647107	777108	ENSG00000241369	LINC01192	long intergenic non-protein coding RNA 1192
chr10	114456073	114457081	1009	3.63292	0	4.44027	-3.37748	0.000964078	0.0326468	Intron (uc001kzy.3/143187, intron 7 of 7)	114393929	114394013	85	1	100422909	62144	ENSG00000264763	MIR4295	microRNA 4295
chr12	117360125	117360700	576	3.5248	0	4.33215	-3.36847	0.000964602	0.0326468	Intron (uc001twf.1/26259, intron 1 of 10)	117348761	117468953	120193	1	26259	11364	ENSG00000174989	FBXW8	F-box and WD repeat domain containing 8
chr3	24430417	24431517	1101	4.71097	0	5.50649	-3.38518	0.000965049	0.0326468	Intron (uc003ccx.4/7068, intron 1 of 10)	24535578	24541502	5925	1	644990	-104061		THRB-AS1	THRB antisense RNA 1
chr3	12402983	12403432	450	3.81202	0	4.61938	-3.39031	0.000965187	0.0326468	Intron (uc031rym.1/5468, intron 2 of 7)	12393001	12475855	82855	1	5468	9982	ENSG00000132170	PPARG	peroxisome proliferator activated receptor gamma
chr11	90997521	90998228	708	4.44622	0	5.25357	-3.41511	0.000966563	0.0326472	Distal Intergenic	90288942	90289025	84	2	100616186	-708496	ENSG00000266703	MIR4490	microRNA 4490
chr11	83401835	83403149	1315	3.63839	0	4.44575	-3.37715	0.000967183	0.0326472	Intron (uc001pai.2/1740, intron 10 of 19)	83166056	83393468	227413	2	1740	-8367	ENSG00000150672	DLG2	discs large MAGUK scaffold protein 2
chr12	42922423	42923417	995	5.76232	1.80571	6.5293	-3.15707	0.000968801	0.0326472	Intron (uc001rnm.3/144165, intron 1 of 7)	42852140	42877797	25658	2	144165	-44626	ENSG00000139174	PRICKLE1	prickle planar cell polarity protein 1
chr1	217065483	217066279	797	5.1071	1.12514	5.87478	-3.16898	0.000969113	0.0326472	Intron (uc001hky.1/2104, intron 1 of 7)	216676588	217113015	436428	2	2104	46736	ENSG00000196482	ESRRG	estrogen related receptor gamma
chr3	189025801	189026909	1109	5.83653	2.16828	6.59441	-3.07682	0.000969604	0.0326472	Intron (uc003frv.2/285386, intron 9 of 10)	188956475	188958383	1909	2	100874027	-67418	ENSG00000230115	TPRG1-AS2	TPRG1 antisense RNA 2
chr1	118834066	118834966	901	5.26618	0.887264	6.0435	-3.26672	0.000970187	0.0326472	Distal Intergenic	118496288	118727848	231561	2	200162	-106218	ENSG00000155761	SPAG17	sperm associated antigen 17
chr3	140011002	140012166	1165	3.8245	0	4.63185	-3.38952	0.000970395	0.0326472	Intron (uc003etm.2/64084, intron 2 of 10)	139654027	140286919	632893	1	64084	356975	ENSG00000158258	CLSTN2	calsyntenin 2
chr1	87744355	87745681	1327	3.77649	0	4.58384	-3.38629	0.000970401	0.0326472	Distal Intergenic	87794151	87814607	20457	1	8543	-48470	ENSG00000143013	LMO4	LIM domain only 4
chr10	116285625	116286853	1229	3.57599	0	4.38334	-3.3714	0.000970778	0.0326472	Promoter (<=1kb)	116190869	116286685	95817	2	3983	0	ENSG00000099204	ABLIM1	actin binding LIM protein 1
chr5	148865178	148865800	623	4.50899	0	5.30272	-3.36727	0.000971472	0.0326472	Distal Intergenic	148875457	148899951	24495	2	1452	34151	ENSG00000113712	CSNK1A1	casein kinase 1 alpha 1
chr2	166327686	166328818	1133	3.91897	0	4.72633	-3.39469	0.000971859	0.0326472	Intron (uc002udf.3/80034, intron 1 of 6)	166326157	166545917	219761	1	80034	1529	ENSG00000178662	CSRNP3	cysteine and serine rich nuclear protein 3
chr12	54171534	54172386	853	4.04532	0	4.85268	-3.40076	0.000972808	0.0326587	Distal Intergenic	54107812	54121307	13496	2	57658	-50227	ENSG00000012822	CALCOCO1	calcium binding and coiled-coil domain 1
chr1	192598321	192599276	956	3.69064	0	4.49799	-3.37938	0.000974205	0.0326853	Distal Intergenic	192605268	192629440	24173	1	6003	-5992	ENSG00000127074	RGS13	regulator of G protein signaling 13
chr4	84991298	84991736	439	3.62476	0	4.43212	-3.37363	0.000975749	0.0327167	Intron (uc010ikd.2/uc010ikd.2, intron 2 of 5)	85414436	85419387	4952	2	4825	427651	ENSG00000163623	NKX6-1	NK6 homeobox 1
chr1	20651902	20652963	1062	3.53043	0	4.33778	-3.36536	0.000977156	0.0327435	Intron (uc001bdd.2/127731, intron 8 of 14)	20659259	20681387	22129	1	127731	-6296	ENSG00000158816	VWA5B1	von Willebrand factor A domain containing 5B1
chr7	122520422	122521735	1314	6.42697	2.32028	7.19798	-3.19661	0.000977965	0.0327503	Intron (uc010lkq.3/93664, intron 1 of 27)	121958478	122526813	568336	2	93664	5078	ENSG00000081803	CADPS2	calcium dependent secretion activator 2
chr3	15031775	15033269	1495	4.06753	0	4.84948	-3.31408	0.000980665	0.0328111	Intron (uc003bzi.3/7182, intron 1 of 14)	14984286	14989948	5663	2	100505641	-41827	ENSG00000225733	FGD5-AS1	FGD5 antisense RNA 1
chr8	27711549	27712026	478	3.36065	0	4.168	-3.34847	0.000980998	0.0328111	Distal Intergenic	27667138	27695572	28435	2	55872	-15977	ENSG00000168078	PBK	PDZ binding kinase
chr12	1777944	1778598	655	3.08299	0	3.89035	-3.31417	0.000982401	0.0328377	Distal Intergenic	1769481	1769546	66	2	100500816	-8398	ENSG00000266043	MIR3649	microRNA 3649
chr4	166827388	166828347	960	3.31038	0	4.11774	-3.34216	0.000983794	0.0328639	Intron (uc021xud.1/7092, intron 1 of 9)	166794410	167025609	231200	1	7092	32978	ENSG00000038295	TLL1	tolloid like 1
chr1	117780295	117781052	758	4.01017	0	4.81752	-3.39519	0.000986212	0.0329185	Distal Intergenic	117686209	117753582	67374	2	79679	-26713	ENSG00000134258	VTCN1	V-set domain containing T cell activation inhibitor 1
chr4	88446492	88447755	1264	4.61508	0.302301	5.39098	-3.25287	0.000987544	0.0329185	Intron (uc011cdc.2/8404, intron 1 of 8)	88394488	88450524	56037	2	8404	2769	ENSG00000152583	SPARCL1	SPARC like 1
chr2	2857522	2858394	873	3.38129	0	4.18864	-3.3488	0.000987792	0.0329185	Distal Intergenic	3192741	3323445	130705	2	7260	465051	ENSG00000032389	EIPR1	EARP complex and GARP complex interacting protein 1
chr15	68723612	68724280	669	2.74488	3.96727	0	3.40174	0.000988437	0.0329185	Promoter (<=1kb)	68594042	68724492	130451	2	22801	212	ENSG00000137809	ITGA11	integrin subunit alpha 11
chr16	69228772	69229863	1092	4.25624	0	5.04133	-3.33656	0.000989095	0.0329185	Intron (uc002ewu.3/6645, intron 1 of 6)	69221050	69342955	121906	1	6645	7722	ENSG00000168807	SNTB2	syntrophin beta 2
chr4	114741092	114742086	995	4.15848	0	4.96584	-3.40024	0.000989993	0.0329185	Distal Intergenic	114378344	114683083	304740	2	817	-58009	ENSG00000145349	CAMK2D	calcium/calmodulin dependent protein kinase II delta
chr2	18561566	18562334	769	5.22617	0.998352	6.00015	-3.21088	0.000990013	0.0329185	Distal Intergenic	18735989	18741959	5971	2	57665	179625	ENSG00000240857	RDH14	retinol dehydrogenase 14
chr8	26241201	26242001	801	3.82887	0	4.63623	-3.38422	0.000990413	0.0329185	Promoter (<=1kb)	26240894	26270644	29751	1	665	307	ENSG00000104765	BNIP3L	BCL2 interacting protein 3 like
chr2	174694584	174695409	826	4.03311	0	4.84046	-3.39491	0.000990926	0.0329185	Distal Intergenic	174771187	174828947	57761	2	6670	133538	ENSG00000172845	SP3	Sp3 transcription factor
chr3	5129243	5130027	785	4.56478	0	5.37213	-3.40898	0.000991595	0.0329205	Distal Intergenic	5163930	5222601	58672	1	55207	-33903	ENSG00000134108	ARL8B	ADP ribosylation factor like GTPase 8B
chr10	125599401	125600328	928	3.72467	0	4.53202	-3.3765	0.000993429	0.0329611	Intron (uc001lhj.3/119587, intron 5 of 19)	125505152	125651500	146349	2	119587	51172	ENSG00000121898	CPXM2	carboxypeptidase X, M14 family member 2
chr12	102833094	102833960	867	4.28665	0	5.094	-3.40274	0.000995091	0.0329959	Intron (uc001tjn.2/3479, intron 2 of 3)	102789645	102872429	82785	2	3479	38469	ENSG00000017427	IGF1	insulin like growth factor 1
chr12	109252284	109252932	649	3.35342	0	4.16078	-3.34331	0.000996917	0.0330361	Promoter (<=1kb)	109252708	109277547	24840	1	1610	0	ENSG00000110887	DAO	D-amino acid oxidase
chr10	112095916	112096443	528	3.49075	0	4.29811	-3.35599	0.00100015	0.033095	Distal Intergenic	112052798	112064707	11910	2	10285	-31209	ENSG00000119953	SMNDC1	survival motor neuron domain containing 1
chr10	114413034	114413693	660	4.35903	0	5.16639	-3.40298	0.00100034	0.033095	Intron (uc001kzy.3/143187, intron 5 of 7)	114393929	114394013	85	1	100422909	19105	ENSG00000264763	MIR4295	microRNA 4295
chr15	99470197	99470970	774	3.64782	0	4.45517	-3.36915	0.00100094	0.033095	Intron (uc002bul.3/3480, intron 13 of 20)	99467754	99478655	10902	1	3480	2443	ENSG00000140443	IGF1R	insulin like growth factor 1 receptor
chr10	80319440	80320172	733	3.2175	0	4.02486	-3.3273	0.00100115	0.033095	Distal Intergenic	80027085	80159502	132418	1	414243	292355	ENSG00000230417	LINC00595	long intergenic non-protein coding RNA 595
chr11	36002141	36002693	553	3.55411	0	4.36147	-3.36131	0.00100231	0.0330987	Intron (uc001mwk.1/143458, intron 1 of 5)	36031648	36031754	107	1	100616311	-28955	ENSG00000263389	MIR3973	microRNA 3973
chr1	221891600	221892553	954	4.49748	0	5.30483	-3.40479	0.00100249	0.0330987	Intron (uc001hmx.2/11221, intron 1 of 2)	221874764	221910802	36039	2	11221	18249	ENSG00000143507	DUSP10	dual specificity phosphatase 10
chr5	132483817	132484486	670	4.81609	0	5.60984	-3.38102	0.00100474	0.0331234	Distal Intergenic	132532152	132561617	29466	2	23105	77131	ENSG00000053108	FSTL4	follistatin like 4
chr6	85060023	85061004	982	3.77846	0	4.58582	-3.37708	0.0010051	0.0331234	Distal Intergenic	84884446	84937335	52890	2	22832	-122688	ENSG00000135315	CEP162	centrosomal protein 162
chr2	190735070	190735577	508	3.86972	0	4.67708	-3.38218	0.0010071	0.0331234	Intron (uc002urh.4/5378, intron 11 of 12)	190718655	190728841	10187	1	5378	16415	ENSG00000064933	PMS1	PMS1 homolog 1, mismatch repair system component
chr8	138160761	138161923	1163	4.27172	0	5.07908	-3.39865	0.00100733	0.0331234	Distal Intergenic	139155103	139165459	10357	2	51059	1003536	ENSG00000147724	FAM135B	family with sequence similarity 135 member B
chr2	216486932	216487932	1001	4.53754	0	5.33154	-3.36029	0.00100792	0.0331234	Exon (uc002vfm.1/646324, exon 7 of 10)	216279384	216300791	21408	2	2335	-186141	ENSG00000115414	FN1	fibronectin 1
chr16	55605979	55606692	714	3.99081	0	4.79816	-3.3881	0.00100803	0.0331234	Intron (uc002eie.4/54947, intron 11 of 13)	55600584	55601592	1009	1	84290	5395	ENSG00000256812	CAPNS2	calpain small subunit 2
chr6	80403892	80404615	724	4.27255	0	5.0799	-3.39837	0.0010087	0.0331234	Intron (uc003piz.1/83699, intron 2 of 3)	80451636	80451669	34	1	6086	-47021	ENSG00000252316	RNY4	RNA, Ro60-associated Y4
chr18	61100511	61101207	697	3.81342	0	4.62078	-3.37797	0.00100899	0.0331234	Distal Intergenic	61064267	61089752	25486	2	9525	-10759	ENSG00000119541	VPS4B	vacuolar protein sorting 4 homolog B
chr4	41625749	41627144	1396	4.54538	0	5.32604	-3.2599	0.00101	0.0331234	Intron (uc003gvu.4/22998, intron 8 of 26)	41615483	41702061	86579	1	22998	10266	ENSG00000064042	LIMCH1	LIM and calponin homology domains 1
chr21	33515113	33516462	1350	5.27004	0.583314	6.05318	-3.28954	0.00101023	0.0331234	Distal Intergenic	33452794	33458608	5815	2	100551499	-56505		LINC00159	long intergenic non-protein coding RNA 159
chr1	184357447	184357913	467	3.349	0	4.15636	-3.33967	0.00101047	0.0331234	Intron (uc001gqv.1/81563, intron 1 of 5)	184356150	184598155	242006	1	81563	1297	ENSG00000116667	C1orf21	chromosome 1 open reading frame 21
chr15	63788249	63788998	750	4.46657	0	5.27392	-3.40179	0.00101083	0.0331234	Distal Intergenic	63796710	63866602	69893	1	9960	-7712	ENSG00000140455	USP3	ubiquitin specific peptidase 3
chr1	201499569	201500585	1017	3.58411	0	4.39147	-3.36119	0.00101122	0.0331234	Distal Intergenic	201489032	201489720	689	1	376693	10537		RPS10P7	ribosomal protein S10 pseudogene 7
chr6	106913942	106914640	699	4.55022	0	5.34433	-3.36022	0.00101232	0.0331392	Distal Intergenic	106959305	107018334	59030	1	202	-44665	ENSG00000112297	CRYBG1	crystallin beta-gamma domain containing 1
chr9	80910686	80912316	1631	3.43131	0	4.23866	-3.34715	0.00101341	0.0331497	Promoter (<=1kb)	80912059	80945009	32951	1	29968	0	ENSG00000135069	PSAT1	phosphoserine aminotransferase 1
chr5	52094876	52095588	713	3.35742	0	4.16477	-3.33917	0.00101419	0.0331497	Intron (uc003jos.3/53918, intron 1 of 2)	52083774	52098452	14679	1	53918	11102	ENSG00000152684	PELO	pelota mRNA surveillance and ribosome rescue factor
chr12	106811881	106812617	737	3.56857	0	4.37593	-3.35918	0.00101448	0.0331497	Intron (uc001tlp.3/55703, intron 12 of 27)	106751860	106903976	152117	1	55703	60021	ENSG00000013503	POLR3B	RNA polymerase III subunit B
chr17	55109572	55110260	689	4.3204	0	5.11221	-3.33738	0.0010162	0.0331856	Distal Intergenic	55122839	55124156	1318	1	376412	-12579	ENSG00000261192	RNF126P1	ring finger protein 126 pseudogene 1
chr2	83792178	83793173	996	3.74706	0	4.55442	-3.37197	0.00101707	0.0331938	Distal Intergenic	83083927	83084893	967	1	1720	708251		DHFRP3	dihydrofolate reductase pseudogene 3
chr1	234734510	234735239	730	3.30309	0	4.11045	-3.33285	0.00101822	0.0332114	Distal Intergenic	234740015	234743860	3846	2	359948	8621	ENSG00000168264	IRF2BP2	interferon regulatory factor 2 binding protein 2
chr2	144238639	144239305	667	3.56784	0	4.3752	-3.35752	0.00102122	0.0332752	Intron (uc002tvm.4/55843, intron 8 of 13)	144193163	144525921	332759	1	55843	45476	ENSG00000075884	ARHGAP15	Rho GTPase activating protein 15
chr10	74002453	74002972	520	3.36374	0	4.1711	-3.33756	0.00102141	0.0332752	Distal Intergenic	73855790	73976892	121103	2	51008	-25561	ENSG00000138303	ASCC1	activating signal cointegrator 1 complex subunit 1
chr8	93660330	93660991	662	3.86445	0	4.67181	-3.37724	0.00102327	0.0333066	Distal Intergenic	93725190	93798288	73099	2	441369	137297	ENSG00000248858	FLJ46284	uncharacterized LOC441369
chr5	68254422	68254938	517	3.75844	0	4.56579	-3.3708	0.00102362	0.0333066	Distal Intergenic	68389776	68400567	10792	1	64924	-134838	ENSG00000145740	SLC30A5	solute carrier family 30 member 5
chr16	837843	838159	317	2.49558	3.71797	0	3.38108	0.00102423	0.0333066	Promoter (<=1kb)	834974	837971	2998	2	113000	0	ENSG00000007376	RPUSD1	RNA pseudouridine synthase domain containing 1
chr3	53915387	53916220	834	3.91634	5.12225	0	3.3989	0.00102584	0.0333354	Promoter (<=1kb)	53901094	53915851	14758	2	93973	0	ENSG00000113812	ACTR8	actin related protein 8
chrX	19793706	19794578	873	3.85685	0	4.6642	-3.3761	0.0010267	0.0333354	Intron (uc004czl.3/30011, intron 1 of 16)	19552083	19817917	265835	2	30011	23339	ENSG00000147010	SH3KBP1	SH3 domain containing kinase binding protein 1
chr13	94956810	94957583	774	4.33679	0	5.12879	-3.33667	0.00102756	0.0333354	Intron (uc010tig.1/10082, intron 5 of 5)	95091841	95131936	40096	2	1638	174353	ENSG00000080166	DCT	dopachrome tautomerase
chr15	65595884	65596728	845	3.26238	0	4.06974	-3.32559	0.00102759	0.0333354	Distal Intergenic	65550437	65579018	28582	2	54956	-16866	ENSG00000138617	PARP16	poly(ADP-ribose) polymerase family member 16
chr11	86635063	86636642	1580	4.70688	0	5.51423	-3.39839	0.00102838	0.0333409	Intron (uc001pcc.1/11098, intron 2 of 4)	86656717	86666440	9724	2	8322	29798	ENSG00000174804	FZD4	frizzled class receptor 4
chrX	130368247	130369077	831	3.33507	0	4.14243	-3.33356	0.00103088	0.0334021	Distal Intergenic	130418140	130423035	4896	2	3547	53958	ENSG00000147255	IGSF1	immunoglobulin superfamily member 1
chr18	57290703	57292162	1460	4.19458	0	4.98097	-3.31909	0.00103291	0.0334477	Intron (uc002lib.3/147372, intron 2 of 10)	57098171	57364644	266474	2	147372	72482	ENSG00000183287	CCBE1	collagen and calcium binding EGF domains 1
chr2	142468848	142469874	1027	4.15036	0	4.95771	-3.38703	0.00103483	0.0334771	Intron (uc002tvj.1/53353, intron 2 of 90)	140988996	142889270	1900275	2	53353	419396	ENSG00000168702	LRP1B	LDL receptor related protein 1B
chr6	75583241	75584271	1031	3.61738	0	4.42474	-3.35762	0.00103561	0.0334771	Distal Intergenic	75887368	75898251	10884	2	1303	313980	ENSG00000111799	COL12A1	collagen type XII alpha 1 chain
chr2	142888770	142889607	838	3.70129	0	4.50865	-3.36388	0.00103605	0.0334771	Promoter (<=1kb)	140988996	142889270	1900275	2	53353	0	ENSG00000168702	LRP1B	LDL receptor related protein 1B
chr10	34348051	34348488	438	3.66341	0	4.47076	-3.36096	0.00103657	0.0334771	Distal Intergenic	34048641	34061608	12968	2	100505583	-286443	ENSG00000261683	LINC00838	long intergenic non-protein coding RNA 838
chrX	18360086	18360568	483	3.91137	0	4.71873	-3.37623	0.00103723	0.0334771	Intron (uc004cyk.3/10389, intron 1 of 15)	18257433	18372844	115412	2	10389	12276	ENSG00000102098	SCML2	Scm polycomb group protein like 2
chr2	107305806	107306424	619	3.8119	0	4.61925	-3.37045	0.00103754	0.0334771	Distal Intergenic	107418056	107502610	84555	2	84620	196186	ENSG00000144057	ST6GAL2	ST6 beta-galactoside alpha-2,6-sialyltransferase 2
chr1	150591794	150592741	948	5.08949	0.887264	5.86286	-3.21903	0.00104044	0.0335504	Distal Intergenic	150594599	150601609	7011	2	2029	8868	ENSG00000143420	ENSA	endosulfine alpha
chr7	147608884	147610316	1433	5.7736	2.69879	6.50564	-2.8514	0.00104258	0.0335994	Intron (uc003weu.2/26047, intron 14 of 23)	146991342	147254962	263621	2	100302191	-353922	ENSG00000221494	MIR548I4	microRNA 548i-4
chr3	114988322	114988920	599	3.64485	0	4.45221	-3.35788	0.00104329	0.0336022	Distal Intergenic	114406073	114866127	460055	2	26137	-122195	ENSG00000181722	ZBTB20	zinc finger and BTB domain containing 20
chr4	166541945	166542608	664	3.72823	0	4.53558	-3.36344	0.00104456	0.033621	Distal Intergenic	166307394	166307489	96	1	693163	234551	ENSG00000207559	MIR578	microRNA 578
chr16	68298986	68299976	991	3.90119	0	4.70855	-3.37351	0.00104512	0.033621	Promoter (<=1kb)	68298419	68335726	37308	1	9057	567	ENSG00000103064	SLC7A6	solute carrier family 7 member 6
chr1	240478205	240479169	965	6.33934	2.83699	7.09107	-3.03753	0.00104606	0.033631	Intron (uc010pyd.2/56776, intron 8 of 17)	240408560	240638489	229930	1	56776	69645	ENSG00000155816	FMN2	formin 2
chr3	30805701	30806523	823	3.3128	0	4.12016	-3.32629	0.00105145	0.0337715	Intron (uc003cep.2/339896, intron 14 of 14)	30767692	30936153	168462	2	339896	129630	ENSG00000144644	GADL1	glutamate decarboxylase like 1
chr20	34704899	34705464	566	3.34987	0	4.15722	-3.32947	0.00105279	0.0337715	Intron (uc002xeu.3/2036, intron 2 of 19)	34700258	34820721	120464	1	2036	4641	ENSG00000088367	EPB41L1	erythrocyte membrane protein band 4.1 like 1
chr15	65652688	65653242	555	3.17786	0	3.98521	-3.31001	0.00105313	0.0337715	Promoter (3-4kb)	65621728	65648710	26983	2	9543	-3978	ENSG00000174498	IGDCC3	immunoglobulin superfamily DCC subclass member 3
chr7	55514402	55514993	592	3.74776	0	4.55511	-3.36248	0.0010536	0.0337715	Distal Intergenic	55433141	55501435	68295	1	55915	81261	ENSG00000132434	LANCL2	LanC like 2
chrX	129860273	129861015	743	3.69072	0	4.49807	-3.35822	0.00105407	0.0337715	Intron (uc004evw.3/10495, intron 3 of 15)	129757357	129813722	56366	2	10495	-46551	ENSG00000165675	ENOX2	ecto-NOX disulfide-thiol exchanger 2
chr22	41253048	41253762	715	3.42066	4.61975	0	3.38059	0.00105455	0.0337715	Promoter (<=1kb)	41253085	41258785	5701	1	63929	0	ENSG00000196236	XPNPEP3	X-prolyl aminopeptidase 3
chr20	45625824	45626362	539	3.4151	0	4.22246	-3.33512	0.00105481	0.0337715	Intron (uc002xsm.3/2139, intron 2 of 15)	45618640	45817492	198853	1	2139	7184	ENSG00000064655	EYA2	EYA transcriptional coactivator and phosphatase 2
chr14	50438431	50438904	474	3.44806	0	4.25541	-3.33804	0.00105629	0.0337878	Distal Intergenic	50448430	50474238	25809	2	283551	35334	ENSG00000214900	LINC01588	long intergenic non-protein coding RNA 1588
chr6	46232180	46233073	894	3.50456	0	4.31191	-3.34312	0.00105657	0.0337878	Intron (uc003oyb.2/10231, intron 1 of 3)	46188467	46293629	105163	2	10231	60556	ENSG00000172348	RCAN2	regulator of calcineurin 2
chr10	112545386	112545947	562	3.84187	0	4.64922	-3.36693	0.0010578	0.033807	Intron (uc001kzf.2/282996, intron 5 of 13)	112628648	112630662	2015	2	282997	84715		PDCD4-AS1	PDCD4 antisense RNA 1
chrX	132676479	132677158	680	3.15215	0	3.9595	-3.30544	0.0010596	0.0338443	Intron (uc004exe.2/2719, intron 7 of 7)	132435064	132549205	114142	2	2239	-127274	ENSG00000076716	GPC4	glypican 4
chr2	163123905	163124951	1047	3.68192	0	4.48927	-3.35596	0.00106092	0.0338664	Exon (uc002uce.4/64135, exon 14 of 16)	163066130	163100045	33916	2	2191	-23860	ENSG00000078098	FAP	fibroblast activation protein alpha
chr3	79253499	79253973	475	3.48547	0	4.29283	-3.34006	0.00106264	0.0339013	Intron (uc003dqe.2/6091, intron 2 of 30)	78646388	79068609	422222	2	6091	-184890	ENSG00000169855	ROBO1	roundabout guidance receptor 1
chr3	155454038	155454664	627	3.8646	0	4.67195	-3.36584	0.00106665	0.0340092	Distal Intergenic	155197671	155421997	224327	2	23007	-32041	ENSG00000114805	PLCH1	phospholipase C eta 1
chr12	17746638	17747148	511	3.74564	0	4.553	-3.358	0.00106979	0.0340891	Distal Intergenic	17826233	17826328	96	1	100616279	-79085	ENSG00000283665	MIR3974	microRNA 3974
chr9	117892230	117892924	695	3.6025	0	4.40985	-3.34733	0.00107289	0.0341676	Distal Intergenic	117904097	118164923	260827	1	50514	-11173	ENSG00000173077	DELEC1	deleted in esophageal cancer 1
chr10	28767504	28768032	529	4.47696	0	5.26709	-3.33842	0.00107376	0.0341752	Distal Intergenic	28808846	28821283	12438	2	220906	53251		WAC-AS1	WAC antisense RNA 1 (head to head)
chr2	189835686	189836714	1029	3.2175	0	4.02486	-3.30986	0.00107793	0.0342333	Promoter (2-3kb)	189839099	189877472	38374	1	1281	-2385	ENSG00000168542	COL3A1	collagen type III alpha 1 chain
chr7	12822829	12823529	701	3.65759	0	4.46495	-3.34991	0.00107844	0.0342333	Distal Intergenic	12726911	12730558	3648	1	10124	95918	ENSG00000122644	ARL4A	ADP ribosylation factor like GTPase 4A
chr10	36409551	36410167	617	3.39772	0	4.20508	-3.32793	0.00107856	0.0342333	Distal Intergenic	35927177	35930362	3186	2	8325	-479189	ENSG00000177283	FZD8	frizzled class receptor 8
chr8	22811055	22811668	614	3.94938	0	4.75673	-3.36697	0.00107875	0.0342333	Distal Intergenic	22570765	22785421	214657	2	157310	-25634	ENSG00000134020	PEBP4	phosphatidylethanolamine binding protein 4
chrX	132971106	132971917	812	4.70603	0	5.48953	-3.2731	0.00107876	0.0342333	Intron (uc004exe.2/2719, intron 2 of 7)	132669776	133119673	449898	2	2719	147756	ENSG00000147257	GPC3	glypican 3
chr12	13325813	13326820	1008	5.04626	0.887264	5.81858	-3.20262	0.00107939	0.0342333	Distal Intergenic	13349602	13367734	18133	1	2012	-22782	ENSG00000134531	EMP1	epithelial membrane protein 1
chr4	53592891	53593433	543	3.89338	0	4.70074	-3.3636	0.00108113	0.0342683	Distal Intergenic	53579416	53579537	122	1	677810	13475	ENSG00000212588	SNORA26	small nucleolar RNA, H/ACA box 26
chr13	90552323	90553164	842	3.88745	0	4.6948	-3.36291	0.00108244	0.0342896	Distal Intergenic	90712501	90771971	59471	2	100874187	218807	ENSG00000261446	LINC00559	long intergenic non-protein coding RNA 559
chr7	46257840	46258684	845	6.33189	2.77483	7.08574	-3.03316	0.00108633	0.0343877	Distal Intergenic	45951844	45960871	9028	2	3486	-296969	ENSG00000146674	IGFBP3	insulin like growth factor binding protein 3
chr10	33927249	33928311	1063	3.77748	0	4.58483	-3.35567	0.00108681	0.0343877	Distal Intergenic	34048641	34061608	12968	2	100505583	133297	ENSG00000261683	LINC00838	long intergenic non-protein coding RNA 838
chr6	112335374	112336499	1126	4.16007	0	4.96742	-3.37122	0.00109324	0.0345389	Distal Intergenic	112375278	112390887	15610	1	8838	-38779	ENSG00000112761	CCN6	cellular communication network factor 6
chr13	78471453	78472631	1179	3.76171	0	4.56906	-3.35258	0.0010943	0.0345389	3' UTR	78469616	78492966	23351	2	1910	20335	ENSG00000136160	EDNRB	endothelin receptor type B
chr6	149714324	149714800	477	4.18623	0	4.99358	-3.37164	0.00109471	0.0345389	Intron (uc011eec.2/23118, intron 2 of 5)	149721495	149722182	688	1	387082	-6695	ENSG00000177688	SUMO4	small ubiquitin like modifier 4
chr21	24635456	24636719	1264	5.66484	1.58331	6.4352	-3.16412	0.00109479	0.0345389	Distal Intergenic	24733426	24757156	23731	2	266917	120437	ENSG00000228592	D21S2088E	D21S2088E
chr1	22856677	22857369	693	3.73704	0	4.5444	-3.3511	0.0010948	0.0345389	3' UTR	22828069	22838627	10559	1	9923	28608	ENSG00000184677	ZBTB40	zinc finger and BTB domain containing 40
chr6	39069572	39070245	674	4.53303	0	5.32203	-3.33753	0.00109663	0.0345765	Distal Intergenic	39071840	39082865	11026	2	55776	12620	ENSG00000112167	SAYSD1	SAYSVFN motif domain containing 1
chr15	64515957	64517272	1316	4.1588	0	4.96615	-3.36889	0.0011019	0.0347223	Intron (uc002ane.3/53944, intron 3 of 12)	64451473	64455354	3882	2	5479	-60603	ENSG00000166794	PPIB	peptidylprolyl isomerase B
chr1	71762340	71762993	654	3.76687	0	4.57423	-3.35065	0.0011043	0.0347546	Distal Intergenic	71547007	71703406	156400	1	100852410	215333		ZRANB2-DT	ZRANB2 divergent transcript
chrX	71533400	71534377	978	3.32001	0	4.12736	-3.31367	0.00110457	0.0347546	Distal Intergenic	71521488	71527037	5550	2	4435	-6363	ENSG00000125931	CITED1	Cbp/p300 interacting transactivator with Glu/Asp rich carboxy-terminal domain 1
chr2	239908805	239909802	998	3.76399	0	4.57134	-3.35036	0.00110486	0.0347546	Distal Intergenic	239840998	239847965	6968	2	401039	-60840	ENSG00000227744	LINC01940	long intergenic non-protein coding RNA 1940
chr7	80213985	80214532	548	3.3823	0	4.18966	-3.32056	0.00110578	0.0347635	Intron (uc003uhc.3/948, intron 4 of 16)	80231504	80303734	72231	1	948	-16972	ENSG00000135218	CD36	CD36 molecule
chr9	27527044	27527562	519	3.32463	0	4.13199	-3.31468	0.00110669	0.0347639	Intron (uc003zqn.3/79817, intron 1 of 3)	27325207	27529850	204644	2	79817	2288	ENSG00000120162	MOB3B	MOB kinase activator 3B
chr4	44625204	44626080	877	3.7578	0	4.56516	-3.34939	0.00110749	0.0347639	Intron (uc021xnx.1/285525, intron 5 of 5)	44624354	44653658	29305	2	285525	27578	ENSG00000177752	YIPF7	Yip1 domain family member 7
chr3	79411579	79412652	1074	3.68887	0	4.49623	-3.34446	0.00110773	0.0347639	Intron (uc003dqe.2/6091, intron 2 of 30)	78646388	79068609	422222	2	6091	-342970	ENSG00000169855	ROBO1	roundabout guidance receptor 1
chr6	163684119	163684781	663	4.08554	0	4.89289	-3.36444	0.00110955	0.0347726	Intron (uc003qua.3/135138, intron 5 of 6)	163731017	163745505	14489	2	285796	60724	ENSG00000281692	PACRG-AS1	PACRG antisense RNA 1
chr7	39989557	39990702	1146	3.64125	4.84366	0	3.37259	0.0011103	0.0347726	Promoter (<=1kb)	39989959	40136733	146775	1	8621	0	ENSG00000065883	CDK13	cyclin dependent kinase 13
chr2	128051009	128051759	751	3.07339	4.29578	0	3.37328	0.00111056	0.0347726	Promoter (<=1kb)	128014866	128051657	36792	2	2071	0	ENSG00000163161	ERCC3	ERCC excision repair 3, TFIIH core complex helicase subunit
chr15	38669377	38670147	771	3.7818	0	4.58915	-3.35004	0.00111059	0.0347726	Distal Intergenic	38746328	38773829	27502	1	283742	-76181	ENSG00000171262	FAM98B	family with sequence similarity 98 member B
chr5	16776544	16776966	423	3.5893	0	4.39665	-3.33686	0.00111198	0.0347822	Intron (uc003jft.4/4651, intron 9 of 40)	16662016	16766307	104292	2	4651	-10237	ENSG00000145555	MYO10	myosin X
chr1	50859615	50860441	827	3.89738	0	4.70474	-3.35594	0.00111218	0.0347822	Distal Intergenic	50883223	50887304	4082	2	63950	26863	ENSG00000142700	DMRTA2	DMRT like family A2
chr1	158979494	158980096	603	3.34859	0	4.15595	-3.31502	0.00111355	0.0347847	Promoter (<=1kb)	158979682	159024945	45264	1	3428	0	ENSG00000163565	IFI16	interferon gamma inducible protein 16
chr17	53664643	53665312	670	3.39308	0	4.20043	-3.31887	0.00111387	0.0347847	Distal Intergenic	53796988	53800225	3238	2	55273	134913	ENSG00000166292	TMEM100	transmembrane protein 100
chr1	213142113	213142686	574	3.21737	0	4.02472	-3.30146	0.0011142	0.0347847	3' UTR	213124681	213164927	40247	1	79805	17432	ENSG00000143494	VASH2	vasohibin 2
chr5	146510141	146510863	723	3.52158	0	4.32893	-3.33021	0.00111721	0.0347999	Distal Intergenic	145969067	146461083	492017	2	5521	-49058	ENSG00000156475	PPP2R2B	protein phosphatase 2 regulatory subunit Bbeta
chr2	29951845	29952950	1106	5.90749	1.96291	6.67412	-3.15066	0.00111768	0.0347999	Intron (uc002rmy.3/238, intron 1 of 28)	29415640	30144477	728838	2	238	191527	ENSG00000171094	ALK	ALK receptor tyrosine kinase
chr7	112206371	112207209	839	3.42076	0	4.22811	-3.32093	0.00111781	0.0347999	Distal Intergenic	112121066	112130943	9878	1	286006	85305	ENSG00000181016	LSMEM1	leucine rich single-pass membrane protein 1
chr12	49653302	49654487	1186	3.67857	0	4.48593	-3.34148	0.00111822	0.0347999	Promoter (4-5kb)	49658865	49667113	8249	1	84790	-4378	ENSG00000167553	TUBA1C	tubulin alpha 1c
chr17	2355445	2356216	772	3.42384	0	4.2312	-3.32152	0.0011186	0.0347999	Intron (uc002fut.3/79066, intron 6 of 9)	2310275	2318730	8456	2	284009	-36715		LOC284009	uncharacterized LOC284009
chr11	10900256	10900676	421	2.18761	3.41	0	3.33886	0.00111871	0.0347999	Exon (uc001mjl.2/729013, exon 3 of 3)	10879810	10900823	21014	1	729013	20446	ENSG00000247271	ZBED5-AS1	ZBED5 antisense RNA 1
chr13	25860945	25861702	758	2.59957	3.82197	0	3.36036	0.0011192	0.0347999	Promoter (<=1kb)	25802307	25861704	59398	2	9107	2	ENSG00000139505	MTMR6	myotubularin related protein 6
chr1	64110838	64111900	1063	3.31189	0	4.11925	-3.30954	0.00112063	0.0348231	Intron (uc001dbh.3/5236, intron 7 of 10)	64088887	64125916	37030	1	5236	21951	ENSG00000079739	PGM1	phosphoglucomutase 1
chr22	31432534	31433475	942	3.94396	0	4.75131	-3.35551	0.00112169	0.0348231	Distal Intergenic	31477282	31500610	23329	1	6525	-43807	ENSG00000183963	SMTN	smoothelin
chr1	14869957	14870435	479	3.77717	0	4.58453	-3.34655	0.00112306	0.0348231	Distal Intergenic	14925213	15394651	469439	1	23254	-54778	ENSG00000189337	KAZN	kazrin, periplakin interacting protein
chr18	24993416	24994441	1026	5.4805	2.16828	6.22423	-2.93206	0.00112357	0.0348231	Intron (uc002kwf.2/uc002kwf.2, intron 3 of 4)	24495595	24765302	269708	2	83539	-228114	ENSG00000154080	CHST9	carbohydrate sulfotransferase 9
chr13	78490529	78491223	695	3.41326	0	4.22061	-3.31925	0.00112402	0.0348231	Intron (uc001vko.2/1910, intron 1 of 6)	78469616	78492966	23351	2	1910	1743	ENSG00000136160	EDNRB	endothelin receptor type B
chr1	171079808	171080613	806	4.22835	0	5.0357	-3.36485	0.00112427	0.0348231	Exon (uc001ghh.3/2328, exon 6 of 9)	171070869	171070947	79	2	100302178	-8861	ENSG00000221390	MIR1295A	microRNA 1295a
chr3	143247808	143248481	674	3.7062	0	4.51356	-3.34194	0.00112472	0.0348231	Intron (uc003evn.3/285195, intron 9 of 15)	143061088	143065913	4826	1	100885796	186720	ENSG00000240012	SLC9A9-AS1	SLC9A9 antisense RNA 1
chr13	107184017	107185508	1492	3.98771	0	4.79507	-3.35667	0.00112512	0.0348231	Intron (uc001vqi.3/1948, intron 1 of 4)	107142079	107187388	45310	2	1948	1880	ENSG00000125266	EFNB2	ephrin B2
chr9	111547229	111548264	1036	3.31338	0	4.12074	-3.30888	0.00112597	0.0348296	Distal Intergenic	111616869	111618275	1407	2	10880	70011	ENSG00000148156	ACTL7B	actin like 7B
chr13	43388901	43390149	1249	4.95363	0.583314	5.73077	-3.2105	0.00112788	0.0348685	Distal Intergenic	43355686	43365685	10000	1	144809	33215	ENSG00000179813	FAM216B	family with sequence similarity 216 member B
chr21	23573096	23574052	957	4.74974	0	5.53396	-3.2685	0.00113219	0.0349816	Distal Intergenic	23470936	23488847	17912	1	54143	102160	ENSG00000184856	LINC00308	long intergenic non-protein coding RNA 308
chr15	58725427	58726210	784	2.82693	0	3.63428	-3.24466	0.00113337	0.0349981	Intron (uc010bfz.1/3990, intron 2 of 8)	58724192	58861073	136882	1	3990	1235	ENSG00000166035	LIPC	lipase C, hepatic type
chr20	4345736	4346415	680	3.60535	0	4.4127	-3.33259	0.00113464	0.0350174	Distal Intergenic	4201278	4229659	28382	2	146	-116077	ENSG00000171873	ADRA1D	adrenoceptor alpha 1D
chr21	35643709	35644911	1203	5.22204	1.58331	5.97888	-3.03604	0.0011353	0.0350177	Distal Intergenic	35552978	35562220	9243	1	114036	90731	ENSG00000227456	LINC00310	long intergenic non-protein coding RNA 310
chr12	26198756	26200469	1714	5.3671	1.44964	6.13295	-3.1246	0.0011402	0.0351441	Intron (uc001rgw.2/11228, intron 2 of 2)	26205491	26225807	20317	1	11228	-5022	ENSG00000123094	RASSF8	Ras association domain family member 8
chr1	95478758	95480534	1777	5.59262	1.94388	6.34981	-3.05346	0.00114121	0.0351441	Intron (uc001dra.2/199857, intron 3 of 3)	95448279	95538507	90229	2	199857	57973	ENSG00000172339	ALG14	ALG14 UDP-N-acetylglucosaminyltransferase subunit
chr7	19069896	19070843	948	4.46587	0	5.25918	-3.3219	0.00114135	0.0351441	Distal Intergenic	19155091	19157295	2205	2	7291	86452	ENSG00000122691	TWIST1	twist family bHLH transcription factor 1
chr1	200494397	200495244	848	3.93874	0	4.74609	-3.34947	0.00114504	0.0352374	Distal Intergenic	200520625	200587966	67342	2	9928	92722	ENSG00000118193	KIF14	kinesin family member 14
chr7	64344085	64344696	612	3.0481	0	3.85545	-3.27345	0.00114621	0.0352533	Intron (uc003ttk.1/uc003ttk.1, intron 2 of 2)	64342871	64391955	49085	1	10793	1214	ENSG00000198039	ZNF273	zinc finger protein 273
chr8	54312122	54312710	589	3.18311	0	3.99046	-3.2905	0.00114779	0.0352683	Distal Intergenic	54138276	54164194	25919	2	4986	-147928	ENSG00000082556	OPRK1	opioid receptor kappa 1
chr13	112842608	112844108	1501	4.87596	0	5.66213	-3.28256	0.001148	0.0352683	Distal Intergenic	112721913	112726020	4108	1	6656	120695	ENSG00000182968	SOX1	SRY-box transcription factor 1
chr3	116996315	116997155	841	5.55625	1.80571	6.31692	-3.07064	0.00115008	0.0353065	Distal Intergenic	116428635	116435887	7253	1	285194	567680	ENSG00000243197	TUSC7	tumor suppressor candidate 7
chr5	155821649	155822180	532	3.15615	0	3.9635	-3.28601	0.00115056	0.0353065	Intron (uc003lwa.1/6444, intron 6 of 8)	155753767	156194798	441032	1	6444	67882	ENSG00000170624	SGCD	sarcoglycan delta
chr16	55474950	55475679	730	3.5835	0	4.39085	-3.32688	0.00115294	0.0353595	Distal Intergenic	55513081	55540586	27506	1	4313	-37402	ENSG00000087245	MMP2	matrix metallopeptidase 2
chr8	93485597	93486266	670	3.59324	0	4.40059	-3.32666	0.00115631	0.0353925	Distal Intergenic	93725190	93798288	73099	2	441369	312022	ENSG00000248858	FLJ46284	uncharacterized LOC441369
chr5	134769251	134769797	547	3.23614	0	4.0435	-3.29333	0.00115633	0.0353925	Distal Intergenic	134779904	134783038	3135	2	140947	13241	ENSG00000251380	DCANP1	dendritic cell associated nuclear protein
chr3	4624816	4625734	919	3.95872	0	4.76607	-3.34739	0.00115697	0.0353925	Intron (uc010hbz.3/3708, intron 4 of 9)	4535032	4889524	354493	1	3708	89784	ENSG00000150995	ITPR1	inositol 1,4,5-trisphosphate receptor type 1
chr3	194875658	194876523	866	3.36359	0	4.17095	-3.3068	0.0011572	0.0353925	Intron (uc003ful.3/152002, intron 4 of 4)	194868600	194873585	4986	1	101410543	7058	ENSG00000230266	XXYLT1-AS2	XXYLT1 antisense RNA 2
chr5	3643706	3644409	704	3.87758	0	4.68494	-3.34337	0.00115825	0.0353925	Distal Intergenic	3596168	3601517	5350	1	79192	47538	ENSG00000170549	IRX1	iroquois homeobox 1
chr1	235263543	235264050	508	3.18955	0	3.9969	-3.28898	0.00115828	0.0353925	Distal Intergenic	235291118	235291252	135	2	677802	27202	ENSG00000207181	SNORA14B	small nucleolar RNA, H/ACA box 14B
chr14	64579343	64580376	1034	3.54315	0	4.3505	-3.32222	0.00115985	0.0353925	Exon (uc001xgl.3/23224, exon 66 of 116)	64565443	64600918	35476	1	23224	13900	ENSG00000054654	SYNE2	spectrin repeat containing nuclear envelope protein 2
chr6	66405682	66406173	492	3.12424	0	3.9316	-3.28128	0.00116004	0.0353925	Intron (uc011dxu.1/346007, intron 1 of 42)	64429876	66417118	1987243	2	346007	10945	ENSG00000188107	EYS	eyes shut homolog
chr18	19776783	19777204	422	3.2882	0	4.09555	-3.29874	0.00116021	0.0353925	Intron (uc002ktt.2/2627, intron 6 of 6)	19750894	19782491	31598	1	2627	25889	ENSG00000141448	GATA6	GATA binding protein 6
chr16	48251504	48252005	502	3.96421	0	4.75164	-3.26157	0.00116058	0.0353925	Promoter (2-3kb)	48220864	48249255	28392	2	85320	-2249	ENSG00000121270	ABCC11	ATP binding cassette subfamily C member 11
chr2	231552182	231552859	678	3.98565	0	4.77338	-3.26478	0.00116165	0.0354051	Distal Intergenic	231555636	231565244	9609	2	151475	12385	ENSG00000226125	LINC01907	long intergenic non-protein coding RNA 1907
chr2	204512938	204513450	513	3.2428	0	4.05015	-3.29289	0.00116404	0.0354158	Distal Intergenic	204571198	204594495	23298	1	940	-57748	ENSG00000178562	CD28	CD28 molecule
chr11	86992482	86993459	978	3.85064	0	4.658	-3.34064	0.00116428	0.0354158	Intron (uc001pch.3/65084, intron 6 of 14)	86748886	87039876	290991	1	65084	243596	ENSG00000166575	TMEM135	transmembrane protein 135
chr1	211724952	211725986	1035	3.5846	0	4.39196	-3.32416	0.00116444	0.0354158	Distal Intergenic	211748381	211752099	3719	2	7779	26113	ENSG00000170385	SLC30A1	solute carrier family 30 member 1
chr4	22487276	22488322	1047	3.76087	0	4.56823	-3.33555	0.00116463	0.0354158	Intron (uc003gqm.2/166647, intron 1 of 18)	22388997	22517677	128681	2	166647	29355	ENSG00000152990	ADGRA3	adhesion G protein-coupled receptor A3
chrX	114859832	114860418	587	3.29603	0	4.10339	-3.29831	0.00116574	0.0354296	Intron (uc010nqf.3/5358, intron 4 of 5)	114874712	114885179	10468	1	5358	-14294	ENSG00000102024	PLS3	plastin 3
chr11	24538223	24538654	432	3.35637	0	4.16372	-3.30441	0.00116821	0.0354845	Intron (uc001mqs.3/338645, intron 1 of 11)	24518516	25104186	585671	1	338645	19707	ENSG00000187398	LUZP2	leucine zipper protein 2
chrX	135961478	135962851	1374	2.47536	3.69775	0	3.34244	0.00116948	0.0355031	Promoter (<=1kb)	135961358	135961430	73	2	26787	-48	ENSG00000206979	SNORD61	small nucleolar RNA, C/D box 61
chr4	72267165	72267869	705	5.43124	1.66906	6.19229	-3.07719	0.00117053	0.035514	Intron (uc003hfy.3/8671, intron 7 of 25)	72313363	72437804	124442	1	8671	-45494	ENSG00000080493	SLC4A4	solute carrier family 4 member 4
chr12	123928896	123929532	637	4.67049	0	5.46567	-3.33012	0.00117115	0.035514	Distal Intergenic	123899936	123921264	21329	2	196383	-7632	ENSG00000150977	RILPL2	Rab interacting lysosomal protein like 2
chr16	60515339	60515938	600	4.53951	0	5.34687	-3.35563	0.0011749	0.0355671	Distal Intergenic	59788045	59789095	1051	2	644649	-726244		APOOP5	apolipoprotein O pseudogene 5
chr6	19161435	19162090	656	3.82938	0	4.63674	-3.33659	0.00117634	0.0355671	Intron (uc003ncu.1/uc003ncu.1, intron 3 of 10)	18572015	18572111	97	1	693125	589420	ENSG00000207775	MIR548A1	microRNA 548a-1
chr18	55513374	55513878	505	3.2973	0	4.10466	-3.29594	0.00117879	0.0355671	Distal Intergenic	55313659	55470327	156669	2	5205	-43047	ENSG00000081923	ATP8B1	ATPase phospholipid transporting 8B1
chr14	65168284	65168889	606	3.42873	0	4.23608	-3.30783	0.00117896	0.0355671	Promoter (2-3kb)	65171193	65211060	39868	1	26030	-2304	ENSG00000126822	PLEKHG3	pleckstrin homology and RhoGEF domain containing G3
chr21	33745025	33745639	615	3.30142	0	4.10877	-3.29619	0.00117897	0.0355671	Intron (uc002ypn.2/9875, intron 7 of 38)	33749496	33749631	136	2	677846	3992	ENSG00000200792	SNORA80A	small nucleolar RNA, H/ACA box 80A
chr20	20878321	20878973	653	3.48565	0	4.293	-3.31304	0.00117965	0.0355671	Distal Intergenic	20370272	20693266	322995	2	57186	-185055	ENSG00000188559	RALGAPA2	Ral GTPase activating protein catalytic subunit alpha 2
chr4	38334461	38335446	986	3.43985	0	4.24721	-3.30871	0.00117977	0.0355671	Distal Intergenic	38121575	38140796	19222	1	23216	212886	ENSG00000065882	TBC1D1	TBC1 domain family member 1
chr12	15309931	15310629	699	4.29543	0	5.08324	-3.29701	0.00118082	0.0355671	Intron (uc001rcs.3/85004, intron 1 of 3)	15260716	15370563	109848	2	85004	59934	ENSG00000134533	RERG	RAS like estrogen regulated growth inhibitor
chr2	47962204	47962968	765	3.73732	0	4.54467	-3.33022	0.00118206	0.0355671	Distal Intergenic	48010221	48028471	18251	1	2956	-47253	ENSG00000116062	MSH6	mutS homolog 6
chr11	7593527	7594130	604	3.59401	0	4.40137	-3.32079	0.00118215	0.0355671	Promoter (3-4kb)	7597998	7673075	75078	1	8495	-3868	ENSG00000166387	PPFIBP2	PPFIA binding protein 2
chr9	117548112	117548869	758	4.17122	0	4.96133	-3.28381	0.00118256	0.0355671	3' UTR	117546915	117554810	7896	2	9966	5941	ENSG00000181634	TNFSF15	TNF superfamily member 15
chr12	107504198	107504871	674	3.66724	0	4.4746	-3.32579	0.00118268	0.0355671	Distal Intergenic	107385143	107487635	102493	2	1407	-16563	ENSG00000008405	CRY1	cryptochrome circadian regulator 1
chr22	27922394	27923620	1227	3.7458	0	4.55315	-3.3305	0.00118305	0.0355671	Distal Intergenic	28144265	28187871	43607	2	4330	264251	ENSG00000169184	MN1	MN1 proto-oncogene, transcriptional regulator
chr2	117542956	117543440	485	4.19919	0	5.00655	-3.3484	0.00118466	0.0355671	Distal Intergenic	118572255	118589953	17699	1	8886	-1028815	ENSG00000088205	DDX18	DEAD-box helicase 18
chr6	2547083	2547932	850	3.74478	0	4.55213	-3.33004	0.00118475	0.0355671	Distal Intergenic	2622972	2635298	12327	2	154386	87366	ENSG00000164385	LINC01600	long intergenic non-protein coding RNA 1600
chr5	96454662	96455290	629	3.36397	0	4.17133	-3.3014	0.00118499	0.0355671	Intron (uc003kmy.4/167410, intron 2 of 5)	96427574	96478520	50947	2	167410	23230	ENSG00000145721	LIX1	limb and CNS expressed 1
chr2	220562692	220563359	668	2.95702	0	3.76438	-3.25209	0.0011851	0.0355671	Distal Intergenic	220496690	220502533	5844	1	6508	66002	ENSG00000114923	SLC4A3	solute carrier family 4 member 3
chr17	68847755	68848122	368	3.28925	0	4.0966	-3.29395	0.0011854	0.0355671	Distal Intergenic	68165676	68176183	10508	1	3759	682079	ENSG00000123700	KCNJ2	potassium inwardly rectifying channel subfamily J member 2
chr7	4170845	4171750	906	4.23773	0	5.04508	-3.34908	0.00118544	0.0355671	Intron (uc003smx.3/221935, intron 27 of 44)	4169317	4308631	139315	1	221935	1528	ENSG00000146555	SDK1	sidekick cell adhesion molecule 1
chr18	58577714	58578175	462	3.80486	0	4.61221	-3.33248	0.00118824	0.0356124	Distal Intergenic	59000988	59222365	221378	1	28316	-422813	ENSG00000101542	CDH20	cadherin 20
chr9	13144084	13145428	1345	3.67043	0	4.47779	-3.32427	0.00118827	0.0356124	Promoter (4-5kb)	13105703	13140038	34336	2	8777	-4046	ENSG00000107186	MPDZ	multiple PDZ domain crumbs cell polarity complex component
chr17	59811687	59812240	554	3.5928	0	4.40016	-3.31837	0.00119261	0.0357186	Intron (uc002izk.2/83990, intron 16 of 19)	59762133	59858366	96234	2	83990	46126	ENSG00000136492	BRIP1	BRCA1 interacting helicase 1
chr13	44729805	44730677	873	4.17939	0	4.98675	-3.34579	0.00119314	0.0357186	Intron (uc001uzh.1/uc001uzh.1, intron 2 of 2)	44720606	44732358	11753	2	100874377	1681	ENSG00000235285	SMIM2-IT1	SMIM2 intronic transcript 1
chr5	68194932	68195808	877	3.16522	0	3.97258	-3.27818	0.00119483	0.0357493	Distal Intergenic	68389776	68400567	10792	1	64924	-193968	ENSG00000145740	SLC30A5	solute carrier family 30 member 5
chr9	27188830	27189293	464	3.97651	0	4.76412	-3.25667	0.00119668	0.0357663	Intron (uc003zqi.4/7010, intron 9 of 22)	27157820	27209229	51410	1	7010	31010	ENSG00000120156	TEK	TEK receptor tyrosine kinase
chr10	31256124	31257031	908	3.73212	0	4.53947	-3.32645	0.00119672	0.0357663	Intron (uc001ivn.3/220929, intron 2 of 7)	31133565	31288446	154882	2	220929	31415	ENSG00000183621	ZNF438	zinc finger protein 438
chr6	6640896	6641795	900	4.86358	0	5.65778	-3.33371	0.00120046	0.0358376	Intron (uc003mwy.1/9450, intron 3 of 4)	6649848	6655216	5369	1	9450	-8053	ENSG00000112799	LY86	lymphocyte antigen 86
chr3	177651868	177653128	1261	3.32449	0	4.13184	-3.29357	0.00120069	0.0358376	Distal Intergenic	178136989	178175093	38105	1	100874330	-483861	ENSG00000223941	LINC01014	long intergenic non-protein coding RNA 1014
chr21	28673283	28674074	792	3.59543	0	4.40278	-3.31652	0.0012015	0.0358376	Distal Intergenic	28290231	28339439	49209	2	11096	-333844	ENSG00000154736	ADAMTS5	ADAM metallopeptidase with thrombospondin type 1 motif 5
chr5	157187405	157187822	418	3.6152	0	4.42255	-3.318	0.00120176	0.0358376	Exon (uc003lxf.1/uc003lxf.1, exon 1 of 1)	157170755	157183746	12992	1	134353	16650	ENSG00000155858	LSM11	LSM11, U7 small nuclear RNA associated
chr6	132508516	132509355	840	4.02769	0	4.83505	-3.33892	0.00120247	0.0358388	Distal Intergenic	132455118	132490514	35397	1	100507254	53398	ENSG00000228495	LINC01013	long intergenic non-protein coding RNA 1013
chr14	103071414	103071876	463	3.8954	0	4.70276	-3.33341	0.00120322	0.0358413	Intron (uc001ymb.4/23186, intron 2 of 11)	103058996	103196913	137918	1	23186	12418	ENSG00000089902	RCOR1	REST corepressor 1
chr6	24489847	24490576	730	3.45873	0	4.26609	-3.30531	0.00120395	0.0358432	Promoter (<=1kb)	24426062	24489850	63789	2	2822	0	ENSG00000112293	GPLD1	glycosylphosphatidylinositol specific phospholipase D1
chr8	14565023	14566452	1430	3.44731	0	4.25467	-3.30399	0.00120468	0.0358452	Intron (uc003wwq.3/137868, intron 1 of 7)	14710947	14711019	73	2	494332	144567	ENSG00000199127	MIR383	microRNA 383
chr15	101991474	101992550	1077	4.50358	0	5.29725	-3.3104	0.00120595	0.0358632	Intron (uc002bwy.3/5046, intron 2 of 22)	101844133	101983865	139733	2	5046	-7609	ENSG00000140479	PCSK6	proprotein convertase subtilisin/kexin type 6
chr22	41050074	41051201	1128	4.73432	0	5.51828	-3.25133	0.00120704	0.0358759	Distal Intergenic	40859225	41032690	173466	2	57591	-17384	ENSG00000196588	MRTFA	myocardin related transcription factor A
chr19	10609075	10609682	608	3.10766	0	3.91501	-3.26786	0.00121381	0.0360572	Intron (uc002moq.1/9817, intron 2 of 5)	10596796	10613481	16686	2	9817	3799	ENSG00000079999	KEAP1	kelch like ECH associated protein 1
chr17	36898540	36899289	750	3.32249	0	4.12985	-3.29053	0.00121471	0.0360639	Intron (uc002hqp.1/7703, intron 2 of 10)	36890150	36904561	14412	2	7703	5272	ENSG00000277258	PCGF2	polycomb group ring finger 2
chr15	39753591	39754245	655	3.73179	0	4.53914	-3.32172	0.00121652	0.0360978	Distal Intergenic	39873280	39889668	16389	1	7057	-119035	ENSG00000137801	THBS1	thrombospondin 1
chr11	111689727	111691091	1365	3.07753	0	3.88488	-3.2633	0.00121775	0.0361055	Intron (uc001ply.3/79796, intron 13 of 14)	111652919	111742004	89086	2	79796	50913	ENSG00000086848	ALG9	ALG9 alpha-1,2-mannosyltransferase
chr7	29029622	29030545	924	3.47451	0	4.28187	-3.303	0.00121855	0.0361055	Intron (uc003szy.2/100506497, intron 1 of 4)	29019583	29052985	33403	1	100506497	10039	ENSG00000272568	LOC100506497	uncharacterized LOC100506497
chr1	62319247	62319759	513	3.88313	0	4.69049	-3.3292	0.00121879	0.0361055	Intron (uc009waf.1/10207, intron 17 of 35)	62271120	62629176	358057	1	10207	48127	ENSG00000132849	PATJ	PATJ crumbs cell polarity complex component
chrX	102941606	102942558	953	3.31109	0	4.11844	-3.28718	0.00122051	0.0361103	Promoter (<=1kb)	102942212	102947484	5273	1	340544	0		MORF4L2-AS1	MORF4L2 antisense RNA 1
chr3	102188428	102189290	863	4.15965	0	4.96701	-3.33825	0.00122133	0.0361103	Exon (uc003dvs.1/131368, exon 16 of 18)	102153859	102198685	44827	1	131368	34569	ENSG00000170044	ZPLD1	zona pellucida like domain containing 1
chr11	122085632	122086537	906	3.75723	0	4.56458	-3.3218	0.00122149	0.0361103	Intron (uc009zbb.1/399959, intron 3 of 3)	121959811	122073770	113960	2	399959	-11862	ENSG00000255248	MIR100HG	mir-100-let-7a-2-mir-125b-1 cluster host gene
chr6	11278765	11279333	569	3.98872	0	4.79608	-3.33289	0.00122163	0.0361103	Intron (uc003mzw.3/4739, intron 3 of 9)	11200606	11232915	32310	2	4739	-45850	ENSG00000111859	NEDD9	neural precursor cell expressed, developmentally down-regulated 9
chr1	76008733	76009794	1062	4.8052	0	5.5903	-3.2582	0.00122466	0.0361803	Intron (uc001dgr.2/204962, intron 1 of 25)	75667816	76076799	408984	2	204962	67005	ENSG00000137968	SLC44A5	solute carrier family 44 member 5
chr1	7822563	7823366	804	3.91319	0	4.72054	-3.32889	0.00122564	0.0361894	Intron (uc001aoi.3/23261, intron 22 of 22)	7831329	7841492	10164	1	9341	-7963	ENSG00000049245	VAMP3	vesicle associated membrane protein 3
chr15	88626755	88627837	1083	5.01171	1.24168	5.77302	-3.08361	0.00122683	0.0362046	Intron (uc002bmh.2/4916, intron 10 of 15)	88520596	88576276	55681	2	4916	-50479	ENSG00000140538	NTRK3	neurotrophic receptor tyrosine kinase 3
chr5	126898394	126899251	858	3.68256	0	4.48991	-3.31596	0.00122885	0.0362443	Distal Intergenic	126853309	126890780	37472	1	133619	45085	ENSG00000164244	PRRC1	proline rich coiled-coil 1
chr4	31469185	31469879	695	3.75014	0	4.5575	-3.31965	0.00123089	0.0362772	Distal Intergenic	30722037	31148423	426387	1	5099	747148	ENSG00000169851	PCDH7	protocadherin 7
chr3	156018754	156019753	1000	4.5317	0.583314	5.29844	-3.09691	0.00123131	0.0362772	Intron (uc003far.2/7881, intron 1 of 13)	156008776	156256927	248152	1	7881	9978	ENSG00000169282	KCNAB1	potassium voltage-gated channel subfamily A regulatory beta subunit 1
chr1	201133598	201134176	579	3.26166	0	4.06901	-3.28078	0.00123258	0.0362805	Intron (uc001gwa.3/252839, intron 1 of 5)	201103900	201140702	36803	2	252839	6526	ENSG00000116857	TMEM9	transmembrane protein 9
chr12	14777357	14778012	656	4.13877	0	4.94613	-3.33495	0.00123277	0.0362805	Intron (uc001rcd.3/2984, intron 21 of 26)	14656597	14720791	64195	2	79887	-56566	ENSG00000121316	PLBD1	phospholipase B domain containing 1
chr4	166686232	166686938	707	5.26679	0.241675	6.05503	-3.29405	0.00123374	0.0362893	Distal Intergenic	166794410	166952111	157702	1	7092	-107472	ENSG00000038295	TLL1	tolloid like 1
chr13	26476147	26476556	410	3.5307	0	4.33806	-3.3045	0.00123461	0.0362951	Intron (uc001uqk.3/51761, intron 33 of 36)	26618735	26625198	6464	2	387914	148642	ENSG00000180730	SHISA2	shisa family member 2
chr6	222595	223471	877	4.73029	0.583314	5.50232	-3.14488	0.00123562	0.036305	Distal Intergenic	292101	350227	58127	1	56940	-68630	ENSG00000112679	DUSP22	dual specificity phosphatase 22
chr9	131320376	131321140	765	3.5492	0	4.35656	-3.3051	0.00123788	0.0363515	Intron (uc011mbg.2/6709, intron 1 of 24)	131314837	131395944	81108	1	6709	5539	ENSG00000197694	SPTAN1	spectrin alpha, non-erythrocytic 1
chr22	41789228	41789921	694	3.57366	0	4.38101	-3.30609	0.00124124	0.0364159	Intron (uc003azx.4/7008, intron 2 of 3)	41777933	41795332	17400	1	7008	11295	ENSG00000167074	TEF	TEF transcription factor, PAR bZIP family member
chr6	162621773	162622755	983	4.7575	0	5.54184	-3.24805	0.00124203	0.0364159	5' UTR	161768590	162683797	915208	2	5071	61042	ENSG00000185345	PRKN	parkin RBR E3 ubiquitin protein ligase
chr3	29326987	29327592	606	3.26769	0	4.07504	-3.27945	0.0012421	0.0364159	Intron (uc003cek.3/27303, intron 1 of 12)	29322803	30051886	729084	1	27303	4184	ENSG00000144642	RBMS3	RNA binding motif single stranded interacting protein 3
chr22	28836623	28837500	878	3.66383	0	4.47119	-3.31163	0.00124433	0.0364333	Intron (uc003adp.4/23331, intron 2 of 22)	28374002	29075853	701852	2	23331	238353	ENSG00000100154	TTC28	tetratricopeptide repeat domain 28
chr5	158633256	158633720	465	3.13316	0	3.94052	-3.26522	0.00124434	0.0364333	Promoter (<=1kb)	158584417	158634656	50240	2	153830	936	ENSG00000145860	RNF145	ring finger protein 145
chr11	111200413	111200848	436	3.39292	0	4.20028	-3.29051	0.00124472	0.0364333	Distal Intergenic	111218482	111218547	66	1	100616330	-17634	ENSG00000264032	MIR4491	microRNA 4491
chr12	1828121	1828788	668	3.38664	0	4.194	-3.28929	0.00125078	0.0365489	Intron (uc001qjm.3/79602, intron 1 of 7)	1800261	1897845	97585	1	79602	27860	ENSG00000006831	ADIPOR2	adiponectin receptor 2
chr2	222304415	222304983	569	3.38517	0	4.19253	-3.28928	0.00125087	0.0365489	Intron (uc002vmq.3/2043, intron 11 of 17)	222289929	222437001	147073	2	2043	132018	ENSG00000116106	EPHA4	EPH receptor A4
chr5	120141700	120142551	852	5.02537	0.583314	5.804	-3.20219	0.00125089	0.0365489	Distal Intergenic	119952832	120022964	70133	1	51334	188868	ENSG00000184838	PRR16	proline rich 16
chr13	37749380	37750684	1305	4.39438	0.158316	5.16854	-3.17436	0.00125262	0.0365489	Distal Intergenic	37677397	37679801	2405	2	122011	-69579	ENSG00000180138	CSNK1A1L	casein kinase 1 alpha 1 like
chr4	64558780	64559706	927	5.56004	2.16828	6.30725	-2.94591	0.0012548	0.0365489	Distal Intergenic	65144177	65147277	3101	2	253017	587571	ENSG00000205678	TECRL	trans-2,3-enoyl-CoA reductase like
chr12	96907481	96908579	1099	5.02617	0.583314	5.80481	-3.20133	0.00125581	0.0365489	Intron (uc009ztl.1/uc009ztl.1, intron 4 of 11)	96672039	96794366	122328	2	5128	-113115	ENSG00000059758	CDK17	cyclin dependent kinase 17
chr6	169072723	169073147	425	4.19738	0	5.00473	-3.33066	0.00125617	0.0365489	Distal Intergenic	169017922	169068674	50753	1	64094	54801	ENSG00000112562	SMOC2	SPARC related modular calcium binding 2
chr6	3888414	3889383	970	3.57377	0	4.38112	-3.30267	0.00125778	0.0365489	Distal Intergenic	3849632	3851551	1920	1	26240	38782	ENSG00000145945	FAM50B	family with sequence similarity 50 member B
chr1	227922220	227923000	781	3.13432	4.35671	0	3.33377	0.00125826	0.0365489	Promoter (<=1kb)	227922697	227964671	41975	1	116841	0	ENSG00000143740	SNAP47	synaptosome associated protein 47
chr8	66975969	66976424	456	3.74735	0	4.5547	-3.31314	0.00125912	0.0365489	Intron (uc003xvs.1/85479, intron 3 of 5)	66933791	67012755	78965	1	85479	42178	ENSG00000147570	DNAJC5B	DnaJ heat shock protein family (Hsp40) member C5 beta
chr15	70727797	70728861	1065	7.36396	4.47439	8.08537	-2.76541	0.00125982	0.0365489	Distal Intergenic	70946893	70994620	47728	2	55075	265759	ENSG00000137831	UACA	uveal autoantigen with coiled-coil domains and ankyrin repeats
chr8	68880267	68881401	1135	3.69609	0	4.50345	-3.31	0.0012606	0.0365489	Intron (uc003xxu.1/80243, intron 1 of 23)	68864603	69143897	279295	1	80243	15664	ENSG00000046889	PREX2	phosphatidylinositol-3,4,5-trisphosphate dependent Rac exchange factor 2
chr13	50159071	50159967	897	3.08541	4.3078	0	3.33313	0.00126081	0.0365489	Promoter (<=1kb)	50106082	50159719	53638	2	55213	0	ENSG00000136144	RCBTB1	RCC1 and BTB domain containing protein 1
chr7	6299745	6300608	864	3.61819	0	4.42555	-3.30495	0.00126091	0.0365489	Intron (uc003spt.3/9265, intron 1 of 12)	6201412	6312242	110831	2	9265	11634	ENSG00000008256	CYTH3	cytohesin 3
chr4	185394855	185396316	1462	4.34391	0	5.15126	-3.33187	0.00126095	0.0365489	Promoter (<=1kb)	185308876	185395726	86851	2	3660	0	ENSG00000168310	IRF2	interferon regulatory factor 2
chr1	62005550	62006311	762	3.58137	0	4.38872	-3.30215	0.00126197	0.0365489	Distal Intergenic	62119914	62121800	1887	1	414927	-113603		MGC34796	sepiapterin reductase (7,8-dihydrobiopterin:NADP+ oxidoreductase) pseudogene
chr20	57220238	57221026	789	3.23934	0	4.0467	-3.27274	0.00126226	0.0365489	Distal Intergenic	57226309	57254582	28274	1	8675	-5283	ENSG00000124222	STX16	syntaxin 16
chr1	183667363	183668018	656	3.55776	0	4.36512	-3.30059	0.00126239	0.0365489	Intron (uc010pof.1/23179, intron 1 of 11)	183615411	183622448	7038	2	403314	-44915	ENSG00000173627	APOBEC4	apolipoprotein B mRNA editing enzyme catalytic polypeptide like 4
chr6	48704076	48704835	760	3.84545	0	4.6528	-3.31728	0.00126255	0.0365489	Distal Intergenic	47845764	48078943	233180	2	442213	-625133	ENSG00000244694	PTCHD4	patched domain containing 4
chr9	126717157	126717697	541	4.41948	0	5.22683	-3.33218	0.00126275	0.0365489	Distal Intergenic	126175550	126692417	516868	2	57706	-24740	ENSG00000119522	DENND1A	DENN domain containing 1A
chr8	69937694	69938471	778	3.23363	0	4.04098	-3.27245	0.00126299	0.0365489	Intron (uc003xyc.1/100505718, intron 2 of 4)	69824038	70016425	192388	2	100505718	77954	ENSG00000253658	LINC01592	long intergenic non-protein coding RNA 1592
chr20	51742131	51743356	1226	3.68605	0	4.4934	-3.3085	0.00126403	0.0365489	Intron (uc002xwo.3/128553, intron 1 of 2)	51801822	52111869	310048	1	128553	-58466	ENSG00000182463	TSHZ2	teashirt zinc finger homeobox 2
chr9	75723926	75724512	587	4.02891	0	4.83626	-3.32406	0.00126481	0.0365489	Distal Intergenic	75515578	75695358	179781	2	216	-28568	ENSG00000165092	ALDH1A1	aldehyde dehydrogenase 1 family member A1
chr2	22043755	22045121	1367	5.56191	0.998352	6.34288	-3.22303	0.00126558	0.0365489	Distal Intergenic	21910306	21933524	23219	2	645949	-110231	ENSG00000229621	LINC01822	long intergenic non-protein coding RNA 1822
chr7	47418819	47419520	702	3.33733	0	4.14469	-3.282	0.00126561	0.0365489	Intron (uc003tnw.3/64759, intron 16 of 30)	47314752	47409218	94467	2	64759	-9601	ENSG00000136205	TNS3	tensin 3
chr2	39577387	39578106	720	4.26125	0	5.06861	-3.32932	0.00126671	0.036561	Intron (uc002rro.4/8491, intron 3 of 33)	39476407	39553102	76696	2	8491	-24285	ENSG00000011566	MAP4K3	mitogen-activated protein kinase kinase kinase kinase 3
chr5	81743541	81744379	839	3.86588	0	4.67323	-3.3164	0.00127059	0.0366535	Distal Intergenic	81600753	81614147	13395	1	92270	142788	ENSG00000205464	ATP6AP1L	ATPase H+ transporting accessory protein 1 like (pseudogene)
chr6	143014409	143015335	927	2.81688	0	3.62424	-3.21619	0.00127257	0.0366908	Distal Intergenic	142847592	142959026	111435	2	153910	-55383	ENSG00000236366	LOC153910	uncharacterized LOC153910
chrX	132780167	132780921	755	3.05967	0	3.86703	-3.2496	0.00127479	0.0367352	Intron (uc004exe.2/2719, intron 6 of 7)	132435064	132549205	114142	2	2239	-230962	ENSG00000076716	GPC4	glypican 4
chr12	70340558	70341315	758	3.96934	0	4.77669	-3.31934	0.00127654	0.0367473	Intron (uc001svu.1/uc001svu.1, intron 6 of 11)	70172754	70216984	44231	1	117177	167804	ENSG00000127328	RAB3IP	RAB3A interacting protein
chr6	85570011	85571204	1194	4.18042	0	4.98778	-3.3254	0.00127657	0.0367473	Distal Intergenic	85442216	85473954	31739	2	9096	-96057	ENSG00000112837	TBX18	T-box transcription factor 18
chr12	26776721	26777434	714	4.29738	0	5.10474	-3.32708	0.00127826	0.0367761	Exon (uc001rhg.3/3709, exon 24 of 57)	26540367	26647273	106907	2	3709	-129448	ENSG00000123104	ITPR2	inositol 1,4,5-trisphosphate receptor type 2
chr16	11677947	11678797	851	4.08638	0	4.87544	-3.25489	0.00127925	0.036785	Intron (uc002daz.3/9516, intron 1 of 3)	11641578	11680229	38652	2	9516	1432	ENSG00000189067	LITAF	lipopolysaccharide induced TNF factor
chr22	47357160	47357832	673	4.12793	0	4.93528	-3.32318	0.00128067	0.0368064	Intron (uc003bib.3/25771, intron 8 of 12)	47169824	47571342	401519	1	25771	187336	ENSG00000054611	TBC1D22A	TBC1 domain family member 22A
chr16	53163015	53164248	1234	3.43948	0	4.24684	-3.2872	0.00128166	0.0368152	Intron (uc002egy.3/80205, intron 1 of 38)	53189838	53361414	171577	1	80205	-25590	ENSG00000177200	CHD9	chromodomain helicase DNA binding protein 9
chr17	79625874	79626325	452	3.26965	0	4.07701	-3.27127	0.00128576	0.0369065	Promoter (2-3kb)	79617489	79623607	6119	2	5148	-2267	ENSG00000185527	PDE6G	phosphodiesterase 6G
chr10	13670539	13671835	1297	5.11982	0.691903	5.89816	-3.20175	0.0012865	0.0369065	Intron (uc001imp.3/8559, intron 9 of 9)	13629006	13697929	68924	1	8559	41533	ENSG00000165630	PRPF18	pre-mRNA processing factor 18
chr13	45289269	45289668	400	3.5498	0	4.35716	-3.29445	0.00128714	0.0369065	Distal Intergenic	45373640	45383766	10127	2	144817	94098	ENSG00000235097	LINC00330	long intergenic non-protein coding RNA 330
chr20	1410623	1411228	606	4.82906	0.998352	5.59229	-3.06406	0.00128801	0.0369065	Distal Intergenic	1352720	1373816	21097	2	2280	-36807	ENSG00000088832	FKBP1A	FKBP prolyl isomerase 1A
chr12	79801883	79803814	1932	6.79045	2.99835	7.55247	-3.07163	0.00128957	0.0369065	Intron (uc001sys.3/6857, intron 10 of 11)	79813037	79813101	65	1	100302136	-9223	ENSG00000221788	MIR1252	microRNA 1252
chrX	57957059	57958045	987	4.90214	1.24168	5.65975	-3.04531	0.00128988	0.0369065	Distal Intergenic	57931864	57937067	5204	2	7789	-19992	ENSG00000198205	ZXDA	zinc finger X-linked duplicated A
chr5	124511408	124512375	968	3.60784	0	4.41519	-3.29795	0.00129029	0.0369065	Distal Intergenic	123982372	124084500	102129	2	57507	-426908	ENSG00000168916	ZNF608	zinc finger protein 608
chr9	87370774	87372698	1925	4.16085	0	4.94673	-3.26042	0.00129032	0.0369065	Intron (uc004anv.1/4915, intron 14 of 14)	87366894	87492813	125920	1	4915	3880	ENSG00000148053	NTRK2	neurotrophic receptor tyrosine kinase 2
chr3	7480941	7481551	611	3.72712	0	4.51097	-3.20149	0.00129452	0.0369928	Intron (uc010hcf.2/2917, intron 5 of 11)	7493468	7678128	184661	1	2917	-11917	ENSG00000196277	GRM7	glutamate metabotropic receptor 7
chr1	155077974	155078730	757	2.95549	0	3.76284	-3.23343	0.00129471	0.0369928	Distal Intergenic	155100349	155107386	7038	1	1942	-21619	ENSG00000169242	EFNA1	ephrin A1
chr10	115282855	115283430	576	3.24761	0	4.05496	-3.26611	0.00129544	0.0369942	Distal Intergenic	115310590	115349360	38771	1	3026	-27160	ENSG00000148702	HABP2	hyaluronan binding protein 2
chr5	116073306	116075722	2417	6.95738	4.14687	7.6738	-2.72353	0.00129862	0.0370655	Distal Intergenic	115779251	115910551	131301	2	57556	-162755	ENSG00000092421	SEMA6A	semaphorin 6A
chr8	107309991	107310468	478	4.38111	0	5.16805	-3.28024	0.00129943	0.0370688	Intron (uc003ymf.3/55074, intron 1 of 15)	107282406	107764921	482516	1	55074	27585	ENSG00000164830	OXR1	oxidation resistance 1
chr3	166878458	166879259	802	4.14055	0	4.93028	-3.25695	0.00130157	0.0370942	Distal Intergenic	166958077	167098085	140009	2	79740	218826	ENSG00000169064	ZBBX	zinc finger B-box domain containing
chr2	43538293	43539019	727	5.3204	1.32028	6.08859	-3.10974	0.00130183	0.0370942	Intron (uc010far.3/63892, intron 16 of 22)	43454350	43455994	1645	1	100129726	83943	ENSG00000279873	LINC01126	long intergenic non-protein coding RNA 1126
chr9	114068179	114068632	454	3.44689	0	4.25424	-3.28384	0.00130238	0.0370942	Distal Intergenic	114089763	114090713	951	2	26248	22081	ENSG00000171133	OR2K2	olfactory receptor family 2 subfamily K member 2
chr13	97552145	97552673	529	3.64925	0	4.45661	-3.29785	0.00130349	0.0371061	Distal Intergenic	97593535	97636426	42892	2	100887754	83753		LINC00359	long intergenic non-protein coding RNA 359
chr2	214492714	214493498	785	3.25253	0	4.05988	-3.2658	0.0013058	0.0371385	Intron (uc010fuz.3/79582, intron 8 of 13)	214149140	214230140	81001	1	79582	343574	ENSG00000144451	SPAG16	sperm associated antigen 16
chr2	3045204	3045682	479	3.35347	0	4.16083	-3.27419	0.00130861	0.0371385	Intron (uc002qxh.1/uc002qxh.1, intron 3 of 6)	3192741	3323445	130705	2	7260	277763	ENSG00000032389	EIPR1	EARP complex and GARP complex interacting protein 1
chr20	3414360	3415126	767	3.73672	0	4.54407	-3.30124	0.00130994	0.0371385	Distal Intergenic	3303299	3388587	85289	2	25943	-25773	ENSG00000088854	DNAAF9	dynein axonemal assembly factor 9
chr3	177332701	177333278	578	3.36687	0	4.17423	-3.27562	0.00130999	0.0371385	Intron (uc031sch.1/100505566, intron 2 of 3)	177159709	177470492	310784	1	100505566	172992	ENSG00000228221	LINC00578	long intergenic non-protein coding RNA 578
chr15	72564268	72564821	554	3.27182	4.49422	0	3.31975	0.00131022	0.0371385	Promoter (<=1kb)	72533522	72563628	30107	2	56965	-640	ENSG00000137817	PARP6	poly(ADP-ribose) polymerase family member 6
chr15	84591542	84592194	653	3.49217	0	4.29953	-3.28567	0.00131076	0.0371385	Intron (uc010bmt.1/57188, intron 16 of 26)	84748939	84795353	46415	1	648809	-156745		EFL1P1	elongation factor like GTPase 1 pseudogene 1
chr20	51085565	51086385	821	4.19195	0	4.9993	-3.31756	0.00131082	0.0371385	Distal Intergenic	50767817	50808524	40708	2	55734	-277041	ENSG00000020256	ZFP64	ZFP64 zinc finger protein
chr22	26086593	26087560	968	3.63864	0	4.44599	-3.29556	0.00131084	0.0371385	Intron (uc010gux.3/157, intron 12 of 15)	26138120	26427007	288888	1	84700	-50560	ENSG00000133454	MYO18B	myosin XVIIIB
chr10	36459658	36462578	2921	7.19341	4.38506	7.90968	-2.72266	0.00131106	0.0371385	Distal Intergenic	35927177	35930362	3186	2	8325	-529296	ENSG00000177283	FZD8	frizzled class receptor 8
chr2	30447965	30448968	1004	4.33449	0	5.14185	-3.31954	0.00131152	0.0371385	Distal Intergenic	30454397	30482899	28503	1	81606	-5429	ENSG00000213626	LBH	LBH regulator of WNT signaling pathway
chr15	96146957	96150033	3077	5.95866	2.94016	6.68762	-2.80532	0.00131347	0.0371743	Distal Intergenic	95976322	96051076	74755	1	145820	170635	ENSG00000259134	LINC00924	long intergenic non-protein coding RNA 924
chr3	53358068	53358777	710	3.49763	0	4.30499	-3.28499	0.00131545	0.0372109	Intron (uc021wzi.1/55802, intron 3 of 9)	53317445	53381654	64210	2	55802	22877	ENSG00000272886	DCP1A	decapping mRNA 1A
chr3	151799194	151799900	707	5.5958	1.99835	6.35115	-3.0047	0.00131659	0.0372111	Distal Intergenic	151985829	152183569	197741	1	4154	-185929	ENSG00000152601	MBNL1	muscleblind like splicing regulator 1
chr8	51798940	51799948	1009	4.75111	0.302301	5.52987	-3.21254	0.00131684	0.0372111	Distal Intergenic	52232137	52322121	89985	2	137902	522173	ENSG00000147485	PXDNL	peroxidasin like
chr5	146373393	146374058	666	3.60687	0	4.41422	-3.292	0.00131797	0.0372235	Intron (uc003loh.5/5521, intron 1 of 9)	145969067	146435700	466634	2	5521	61642	ENSG00000156475	PPP2R2B	protein phosphatase 2 regulatory subunit Bbeta
chr18	6775200	6776466	1267	4.19577	0	5.00313	-3.31532	0.00132077	0.0372514	Distal Intergenic	6788493	6898721	110229	1	79822	-12027	ENSG00000088756	ARHGAP28	Rho GTPase activating protein 28
chr2	36597411	36598204	794	2.98763	0	3.79499	-3.23292	0.00132092	0.0372514	Intron (uc002rpd.3/51232, intron 1 of 16)	36583370	36778278	194909	1	51232	14041	ENSG00000150938	CRIM1	cysteine rich transmembrane BMP regulator 1
chr19	12911754	12912697	944	3.59827	4.80737	0	3.31702	0.00132103	0.0372514	Promoter (<=1kb)	12907634	12912724	5091	2	7001	27	ENSG00000167815	PRDX2	peroxiredoxin 2
chrX	13679836	13681559	1724	5.18172	1.32028	5.9459	-3.07191	0.00132175	0.0372521	Promoter (<=1kb)	13679020	13682247	3228	1	170082	816	ENSG00000176896	TCEANC	transcription elongation factor A N-terminal and central domain containing
chr4	168814733	168815319	587	3.45733	0	4.26469	-3.28007	0.00132435	0.0373061	Distal Intergenic	169013688	169108893	95206	1	11199	-198369	ENSG00000109511	ANXA10	annexin A10
chr8	123510438	123511855	1418	4.78752	0.583314	5.56094	-3.14391	0.00132539	0.0373156	Distal Intergenic	123793901	123986755	192855	1	22882	-282046	ENSG00000178764	ZHX2	zinc fingers and homeoboxes 2
chr12	58696071	58696822	752	5.35993	1.66906	6.11859	-3.03499	0.00133025	0.0374329	Distal Intergenic	58335445	58351052	15608	1	91419	360626	ENSG00000166896	ATP23	ATP23 metallopeptidase and ATP synthase assembly factor homolog
chr2	66074017	66074817	801	3.78972	0	4.59707	-3.29882	0.00133491	0.0374986	Intron (uc010fcy.1/uc010fcy.1, intron 6 of 9)	65559121	65659656	100536	2	200734	-414361	ENSG00000198369	SPRED2	sprouty related EVH1 domain containing 2
chr2	182264673	182265173	501	4.18323	0	4.99058	-3.31177	0.00133516	0.0374986	Distal Intergenic	182321619	182351128	29510	1	3676	-56446	ENSG00000115232	ITGA4	integrin subunit alpha 4
chr2	12844408	12845282	875	4.50419	0	5.29787	-3.28308	0.00133536	0.0374986	Distal Intergenic	12856998	12882858	25861	1	28951	-11716	ENSG00000071575	TRIB2	tribbles pseudokinase 2
chr5	9919211	9919935	725	3.76649	0	4.57384	-3.29738	0.00133595	0.0374986	Distal Intergenic	9641427	9903936	262510	2	285692	-15275	ENSG00000249781	LINC02112	long intergenic non-protein coding RNA 2112
chr12	8853675	8854289	615	2.93316	0	3.74051	-3.22349	0.00133655	0.0374986	Intron (uc009zgf.2/57494, intron 1 of 8)	8850518	8930398	79881	1	57494	3157	ENSG00000166532	RIMKLB	ribosomal modification protein rimK like family member B
chr7	42495786	42497438	1653	5.32519	1.80571	6.0776	-2.97523	0.00133675	0.0374986	Distal Intergenic	42000548	42276618	276071	2	2737	-219168	ENSG00000106571	GLI3	GLI family zinc finger 3
chr18	44340085	44340560	476	4.19206	0	4.99942	-3.31124	0.00133827	0.0375173	Promoter (3-4kb)	44271413	44337039	65627	2	29906	-3046	ENSG00000101638	ST8SIA5	ST8 alpha-N-acetyl-neuraminide alpha-2,8-sialyltransferase 5
chr9	93862082	93862862	781	3.90019	0	4.70755	-3.30267	0.00133881	0.0375173	Distal Intergenic	93825576	93837414	11839	2	100129316	-24668		LOC100129316	uncharacterized LOC100129316
chr20	50360929	50361505	577	3.54811	0	4.35547	-3.28339	0.00134148	0.0375611	Intron (uc002xwg.1/10079, intron 1 of 27)	50213314	50384908	171595	2	10079	23403	ENSG00000054793	ATP9A	ATPase phospholipid transporting 9A (putative)
chr10	121328616	121329248	633	3.07266	0	3.88002	-3.23956	0.00134177	0.0375611	Distal Intergenic	121332978	121353025	20048	2	7073	23777	ENSG00000151923	TIAL1	TIA1 cytotoxic granule associated RNA binding protein like 1
chr6	139740252	139740677	426	3.79158	0	4.59893	-3.297	0.00134376	0.0375895	Distal Intergenic	139693392	139695787	2396	2	10370	-44465	ENSG00000164442	CITED2	Cbp/p300 interacting transactivator with Glu/Asp rich carboxy-terminal domain 2
chr3	149273646	149274221	576	3.24592	0	4.05327	-3.25756	0.00134418	0.0375895	Intron (uc003exe.3/25937, intron 2 of 5)	149192368	149221181	28814	1	7104	81278	ENSG00000169903	TM4SF4	transmembrane 4 L six family member 4
chr17	8602487	8603047	561	3.43189	0	4.23924	-3.27359	0.00134607	0.0376092	Distal Intergenic	8633246	8648154	14909	2	146849	45107	ENSG00000161973	CCDC42	coiled-coil domain containing 42
chr1	114353027	114355399	2373	4.0014	0	4.78215	-3.23048	0.00134627	0.0376092	Promoter (<=1kb)	114304454	114355070	50617	2	54665	0	ENSG00000081019	RSBN1	round spermatid basic protein 1
chr2	25998842	25999898	1057	5.46921	0.998352	6.24841	-3.19397	0.00134913	0.0376695	Intron (uc002rgs.2/55252, intron 4 of 11)	25964797	26003178	38382	2	55252	3280	ENSG00000143970	ASXL2	ASXL transcriptional regulator 2
chr4	166033064	166034473	1410	2.46967	3.69206	0	3.30064	0.00135104	0.0377012	Promoter (<=1kb)	165997230	166034024	36795	2	201931	0	ENSG00000170088	TMEM192	transmembrane protein 192
chr14	65778345	65779003	659	2.96931	0	3.77666	-3.22431	0.00135166	0.0377012	Distal Intergenic	65801836	65801901	66	2	100616176	22898	ENSG00000266740	MIR4708	microRNA 4708
chr5	88179410	88180293	884	2.96219	0	3.76954	-3.2231	0.00135451	0.0377609	Promoter (<=1kb)	88014058	88179283	165226	2	4208	-127	ENSG00000081189	MEF2C	myocyte enhancer factor 2C
chr21	32591100	32592107	1008	3.16807	0	3.97543	-3.24686	0.00135541	0.0377666	Intron (uc011adk.1/7074, intron 6 of 25)	32490736	32649224	158489	2	7074	57117	ENSG00000156299	TIAM1	TIAM Rac1 associated GEF 1
chr11	95168251	95169344	1094	3.62291	0	4.43027	-3.28508	0.00135634	0.0377717	Distal Intergenic	94898677	94965705	67029	2	143686	-202546	ENSG00000149212	SESN3	sestrin 3
chr4	81838916	81839636	721	3.02869	0	3.83605	-3.23151	0.00135699	0.0377717	Intron (uc003hmf.3/255119, intron 4 of 5)	81952119	81978685	26567	1	651	-112483	ENSG00000152785	BMP3	bone morphogenetic protein 3
chrX	119384699	119385797	1099	2.47536	3.69775	0	3.29848	0.00136135	0.0378733	Promoter (<=1kb)	119384607	119392251	7645	1	10009	92	ENSG00000177485	ZBTB33	zinc finger and BTB domain containing 33
chr12	20520512	20523360	2849	3.85768	0	4.66503	-3.2957	0.00136339	0.0378976	Promoter (<=1kb)	20522179	20837041	314863	1	5139	0	ENSG00000172572	PDE3A	phosphodiesterase 3A
chr14	90190551	90191339	789	3.85411	0	4.63995	-3.20948	0.00136363	0.0378976	Distal Intergenic	89878278	90085494	207217	2	1112	-105057	ENSG00000053254	FOXN3	forkhead box N3
chr18	74863326	74863909	584	3.57911	0	4.38646	-3.28019	0.00136692	0.0379607	Distal Intergenic	74724739	74844774	120036	2	4155	-18552	ENSG00000197971	MBP	myelin basic protein
chr6	106956633	106957344	712	4.93667	0	5.72371	-3.24706	0.00136775	0.0379607	Promoter (1-2kb)	106959305	107018334	59030	1	202	-1961	ENSG00000112297	CRYBG1	crystallin beta-gamma domain containing 1
chr14	23385037	23386126	1090	4.18391	0	4.97417	-3.24866	0.00136857	0.0379607	Intron (uc001whg.3/55147, intron 1 of 13)	23369854	23388396	18543	2	55147	2270	ENSG00000100461	RBM23	RNA binding motif protein 23
chr12	106161878	106162638	761	3.44604	0	4.25339	-3.2707	0.00136872	0.0379607	Distal Intergenic	106457125	106533811	76687	2	9891	371173	ENSG00000074590	NUAK1	NUAK family kinase 1
chr3	7551383	7552269	887	2.95304	0	3.7604	-3.21934	0.00136983	0.0379722	Intron (uc010hcf.2/2917, intron 7 of 11)	7493468	7678128	184661	1	2917	57915	ENSG00000196277	GRM7	glutamate metabotropic receptor 7
chr1	169155189	169155783	595	3.66316	0	4.47051	-3.2845	0.00137119	0.0379844	Intron (uc001gft.3/29922, intron 10 of 11)	169075947	169101960	26014	1	481	79242	ENSG00000143153	ATP1B1	ATPase Na+/K+ transporting subunit beta 1
chr13	42155640	42156786	1147	3.80951	0	4.61687	-3.29194	0.00137168	0.0379844	Intron (uc001uyj.3/23078, intron 42 of 44)	42142422	42142531	110	2	100847026	-13109	ENSG00000284584	MIR5006	microRNA 5006
chr18	20379028	20381448	2421	7.24562	4.61726	7.94934	-2.63151	0.00137321	0.0379901	Distal Intergenic	20513295	20606449	93155	1	5932	-131847	ENSG00000101773	RBBP8	RB binding protein 8, endonuclease
chr9	117618157	117619273	1117	3.99817	0	4.80552	-3.29854	0.0013733	0.0379901	Distal Intergenic	117546915	117568408	21494	2	9966	-49749	ENSG00000181634	TNFSF15	TNF superfamily member 15
chr1	172795253	172796004	752	4.5871	0.158316	5.36545	-3.18873	0.00137431	0.0379985	Distal Intergenic	172628185	172636012	7828	1	356	167068	ENSG00000117560	FASLG	Fas ligand
chr10	31671784	31672715	932	3.59949	0	4.40684	-3.27983	0.00137553	0.0380092	Intron (uc001ivr.4/6935, intron 4 of 12)	31610064	31818742	208679	1	6935	61720	ENSG00000148516	ZEB1	zinc finger E-box binding homeobox 1
chr1	45196515	45197261	747	4.34667	0	5.13877	-3.26263	0.0013761	0.0380092	Distal Intergenic	45205490	45233438	27949	1	11004	-8229	ENSG00000142945	KIF2C	kinesin family member 2C
chr5	115918984	115919582	599	3.75049	0	4.55784	-3.28793	0.00137708	0.0380125	Distal Intergenic	115779251	115910551	131301	2	57556	-8433	ENSG00000092421	SEMA6A	semaphorin 6A
chr10	60463305	60464772	1468	4.4895	0	5.2691	-3.18364	0.00137827	0.0380125	Intron (uc001jki.1/80114, intron 3 of 20)	60474775	60477293	2519	1	728640	-10003		FAM133CP	family with sequence similarity 133, member A pseudogene
chr7	75544370	75545568	1199	3.11771	4.3401	0	3.30427	0.00137834	0.0380125	Promoter (<=1kb)	75544515	75544587	73	1	100616270	0	ENSG00000284334	MIR4651	microRNA 4651
chr3	29316791	29317342	552	4.23661	0	5.04397	-3.3026	0.00137944	0.0380235	Distal Intergenic	29322803	30032809	710007	1	27303	-5461	ENSG00000144642	RBMS3	RNA binding motif single stranded interacting protein 3
chr6	159914614	159915665	1052	5.06741	0	5.85623	-3.25767	0.00138172	0.0380669	Distal Intergenic	160100149	160114353	14205	2	6648	198688	ENSG00000112096	SOD2	superoxide dismutase 2
chr12	93797913	93798703	791	4.13175	0	4.93911	-3.29982	0.0013837	0.0380943	Distal Intergenic	93772354	93797024	24671	1	11163	25559	ENSG00000173598	NUDT4	nudix hydrolase 4
chr20	13085408	13086094	687	3.58251	0	4.38987	-3.27709	0.00138413	0.0380943	Intron (uc002wod.1/55304, intron 6 of 11)	12989627	13147411	157785	1	55304	95781	ENSG00000172296	SPTLC3	serine palmitoyltransferase long chain base subunit 3
chr5	33211969	33213378	1410	4.59723	0	5.38875	-3.27901	0.00138503	0.0380996	Distal Intergenic	33440802	33468196	27395	1	6897	-227424	ENSG00000113407	TARS1	threonyl-tRNA synthetase 1
chr13	93882296	93883243	948	4.96248	0.583314	5.73981	-3.16882	0.00138588	0.0381036	Intron (uc010tig.1/10082, intron 1 of 5)	93879078	95060273	1181196	1	10082	3218	ENSG00000183098	GPC6	glypican 6
chr9	32525354	32526798	1445	3.18515	0	3.9925	-3.24328	0.00138732	0.0381238	Promoter (<=1kb)	32455300	32526322	71023	2	23586	0	ENSG00000107201	DDX58	DExD/H-box helicase 58
chr1	198882364	198883772	1409	5.81699	1.80571	6.58548	-3.1043	0.00138876	0.0381431	Intron (uc021pgz.1/100131234, intron 1 of 2)	198777132	198906558	129427	2	100131234	22786		MIR181A1HG	MIR181A1 host gene
chr21	33369040	33370164	1125	3.89785	0	4.68433	-3.21058	0.00139004	0.0381431	Intron (uc002yph.3/30811, intron 10 of 10)	33452794	33458608	5815	2	100551499	88444		LINC00159	long intergenic non-protein coding RNA 159
chr10	23093721	23094320	600	4.4117	0	5.20447	-3.26494	0.00139288	0.0381431	Distal Intergenic	22823766	23003503	179738	2	5305	-90218	ENSG00000150867	PIP4K2A	phosphatidylinositol-5-phosphate 4-kinase type 2 alpha
chr14	102294273	102294899	627	3.75993	0	4.56729	-3.28519	0.00139321	0.0381431	Intron (uc001ykj.4/5527, intron 3 of 4)	102276140	102394328	118189	1	5527	18133	ENSG00000078304	PPP2R5C	protein phosphatase 2 regulatory subunit B'gamma
chr4	46803804	46804875	1072	4.31519	0	5.12255	-3.30037	0.00139328	0.0381431	Intron (uc003gxf.3/170712, intron 2 of 2)	46736847	46911252	174406	2	170712	106377	ENSG00000170516	COX7B2	cytochrome c oxidase subunit 7B2
chr13	94213095	94214881	1787	4.76292	0	5.54735	-3.2218	0.00139348	0.0381431	Intron (uc010tig.1/10082, intron 2 of 5)	94197516	94484342	286827	1	10082	15579	ENSG00000183098	GPC6	glypican 6
chr6	119469318	119470029	712	3.40954	0	4.21689	-3.26256	0.00139363	0.0381431	Promoter (<=1kb)	119280996	119470358	189363	2	79632	329	ENSG00000111879	FAM184A	family with sequence similarity 184 member A
chr7	121730697	121731622	926	5.22252	1.66906	5.97623	-2.98656	0.00139369	0.0381431	Intron (uc003vka.3/10157, intron 17 of 22)	121713598	121773876	60279	2	10157	42254	ENSG00000008311	AASS	aminoadipate-semialdehyde synthase
chr17	62257340	62258066	727	3.48101	0	4.28837	-3.26792	0.00139464	0.03815	Intron (uc002jec.3/55852, intron 5 of 11)	62223699	62223831	133	1	677842	33641	ENSG00000277887	SNORA50C	small nucleolar RNA, H/ACA box 50C
chr18	57188011	57188745	735	3.67703	0	4.48439	-3.2803	0.00139571	0.0381598	Intron (uc002lib.3/147372, intron 2 of 10)	57098171	57122441	24271	2	147372	-65570	ENSG00000183287	CCBE1	collagen and calcium binding EGF domains 1
chr12	95567334	95567971	638	3.41016	0	4.21751	-3.26191	0.00139704	0.0381635	Intron (uc001tdp.4/55785, intron 2 of 20)	95479319	95531454	52136	2	55785	-35880	ENSG00000180263	FGD6	FYVE, RhoGEF and PH domain containing 6
chr11	134123214	134123832	619	2.58045	3.76084	0	3.25017	0.00139726	0.0381635	Promoter (<=1kb)	134123434	134129819	6386	1	27034	0	ENSG00000151498	ACAD8	acyl-CoA dehydrogenase family member 8
chr6	149211130	149212267	1138	4.0774	0	4.88475	-3.29518	0.0013993	0.0381646	Intron (uc003qmg.3/10090, intron 2 of 7)	149275397	149285820	10424	2	100128176	73553		UST-AS1	UST antisense RNA 1
chr14	55540607	55541796	1190	3.88851	0	4.69587	-3.28907	0.0014006	0.0381646	Distal Intergenic	55518362	55536912	18551	1	93487	22245	ENSG00000168175	MAPK1IP1L	mitogen-activated protein kinase 1 interacting protein 1 like
chr8	121519044	121520129	1086	5.33195	0.998352	6.10831	-3.1619	0.00140147	0.0381646	Exon (uc003ypc.2/27085, exon 16 of 22)	121408083	121457647	49565	2	28998	-61397	ENSG00000172172	MRPL13	mitochondrial ribosomal protein L13
chr16	66038478	66039224	747	3.56246	0	4.36981	-3.27199	0.00140189	0.0381646	Distal Intergenic	66400525	66438689	38165	1	1003	-361301	ENSG00000179776	CDH5	cadherin 5
chr11	14641136	14642296	1161	3.78197	0	4.58932	-3.2842	0.00140235	0.0381646	Intron (uc001mll.3/5682, intron 1 of 10)	14526422	14665180	138759	2	5682	22884	ENSG00000129084	PSMA1	proteasome 20S subunit alpha 1
chr5	140904755	140905584	830	3.07062	0	3.87797	-3.22827	0.00140236	0.0381646	Promoter (<=1kb)	140894588	140906028	11441	2	1729	444	ENSG00000131504	DIAPH1	diaphanous related formin 1
chr4	101237728	101239692	1965	6.44968	3.08581	7.19569	-2.92848	0.00140241	0.0381646	Distal Intergenic	101107027	101111655	4629	2	115265	-126073	ENSG00000145358	DDIT4L	DNA damage inducible transcript 4 like
chr4	85768061	85768602	542	3.87452	0	4.68187	-3.28804	0.00140317	0.0381646	Intron (uc003hpd.3/23001, intron 5 of 67)	85730019	85818163	88145	2	23001	49561	ENSG00000163625	WDFY3	WD repeat and FYVE domain containing 3
chr2	189650875	189653930	3056	6.1219	1.80571	6.89788	-3.16375	0.00140462	0.0381646	Promoter (<=1kb)	189598465	189654831	56367	2	116093	901		DIRC1	disrupted in renal carcinoma 1
chr7	106654838	106655496	659	4.0937	0	4.90106	-3.29424	0.00140514	0.0381646	Distal Intergenic	106685178	106802256	117079	1	5577	-29682	ENSG00000005249	PRKAR2B	protein kinase cAMP-dependent type II regulatory subunit beta
chr8	58460752	58461801	1050	5.13005	1.44964	5.88836	-3.02452	0.00140533	0.0381646	Distal Intergenic	58192102	58197290	5189	1	26138	268650	ENSG00000282106	LINC00588	long intergenic non-protein coding RNA 588
chr17	65611165	65611581	417	3.42331	0	4.23066	-3.26174	0.0014058	0.0381646	Intron (uc002jgb.4/26207, intron 5 of 9)	65714061	65740266	26206	1	25926	-102480	ENSG00000130935	NOL11	nucleolar protein 11
chr22	43044293	43045171	879	3.00952	4.23192	0	3.29706	0.00141051	0.0382572	Promoter (<=1kb)	43013846	43045405	31560	2	1727	234	ENSG00000100243	CYB5R3	cytochrome b5 reductase 3
chr16	89461141	89462012	872	4.17431	0	4.98167	-3.29466	0.00141081	0.0382572	Intron (uc002fmx.2/29123, intron 2 of 12)	89353070	89484776	131707	2	29123	22764	ENSG00000167522	ANKRD11	ankyrin repeat domain 11
chr2	152897222	152898197	976	3.67878	0	4.48614	-3.2773	0.00141134	0.0382572	Intron (uc002txz.3/785, intron 2 of 13)	152689286	152955235	265950	2	785	57038	ENSG00000182389	CACNB4	calcium voltage-gated channel auxiliary subunit beta 4
chr7	41529100	41529962	863	3.08761	0	3.89497	-3.22737	0.00141359	0.038282	Distal Intergenic	41733514	41752792	19279	1	285954	-203552	ENSG00000224116	INHBA-AS1	INHBA antisense RNA 1
chr11	118794508	118796449	1942	4.42879	5.63965	0	3.28325	0.00141367	0.038282	Distal Intergenic	118766851	118781613	14763	2	283149	-12895	ENSG00000186174	BCL9L	BCL9 like
chr4	24604714	24605286	573	3.09059	0	3.89795	-3.2281	0.00141495	0.0382914	Distal Intergenic	24529088	24586184	57097	2	1665	-18530	ENSG00000109606	DHX15	DEAH-box helicase 15
chr5	12695461	12696662	1202	4.17441	0	4.95819	-3.23867	0.0014155	0.0382914	Intron (uc003jfb.1/404663, intron 2 of 3)	12574969	12805295	230327	1	404663	120492		LINC01194	long intergenic non-protein coding RNA 1194
chr14	75896856	75897618	763	3.24716	0	4.05452	-3.24456	0.00141615	0.0382914	Promoter (1-2kb)	75898837	75939404	40568	1	122953	-1219	ENSG00000140044	JDP2	Jun dimerization protein 2
chr3	159336923	159337827	905	4.84803	0.583314	5.62285	-3.14209	0.00141938	0.0383379	Intron (uc003fcq.2/100505385, intron 4 of 10)	159481930	159612500	130571	1	100505385	-144103	ENSG00000283154	IQCJ-SCHIP1	IQCJ-SCHIP1 readthrough
chr15	86942008	86943308	1301	4.80501	0	5.60128	-3.2827	0.0014202	0.0383379	Intron (uc002blz.1/123624, intron 17 of 23)	86840065	86860199	20135	2	727915	-81809	ENSG00000260125	AGBL1-AS1	AGBL1 antisense RNA 1
chr20	15739994	15740587	594	2.82004	0	3.62739	-3.19187	0.00142086	0.0383379	Intron (uc002wot.3/140733, intron 8 of 16)	15680501	16033841	353341	1	140733	59493	ENSG00000172264	MACROD2	mono-ADP ribosylhydrolase 2
chrX	40306001	40306504	504	3.51637	0	4.32373	-3.26525	0.00142259	0.0383379	Distal Intergenic	40440216	40465888	25673	1	10159	-133712	ENSG00000182220	ATP6AP2	ATPase H+ transporting accessory protein 2
chr12	25804775	25805337	563	4.62746	0	5.41763	-3.27333	0.00142269	0.0383379	Promoter (3-4kb)	25649251	25801496	152246	2	160492	-3279	ENSG00000152936	LMNTD1	lamin tail domain containing 1
chr14	81866748	81867777	1030	4.97191	1.24168	5.73191	-3.04675	0.00142309	0.0383379	Intron (uc010tvu.3/85439, intron 1 of 5)	81861294	81884597	23304	2	85439	16820	ENSG00000140022	STON2	stonin 2
chr4	46859282	46860053	772	5.41412	1.03478	6.19145	-3.19078	0.00142405	0.0383379	Intron (uc003gxf.3/170712, intron 1 of 2)	46736847	46911252	174406	2	170712	51199	ENSG00000170516	COX7B2	cytochrome c oxidase subunit 7B2
chr1	246195051	246196774	1724	8.19358	5.7585	8.88182	-2.52747	0.00142531	0.0383379	Intron (uc001ibk.3/64754, intron 5 of 11)	245912642	246094125	181484	2	64754	-100926	ENSG00000185420	SMYD3	SET and MYND domain containing 3
chr5	157254296	157255098	803	3.10942	0	3.91677	-3.22846	0.00142541	0.0383379	Intron (uc003lxi.2/9685, intron 1 of 11)	157212751	157286183	73433	2	9685	31085	ENSG00000113282	CLINT1	clathrin interactor 1
chr6	155634843	155635691	849	2.39735	3.61975	0	3.28191	0.00142561	0.0383379	Promoter (<=1kb)	155577264	155635617	58354	2	51106	0	ENSG00000029639	TFB1M	transcription factor B1, mitochondrial
chr13	31469926	31470298	373	3.29201	0	4.09937	-3.24604	0.0014261	0.0383379	Intron (uc001utg.2/100507064, intron 2 of 3)	31480312	31499709	19398	1	84935	-10014	ENSG00000102802	MEDAG	mesenteric estrogen dependent adipogenesis
chr9	24572258	24572979	722	3.39937	0	4.20672	-3.25583	0.0014264	0.0383379	Distal Intergenic	24543213	24545674	2462	2	100129669	-26584	ENSG00000205442	IZUMO3	IZUMO family member 3
chr15	65281419	65282176	758	2.49	3.7124	0	3.28509	0.00142758	0.0383506	Promoter (<=1kb)	65255363	65281812	26450	2	51324	0	ENSG00000090487	SPG21	SPG21 abhydrolase domain containing, maspardin
chr7	93550707	93553939	3233	5.3377	1.80571	6.09059	-2.96898	0.00142917	0.0383654	Promoter (<=1kb)	93551016	93555826	4811	1	2791	0	ENSG00000127920	GNG11	G protein subunit gamma 11
chr1	97496760	97497131	372	3.92143	0	4.72879	-3.28418	0.00143021	0.0383654	Distal Intergenic	97561479	97788511	227033	1	100873932	-64348	ENSG00000232878	DPYD-AS1	DPYD antisense RNA 1
chr6	85970366	85971581	1216	4.51883	0	5.31265	-3.26536	0.00143027	0.0383654	Distal Intergenic	86159302	86181316	22015	1	4907	-187721	ENSG00000135318	NT5E	5'-nucleotidase ecto
chr8	82012934	82013864	931	3.84794	0	4.6553	-3.28106	0.00143192	0.0383905	Intron (uc003ybz.3/55824, intron 1 of 8)	81880046	82024303	144258	2	55824	10439	ENSG00000076641	PAG1	phosphoprotein membrane anchor with glycosphingolipid microdomains 1
chr12	56540390	56541056	667	3.57301	0	4.38037	-3.26624	0.00143589	0.0384778	Distal Intergenic	56546204	56550026	3823	1	140465	-5148	ENSG00000196465	MYL6B	myosin light chain 6B
chr8	119030536	119031452	917	3.58678	0	4.39413	-3.26658	0.0014372	0.0384922	Intron (uc003yok.1/2131, intron 1 of 10)	118811602	119124058	312457	2	2131	92606	ENSG00000182197	EXT1	exostosin glycosyltransferase 1
chr1	52614851	52615303	453	3.44394	0	4.25129	-3.25716	0.00143811	0.0384922	Intron (uc001ctn.4/9372, intron 1 of 4)	52607766	52812358	204593	1	9372	7085	ENSG00000157077	ZFYVE9	zinc finger FYVE-type containing 9
chr13	104290733	104292582	1850	5.73091	2.32028	6.47892	-2.934	0.00143925	0.0384922	Distal Intergenic	103934829	103934848	20	2	100847092	-355885	ENSG00000263741	MIR548AS	microRNA 548as
chrX	13886195	13887083	889	3.53045	0	4.33781	-3.26291	0.00143928	0.0384922	Intron (uc004cvx.3/2824, intron 1 of 6)	13792093	13835314	43222	2	2824	-50881	ENSG00000046653	GPM6B	glycoprotein M6B
chr9	2085651	2086469	819	3.53171	0	4.33907	-3.26226	0.00144247	0.0385584	Intron (uc003zhc.3/6595, intron 17 of 33)	2015342	2193623	178282	1	6595	70309	ENSG00000080503	SMARCA2	SWI/SNF related, matrix associated, actin dependent regulator of chromatin, subfamily a, member 2
chr6	138050926	138051465	540	4.35433	0	5.14292	-3.25052	0.00144331	0.0385618	Distal Intergenic	138188325	138204451	16127	1	7128	-136860	ENSG00000118503	TNFAIP3	TNF alpha induced protein 3
chr2	6823608	6824070	463	3.39369	0	4.20105	-3.25195	0.0014447	0.0385638	Distal Intergenic	6869300	6910442	41143	2	400941	86372	ENSG00000205837	LINC00487	long intergenic non-protein coding RNA 487
chr2	38470205	38470970	766	4.60756	0.583314	5.37641	-3.08701	0.00144548	0.0385638	Distal Intergenic	38358247	38408993	50747	1	285154	111958	ENSG00000232973	CYP1B1-AS1	CYP1B1 antisense RNA 1
chr7	110360340	110360875	536	3.20222	0	4.00957	-3.23462	0.00144596	0.0385638	Intron (uc003vfq.2/83943, intron 5 of 5)	110731062	110765509	34448	1	54674	-370187	ENSG00000173114	LRRN3	leucine rich repeat neuronal 3
chr2	209331714	209332461	748	4.05277	0	4.86012	-3.28454	0.00144664	0.0385638	Intron (uc010zjb.2/5746, intron 9 of 12)	209353737	209704818	351082	1	5746	-21276	ENSG00000144407	PTH2R	parathyroid hormone 2 receptor
chr8	74067891	74068702	812	6.05563	3.39616	6.76164	-2.6459	0.00144696	0.0385638	Distal Intergenic	73976778	74005507	28730	2	157869	-62384	ENSG00000164764	SBSPON	somatomedin B and thrombospondin type 1 domain containing
chr17	28546787	28547320	534	3.11283	0	3.92019	-3.22549	0.00144816	0.0385746	Intron (uc002hey.5/6532, intron 3 of 14)	28521337	28538442	17106	2	6532	-8345	ENSG00000108576	SLC6A4	solute carrier family 6 member 4
chr8	121976464	121977208	745	2.81104	0	3.6184	-3.18639	0.00145001	0.0385746	Distal Intergenic	121582500	121824309	241810	2	6641	-152155	ENSG00000172164	SNTB1	syntrophin beta 1
chr4	125259513	125259966	454	3.72343	0	4.53079	-3.27181	0.00145054	0.0385746	Distal Intergenic	125585204	125633887	48684	2	57182	373921	ENSG00000151458	ANKRD50	ankyrin repeat domain 50
chr13	81327823	81328532	710	3.73548	0	4.54283	-3.2724	0.00145071	0.0385746	Distal Intergenic	80910112	80915086	4975	2	10253	-412737	ENSG00000136158	SPRY2	sprouty RTK signaling antagonist 2
chr6	11586161	11586893	733	4.58826	0.158316	5.36664	-3.177	0.00145128	0.0385746	Distal Intergenic	11538460	11583757	45298	1	100113407	47701	ENSG00000205269	TMEM170B	transmembrane protein 170B
chr16	10922666	10923257	592	3.35953	0	4.16689	-3.2473	0.00145166	0.0385746	Distal Intergenic	10860533	10912621	52089	2	780776	-10045	ENSG00000166676	TVP23A	trans-golgi network vesicle protein 23 homolog A
chr8	75655430	75656122	693	3.66297	0	4.47032	-3.26818	0.0014529	0.0385885	Intron (uc003yaj.1/441355, intron 4 of 5)	75617928	75617982	55	1	100302260	37502	ENSG00000283188	MIR2052	microRNA 2052
chr13	40795322	40795980	659	4.08429	0	4.89165	-3.2835	0.00145488	0.0386219	Promoter (<=1kb)	40768646	40794639	25994	2	400123	-683	ENSG00000215483	LINC00548	long intergenic non-protein coding RNA 548
chr3	69559248	69559947	700	3.22172	0	4.02908	-3.23503	0.00145621	0.0386383	Intron (uc003dnw.2/23150, intron 1 of 4)	69219146	69591733	372588	2	23150	31786	ENSG00000114541	FRMD4B	FERM domain containing 4B
chr7	21342459	21343098	640	3.81216	0	4.61951	-3.27436	0.00145803	0.0386674	Distal Intergenic	21467689	21554151	86463	1	6671	-124591	ENSG00000105866	SP4	Sp4 transcription factor
chr1	42886523	42887458	936	3.83395	0	4.64131	-3.27454	0.0014613	0.0387024	3' UTR	42896001	42921938	25938	2	84217	34480	ENSG00000066185	ZMYND12	zinc finger MYND-type containing 12
chr12	39630720	39631394	675	4.61012	0	5.39196	-3.18946	0.00146154	0.0387024	Distal Intergenic	39687030	39706628	19599	2	55605	75234	ENSG00000139116	KIF21A	kinesin family member 21A
chr18	10061992	10062872	881	4.35231	0	5.15967	-3.28541	0.00146174	0.0387024	Distal Intergenic	9913955	9960018	46064	1	9218	148037	ENSG00000101558	VAPA	VAMP associated protein A
chr2	240521591	240522334	744	3.52618	0	4.33353	-3.25811	0.00146222	0.0387024	Distal Intergenic	240684554	240722356	37803	1	150935	-162220		LOC150935	uncharacterized LOC150935
chr6	53972122	53973096	975	3.25585	0	4.0632	-3.23674	0.00146295	0.0387029	Promoter (3-4kb)	53976245	54003084	26840	1	90523	-3149	ENSG00000146147	MLIP	muscular LMNA interacting protein
chr3	106917219	106918127	909	3.14086	0	3.94822	-3.22442	0.00146603	0.0387271	Intron (uc003dwf.4/100302640, intron 1 of 7)	106555658	106959485	403828	2	100302640	41358		LINC00882	long intergenic non-protein coding RNA 882
chr8	92115266	92115794	529	3.63426	0	4.44161	-3.26397	0.00146688	0.0387271	Promoter (<=1kb)	92114847	92231464	116618	1	100130742	419	ENSG00000214954	LRRC69	leucine rich repeat containing 69
chr20	34286482	34288004	1523	2.75099	3.97338	0	3.28282	0.00146733	0.0387271	Promoter (<=1kb)	34287232	34288902	1671	1	140823	0	ENSG00000125995	ROMO1	reactive oxygen species modulator 1
chr16	56750536	56751466	931	4.98756	0.998352	5.75544	-3.08082	0.00146776	0.0387271	Distal Intergenic	56764017	56878861	114845	1	9688	-12551	ENSG00000102900	NUP93	nucleoporin 93
chr1	179340652	179341239	588	3.65197	0	4.45933	-3.2648	0.00146793	0.0387271	Intron (uc001gmn.2/126859, intron 2 of 15)	179337935	179523870	185936	1	126859	2717	ENSG00000162779	AXDND1	axonemal dynein light chain domain containing 1
chr11	73150147	73150920	774	5.76669	2.67708	6.49952	-2.83347	0.00146817	0.0387271	Intron (uc001oty.1/23201, intron 2 of 7)	73104289	73108519	4231	1	84957	45858	ENSG00000054967	RELT	RELT TNF receptor
chr6	37857929	37858327	399	3.73736	0	4.54472	-3.26858	0.0014705	0.0387612	Intron (uc003onx.3/60685, intron 1 of 5)	37787307	38122399	335093	1	60685	70622	ENSG00000156639	ZFAND3	zinc finger AN1-type containing 3
chr7	122053946	122054309	364	4.48313	0	5.29049	-3.28338	0.00147118	0.0387612	Exon (uc022akr.1/93664, exon 19 of 30)	121941448	121944565	3118	2	389549	-109381	ENSG00000128610	FEZF1	FEZ family zinc finger 1
chr22	22178279	22178890	612	3.62125	0	4.4286	-3.26219	0.00147204	0.0387612	Intron (uc002zvn.3/5594, intron 1 of 8)	22113947	22221970	108024	2	5594	43080	ENSG00000100030	MAPK1	mitogen-activated protein kinase 1
chr1	174733421	174733782	362	3.35619	0	4.16354	-3.24385	0.00147235	0.0387612	Intron (uc001gjx.3/9910, intron 18 of 20)	174769035	174964445	195411	1	9910	-35253	ENSG00000152061	RABGAP1L	RAB GTPase activating protein 1 like
chr12	57224053	57224668	616	3.53287	0	4.34022	-3.25597	0.001476	0.0388384	Distal Intergenic	57157108	57181574	24467	1	8630	66945	ENSG00000025423	HSD17B6	hydroxysteroid 17-beta dehydrogenase 6
chr5	50928512	50929091	580	3.91167	0	4.71902	-3.27417	0.00147748	0.0388494	Distal Intergenic	50668571	50679166	10596	2	642366	-249346	ENSG00000259663	ISL1-DT	ISL1 divergent transcript
chr10	103763291	103763767	477	3.90383	0	4.71118	-3.27377	0.00147831	0.0388494	Intron (uc009xwy.1/79591, intron 14 of 25)	103605356	103751795	146440	2	79591	-11496	ENSG00000120029	ARMH3	armadillo like helical domain containing 3
chr7	79717749	79718448	700	3.70974	0	4.51709	-3.26568	0.00147858	0.0388494	Distal Intergenic	79764140	79848725	84586	1	2770	-45692	ENSG00000127955	GNAI1	G protein subunit alpha i1
chr2	18927180	18927447	268	3.81766	0	4.62501	-3.27	0.0014813	0.0389019	Distal Intergenic	18744137	18770846	26710	2	93034	-156334	ENSG00000185013	NT5C1B	5'-nucleotidase, cytosolic IB
chr4	38770388	38771618	1231	5.52249	1.99835	6.27507	-2.9628	0.00148313	0.0389283	Distal Intergenic	38773860	38784611	10752	2	81793	12993	ENSG00000174123	TLR10	toll like receptor 10
chr11	86847353	86847981	629	3.00841	0	3.81577	-3.20686	0.00148375	0.0389283	Intron (uc001pcg.2/65084, intron 4 of 4)	86748886	87039876	290991	1	65084	98467	ENSG00000166575	TMEM135	transmembrane protein 135
chr4	72147034	72147842	809	3.3827	0	4.19006	-3.24354	0.00148665	0.0389855	Intron (uc003hfy.3/8671, intron 3 of 25)	72120937	72339024	218088	1	8671	26097	ENSG00000080493	SLC4A4	solute carrier family 4 member 4
chr3	177772551	177772947	397	3.73622	0	4.54357	-3.26506	0.00148845	0.0390137	Distal Intergenic	178136989	178175093	38105	1	100874330	-364042	ENSG00000223941	LINC01014	long intergenic non-protein coding RNA 1014
chr3	155009817	155010434	618	5.26457	1.63863	6.02095	-2.9939	0.00149059	0.039023	Intron (uc003fah.2/100507537, intron 1 of 2)	155008021	155011489	3469	2	100507537	1055	ENSG00000240045	STRIT1	small transmembrane regulator of ion transport 1
chr14	56928025	56929084	1060	3.30495	0	4.11231	-3.23558	0.00149072	0.039023	Distal Intergenic	57046338	57116232	69895	1	54916	-117254	ENSG00000070269	TMEM260	transmembrane protein 260
chr3	48777666	48778206	541	2.93253	0	3.73988	-3.19663	0.00149098	0.039023	Distal Intergenic	48730884	48754920	24037	2	51447	-22746	ENSG00000068745	IP6K2	inositol hexakisphosphate kinase 2
chr8	18624037	18624608	572	3.31916	0	4.12651	-3.23711	0.0014921	0.0390336	Intron (uc003wyy.3/23362, intron 5 of 12)	18384813	18666405	281593	2	23362	41797	ENSG00000156011	PSD3	pleckstrin and Sec7 domain containing 3
chr4	124938433	124938892	460	3.63317	0	4.44052	-3.25868	0.00149394	0.0390627	Distal Intergenic	124695419	124786730	91312	1	285419	243014	ENSG00000249464	LINC01091	long intergenic non-protein coding RNA 1091
chr4	25022647	25023303	657	5.38839	1.66906	6.14803	-3.02264	0.00149638	0.0391074	Intron (uc003grf.2/55203, intron 4 of 7)	25000471	25032414	31944	2	55203	9111	ENSG00000153012	LGI2	leucine rich repeat LGI family member 2
chr1	238304672	238306487	1816	4.51255	0	5.30632	-3.25211	0.00149853	0.0391263	Distal Intergenic	238041164	238054222	13059	2	57829	-250450	ENSG00000116996	ZP4	zona pellucida glycoprotein 4
chr10	131056773	131057267	495	3.15318	0	3.96054	-3.21989	0.00149855	0.0391263	Distal Intergenic	131265454	131565783	300330	1	4255	-208187	ENSG00000170430	MGMT	O-6-methylguanine-DNA methyltransferase
chr4	111028087	111029423	1337	3.91102	0	4.71837	-3.2697	0.00149988	0.0391421	Intron (uc003hzz.3/79071, intron 2 of 4)	110970229	111119771	149543	2	79071	90348	ENSG00000170522	ELOVL6	ELOVL fatty acid elongase 6
chrX	126705904	126706411	508	2.03463	3.25702	0	3.24874	0.0015011	0.0391451	Distal Intergenic	127184941	127186382	1442	2	139741	479971	ENSG00000123165	ACTRT1	actin related protein T1
chr2	85972013	85972783	771	3.27587	0	4.08323	-3.23127	0.00150145	0.0391451	Distal Intergenic	85980909	86002336	21428	1	84913	-8126	ENSG00000168874	ATOH8	atonal bHLH transcription factor 8
chr6	47315112	47315544	433	3.38168	0	4.18903	-3.24024	0.0015029	0.0391523	Distal Intergenic	47199268	47277680	78413	2	27242	-37432	ENSG00000146072	TNFRSF21	TNF receptor superfamily member 21
chr11	12017103	12017882	780	4.74077	1.03478	5.49995	-3.05219	0.00150317	0.0391523	Intron (uc010rcf.2/27122, intron 2 of 5)	11984543	12030155	45613	2	27122	12273	ENSG00000050165	DKK3	dickkopf WNT signaling pathway inhibitor 3
chr10	104880163	104880758	596	3.54287	0	4.35023	-3.25124	0.00150508	0.039183	Intron (uc010qqp.2/22978, intron 2 of 16)	104847774	104913384	65611	2	22978	32626	ENSG00000076685	NT5C2	5'-nucleotidase, cytosolic II
chr6	155462117	155463043	927	3.85316	0	4.66052	-3.26616	0.00150776	0.0391947	Intron (uc003qqb.3/26230, intron 7 of 28)	155458311	155578857	120547	1	26230	3806	ENSG00000146426	TIAM2	TIAM Rac1 associated GEF 2
chr1	65636074	65636650	577	3.75027	0	4.55763	-3.26171	0.0015087	0.0391947	Intron (uc001dby.3/205, intron 2 of 5)	65613850	65697828	83979	1	205	22224	ENSG00000162433	AK4	adenylate kinase 4
chr7	51419850	51420773	924	3.77225	0	4.57961	-3.26262	0.00150905	0.0391947	Distal Intergenic	51138526	51384515	245990	2	23242	-35335	ENSG00000106078	COBL	cordon-bleu WH2 repeat protein
chr1	75474135	75474696	562	4.00415	0	4.81151	-3.2704	0.00150967	0.0391947	Distal Intergenic	75594119	75627218	33100	1	431707	-119423	ENSG00000162624	LHX8	LIM homeobox 8
chr5	116555188	116556057	870	4.93845	0	5.72553	-3.22219	0.00151033	0.0391947	Distal Intergenic	116751208	116915439	164232	1	728342	-195151		LINC00992	long intergenic non-protein coding RNA 992
chr8	42630313	42630854	542	5.36115	0.998352	6.13813	-3.15087	0.00151049	0.0391947	Distal Intergenic	42607780	42623929	16150	2	8973	-6384	ENSG00000147434	CHRNA6	cholinergic receptor nicotinic alpha 6 subunit
chr18	74432352	74433239	888	3.07983	0	3.88718	-3.21082	0.00151113	0.0391947	Distal Intergenic	74506688	74534251	27564	2	100131655	101012	ENSG00000264278	ZNF236-DT	ZNF236 divergent transcript
chr13	94767160	94767870	711	3.7695	0	4.57685	-3.26208	0.00151135	0.0391947	Intron (uc010tig.1/10082, intron 4 of 5)	94470677	94510726	40050	2	100873973	-256434		GPC6-AS2	GPC6 antisense RNA 2
chr4	89767325	89767993	669	3.67901	0	4.48637	-3.2573	0.00151432	0.0392188	Intron (uc003hse.2/10144, intron 7 of 23)	89670103	89744512	74410	2	10144	-22813	ENSG00000138640	FAM13A	family with sequence similarity 13 member A
chr18	21690258	21690778	521	4.1096	0	4.91695	-3.27169	0.0015144	0.0392188	Intron (uc002kuu.3/125488, intron 6 of 13)	21718955	21740033	21079	1	26256	-28177	ENSG00000154040	CABYR	calcium binding tyrosine phosphorylation regulated
chr8	141931637	141932186	550	3.56878	0	4.37613	-3.25103	0.00151524	0.0392188	Intron (uc003yvt.3/5747, intron 2 of 31)	141668481	141900868	232388	2	5747	-30769	ENSG00000169398	PTK2	protein tyrosine kinase 2
chr2	127840344	127841036	693	3.21401	0	4.02136	-3.22321	0.00151638	0.0392188	Promoter (<=1kb)	127805599	127839641	34043	2	274	-703	ENSG00000136717	BIN1	bridging integrator 1
chr4	151831309	151832065	757	3.39608	0	4.20344	-3.23908	0.00151644	0.0392188	Intron (uc003ilu.4/987, intron 9 of 56)	151185811	151770727	584917	2	987	-60582	ENSG00000198589	LRBA	LPS responsive beige-like anchor protein
chr12	46119025	46120208	1184	5.56145	1.99835	6.31552	-2.9712	0.00151722	0.0392188	3' UTR	46119503	46121704	2202	2	400027	1496		LINC00938	long intergenic non-protein coding RNA 938
chr11	46612368	46613122	755	2.932	0	3.73936	-3.19268	0.00151737	0.0392188	Promoter (<=1kb)	46417962	46612914	194953	2	55626	0	ENSG00000110497	AMBRA1	autophagy and beclin 1 regulator 1
chr2	156141784	156142742	959	3.64205	0	4.4494	-3.25421	0.00152065	0.0392722	Distal Intergenic	155555093	155714864	159772	1	3760	586691	ENSG00000162989	KCNJ3	potassium inwardly rectifying channel subfamily J member 3
chr12	15641426	15641906	481	3.23111	0	4.03847	-3.22419	0.00152089	0.0392722	Intron (uc001rcu.2/5800, intron 2 of 8)	15699278	15751265	51988	1	5800	-57372	ENSG00000151490	PTPRO	protein tyrosine phosphatase receptor type O
chr6	34624024	34624828	805	3.65989	0	4.46724	-3.25468	0.00152184	0.0392779	Intron (uc003ojr.2/64771, intron 1 of 4)	34555066	34664625	109560	2	64771	39797	ENSG00000196821	ILRUN	inflammation and lipid regulator with UBA-like and NBR1-like domains
chr22	36571963	36572490	528	3.94542	0	4.75278	-3.26579	0.00152487	0.0393155	Distal Intergenic	36536371	36562225	25855	2	80833	-9738	ENSG00000128284	APOL3	apolipoprotein L3
chr15	71570807	71571832	1026	4.14232	0	4.94967	-3.27005	0.00152509	0.0393155	Intron (uc002atb.1/79875, intron 5 of 16)	71534988	72026249	491262	1	79875	35819	ENSG00000187720	THSD4	thrombospondin type 1 domain containing 4
chr6	138731150	138732094	945	3.97722	0	4.76483	-3.19874	0.00152562	0.0393155	Intron (uc003qhw.1/23593, intron 3 of 3)	138725336	138734582	9247	1	23593	5814	ENSG00000051620	HEBP2	heme binding protein 2
chr12	78255094	78255720	627	4.05642	0	4.84509	-3.20784	0.00152671	0.0393155	Intron (uc001syo.3/89795, intron 1 of 38)	78225069	78606790	381722	1	89795	30025	ENSG00000067798	NAV3	neuron navigator 3
chr13	52569951	52570323	373	3.27076	0	4.07811	-3.22714	0.00152694	0.0393155	Intron (uc001vfw.2/540, intron 1 of 20)	52506806	52585630	78825	2	540	15307	ENSG00000123191	ATP7B	ATPase copper transporting beta
chr7	43502376	43503707	1332	3.66239	0	4.46974	-3.25386	0.00152835	0.039321	Exon (uc003tid.1/23072, exon 14 of 30)	43548327	43562141	13815	2	100506895	58434	ENSG00000231638	LUARIS	lncRNA upregulator of antiviral response interferon signaling
chr1	29075106	29075848	743	3.52331	0	4.33066	-3.24559	0.00152901	0.039321	Intron (uc021okf.1/51441, intron 5 of 5)	29063462	29096287	32826	1	51441	11644	ENSG00000198492	YTHDF2	YTH N6-methyladenosine RNA binding protein 2
chr20	13406380	13407037	658	4.23896	0	5.04631	-3.27034	0.00152935	0.039321	Intron (uc010zri.1/55617, intron 6 of 9)	13218067	13220334	2268	2	100505536	-186046		ISM1-AS1	ISM1 antisense RNA 1
chr7	152737739	152738413	675	3.38954	0	4.1969	-3.23598	0.0015315	0.0393576	Distal Intergenic	152456834	152552464	95631	1	57180	280905	ENSG00000133627	ACTR3B	actin related protein 3B
chr7	85317889	85318503	615	3.36206	0	4.16942	-3.23313	0.00153394	0.0394015	Distal Intergenic	84679673	84816171	136499	2	223117	-501718	ENSG00000153993	SEMA3D	semaphorin 3D
chr5	65658939	65659296	358	4.09411	0	4.90146	-3.2671	0.00153567	0.0394057	Distal Intergenic	65440663	65479444	38782	1	140890	218276	ENSG00000153914	SREK1	splicing regulatory glutamic acid and lysine rich protein 1
chr1	24769389	24770014	626	3.69263	0	4.49999	-3.25382	0.0015362	0.0394057	Intron (uc010oek.2/57185, intron 4 of 7)	24782628	24792864	10237	1	57185	-12614	ENSG00000001461	NIPAL3	NIPA like domain containing 3
chr22	40294842	40295701	860	5.10578	1.32028	5.86758	-3.02497	0.0015363	0.0394057	Promoter (1-2kb)	40297086	40367384	70299	1	9402	-1385	ENSG00000100351	GRAP2	GRB2 related adaptor protein 2
chr14	101987031	101987733	703	4.24117	0	5.04853	-3.26844	0.00153858	0.0394455	Distal Intergenic	102026624	102026759	136	2	100302145	39026	ENSG00000283857	MIR1247	microRNA 1247
chr11	86306585	86308726	2142	6.81893	3.67485	7.55459	-2.84559	0.00154124	0.0394766	Intron (uc001pbz.3/10873, intron 1 of 13)	86152150	86383240	231091	2	10873	74514	ENSG00000151376	ME3	malic enzyme 3
chr7	77313428	77314830	1403	3.37105	0	4.17841	-3.23252	0.00154254	0.0394766	Exon (uc003ugk.4/100505854, exon 2 of 3)	77325743	77409120	83378	1	222194	-10913	ENSG00000187257	RSBN1L	round spermatid basic protein 1 like
chr8	35575003	35575424	422	3.34207	0	4.14942	-3.23001	0.00154257	0.0394766	Intron (uc003xjr.2/137970, intron 8 of 16)	35581669	35652181	70513	1	137970	-6245	ENSG00000156687	UNC5D	unc-5 netrin receptor D
chr8	23315293	23315748	456	3.27239	0	4.07974	-3.22448	0.00154272	0.0394766	Promoter (<=1kb)	23291606	23315244	23639	2	9583	-49	ENSG00000197217	ENTPD4	ectonucleoside triphosphate diphosphohydrolase 4
chr8	93030139	93031944	1806	3.75633	0	4.56369	-3.25535	0.00154404	0.0394789	Promoter (<=1kb)	93023003	93029908	6906	2	862	-231	ENSG00000079102	RUNX1T1	RUNX1 partner transcriptional co-repressor 1
chr6	74778674	74779397	724	3.23619	0	4.04354	-3.22079	0.00154427	0.0394789	Exon (uc003phr.3/uc003phr.3, exon 1 of 4)	74405508	74538041	132534	1	135228	373166	ENSG00000156535	CD109	CD109 molecule
chr15	100247484	100248531	1048	5.24366	1.58331	6.00126	-2.9921	0.00154633	0.0395127	Intron (uc002bve.3/4205, intron 10 of 11)	100267612	100273544	5933	2	145748	25013	ENSG00000183060	LYSMD4	LysM domain containing 4
chr1	8949231	8949839	609	3.32232	0	4.12967	-3.22734	0.00154812	0.0395355	Distal Intergenic	8931006	8939151	8146	2	2023	-10080	ENSG00000074800	ENO1	enolase 1
chr1	74445904	74446529	626	3.53157	0	4.33893	-3.24273	0.00154869	0.0395355	Distal Intergenic	74491702	74663871	172170	2	127255	217342	ENSG00000162620	LRRIQ3	leucine rich repeats and IQ motif containing 3
chr12	29394835	29395667	833	3.90404	0	4.7114	-3.25942	0.00155013	0.0395535	Intron (uc001ris.5/55711, intron 1 of 11)	29376556	29488549	111994	1	55711	18279	ENSG00000064763	FAR2	fatty acyl-CoA reductase 2
chr10	36789161	36789830	670	3.25825	0	4.0656	-3.22161	0.00155167	0.0395669	Distal Intergenic	37414785	37520608	105824	1	91074	-624955	ENSG00000148513	ANKRD30A	ankyrin repeat domain 30A
chr2	119135060	119136079	1020	2.95738	0	3.76474	-3.19023	0.00155239	0.0395669	Distal Intergenic	118860773	118867597	6825	1	51141	274287	ENSG00000125629	INSIG2	insulin induced gene 2
chr4	42280225	42281465	1241	6.12823	2.55604	6.88264	-2.99405	0.00155285	0.0395669	Distal Intergenic	42399856	42404504	4649	1	152573	-118391	ENSG00000178343	SHISA3	shisa family member 3
chr4	166298971	166299603	633	4.23815	0.583314	4.99556	-2.97472	0.00155365	0.0395686	Promoter (<=1kb)	166300097	166419482	119386	1	1363	-494	ENSG00000109472	CPE	carboxypeptidase E
chr1	215430158	215431161	1004	3.4356	0	4.24295	-3.23471	0.00155665	0.0396145	Distal Intergenic	215256560	215410436	153877	1	3776	173598	ENSG00000082482	KCNK2	potassium two pore domain channel subfamily K member 2
chr7	30077725	30078271	547	3.86524	0	4.67259	-3.25699	0.00155693	0.0396145	Intron (uc003taq.3/84725, intron 1 of 13)	30067977	30157961	89985	1	84725	9748	ENSG00000106086	PLEKHA8	pleckstrin homology domain containing A8
chr15	25676893	25677739	847	4.29027	0	5.07588	-3.22461	0.00155801	0.0396235	Intron (uc001zaq.3/7337, intron 1 of 13)	25582396	25684175	101780	2	7337	6436	ENSG00000114062	UBE3A	ubiquitin protein ligase E3A
chr5	180469031	180469523	493	2.54936	3.77175	0	3.26008	0.0015601	0.0396578	Intron (uc011dhi.1/153579, intron 1 of 4)	180467225	180488523	21299	1	153579	1806	ENSG00000165810	BTNL9	butyrophilin like 9
chr20	25210577	25211169	593	4.27231	0	5.05764	-3.22254	0.0015618	0.0396824	Distal Intergenic	25202346	25207360	5015	1	955	8231	ENSG00000197586	ENTPD6	ectonucleoside triphosphate diphosphohydrolase 6
chr5	120694409	120695266	858	4.31939	0.449822	5.08381	-3.08824	0.00156377	0.0397137	Distal Intergenic	121187650	121188523	874	1	94033	-492384	ENSG00000181867	FTMT	ferritin mitochondrial
chr5	128580773	128581973	1201	4.04706	0	4.83561	-3.20004	0.00156723	0.0397829	Distal Intergenic	128433381	128433459	79	1	100616175	147392	ENSG00000264563	MIR4633	microRNA 4633
chr3	175182140	175182690	551	4.58755	0	5.36899	-3.16923	0.00156864	0.0397998	Intron (uc003fit.3/254827, intron 7 of 13)	175087329	175087410	82	1	100616395	94811	ENSG00000264974	MIR4789	microRNA 4789
chr11	7584304	7585138	835	3.54077	0	4.34812	-3.2395	0.00156963	0.0398062	Intron (uc001mfj.5/8495, intron 2 of 23)	7597998	7673075	75078	1	8495	-12860	ENSG00000166387	PPFIBP2	PPFIA binding protein 2
chr5	114660986	114661864	879	3.50602	0	4.31338	-3.23717	0.00157064	0.0398133	Distal Intergenic	114602885	114632458	29574	2	153733	-28528	ENSG00000164221	CCDC112	coiled-coil domain containing 112
chr12	109900838	109901451	614	3.06419	0	3.87155	-3.19876	0.00157418	0.0398839	Promoter (4-5kb)	109886460	109896790	10331	2	83892	-4048	ENSG00000110906	KCTD10	potassium channel tetramerization domain containing 10
chr6	14791343	14792953	1611	5.03245	1.3023	5.79244	-3.03189	0.00157491	0.0398839	Distal Intergenic	15245734	15497401	251668	1	3720	-452781	ENSG00000008083	JARID2	jumonji and AT-rich interaction domain containing 2
chr16	4526441	4527031	591	3.55429	4.76203	0	3.26086	0.00157667	0.0399099	Promoter (<=1kb)	4526341	4560348	34008	1	3163	100	ENSG00000103415	HMOX2	heme oxygenase 2
chr4	18977573	18978056	484	3.98879	0	4.79615	-3.25639	0.00157892	0.0399365	Distal Intergenic	17882218	18023483	141266	2	254251	-954090	ENSG00000178177	LCORL	ligand dependent nuclear receptor corepressor like
chr6	127069434	127069820	387	3.51122	0	4.31857	-3.23586	0.00157921	0.0399365	Intron (uc003qaq.1/uc003qaq.1, intron 6 of 9)	127440048	127518184	78137	1	84870	-370228	ENSG00000146374	RSPO3	R-spondin 3
chr1	68002849	68004117	1269	3.66915	0	4.47651	-3.24444	0.00158019	0.0399425	Distal Intergenic	67873493	67896123	22631	2	26135	-106726	ENSG00000142864	SERBP1	SERPINE1 mRNA binding protein 1
chr17	47777225	47777906	682	3.67943	0	4.48679	-3.24483	0.00158161	0.0399582	Distal Intergenic	47778690	47785282	6593	2	10237	7376	ENSG00000121073	SLC35B1	solute carrier family 35 member B1
chr12	16307743	16308644	902	6.21807	3.10039	6.95237	-2.82713	0.00158229	0.0399582	Distal Intergenic	16341419	16430619	89201	2	729025	121975	ENSG00000188991	SLC15A5	solute carrier family 15 member 5
chr11	2826674	2827294	621	4.33736	0	5.14471	-3.25946	0.00158477	0.040002	Intron (uc001lwn.3/3784, intron 15 of 15)	2891263	2893336	2074	1	55539	-63969	ENSG00000237941	KCNQ1DN	KCNQ1 downstream neighbor
chr12	127226345	127227761	1417	3.42908	0	4.23643	-3.22913	0.00158653	0.0400278	Exon (uc001uhl.3/100507206, exon 2 of 4)	127221553	127230800	9248	1	100507206	4792	ENSG00000189238	LINC00943	long intergenic non-protein coding RNA 943
chr2	181625859	181626681	823	3.56547	0	4.37282	-3.237	0.00158933	0.0400639	Intron (uc031rqe.1/uc031rqe.1, intron 3 of 6)	181845112	181928150	83039	1	10477	-218431	ENSG00000170035	UBE2E3	ubiquitin conjugating enzyme E2 E3
chr15	91156649	91157539	891	5.49486	1.32028	6.26756	-3.10791	0.00158945	0.0400639	Intron (uc002bpo.4/64784, intron 6 of 14)	91073118	91188577	115460	1	64784	83531	ENSG00000140577	CRTC3	CREB regulated transcription coactivator 3
chr3	146026242	146026898	657	3.9569	0	4.76425	-3.2532	0.00159106	0.040083	Distal Intergenic	145910124	145968966	58843	2	57088	-57276	ENSG00000114698	PLSCR4	phospholipid scramblase 4
chr20	55347552	55348314	763	3.43029	0	4.23765	-3.2283	0.00159277	0.040083	Distal Intergenic	55205938	55214338	8401	1	7022	141614	ENSG00000087510	TFAP2C	transcription factor AP-2 gamma
chr2	149913920	149914482	563	3.09154	0	3.89889	-3.19775	0.00159317	0.040083	Intron (uc002twv.1/130576, intron 1 of 6)	149894981	150071772	176792	1	130576	18939	ENSG00000150556	LYPD6B	LY6/PLAUR domain containing 6B
chr17	35655927	35656835	909	3.95762	0	4.73754	-3.18493	0.00159318	0.040083	Promoter (<=1kb)	35441927	35656692	214766	2	31	0	ENSG00000278540	ACACA	acetyl-CoA carboxylase alpha
chr6	22629838	22630319	482	3.36491	0	4.17227	-3.22293	0.00159481	0.0401054	Distal Intergenic	22569678	22570750	1073	1	154150	60160	ENSG00000112273	HDGFL1	HDGF like 1
chr5	141845742	141847035	1294	4.65685	0	5.45192	-3.24195	0.00159811	0.0401695	Distal Intergenic	141689992	141704620	14629	2	81848	-141122	ENSG00000187678	SPRY4	sprouty RTK signaling antagonist 4
chr2	58358676	58359480	805	3.21835	0	4.0257	-3.20916	0.00160054	0.0402119	3' UTR	58313462	58359564	46103	1	7444	45214	ENSG00000028116	VRK2	VRK serine/threonine kinase 2
chr2	215764473	215765106	634	4.36485	0.302301	5.13472	-3.10406	0.00160398	0.0402796	Distal Intergenic	215632206	215674428	42223	2	580	-90045	ENSG00000138376	BARD1	BRCA1 associated RING domain 1
chr19	55627686	55628708	1023	3.08541	4.3078	0	3.25416	0.00160618	0.0403029	Promoter (<=1kb)	55602281	55628968	26688	2	54776	260	ENSG00000125503	PPP1R12C	protein phosphatase 1 regulatory subunit 12C
chr6	51549430	51550074	645	3.68106	0	4.48841	-3.24019	0.00160706	0.0403029	Intron (uc003pah.1/5314, intron 60 of 66)	51546836	51814279	267444	2	5314	264205	ENSG00000170927	PKHD1	PKHD1 ciliary IPT domain containing fibrocystin/polyductin
chr16	75018342	75019028	687	2.94923	4.17162	0	3.25478	0.00160753	0.0403029	Promoter (<=1kb)	74907471	75019017	111547	2	79726	0	ENSG00000103091	WDR59	WD repeat domain 59
chr8	96659937	96660914	978	3.25563	0	4.06299	-3.21151	0.00160816	0.0403029	Intron (uc022ayl.1/100616530, intron 4 of 5)	96959213	96960576	1364	2	100500773	299662		SRSF3P2	SRSF3 pseudogene 2
chr17	765785	766241	457	3.04207	0	3.84943	-3.19095	0.00160865	0.0403029	Intron (uc010vqe.2/64359, intron 1 of 7)	702553	767351	64799	2	64359	1110	ENSG00000167693	NXN	nucleoredoxin
chr2	30440457	30440952	496	3.09478	0	3.90213	-3.19572	0.00161057	0.0403295	Distal Intergenic	30454397	30482899	28503	1	81606	-13445	ENSG00000213626	LBH	LBH regulator of WNT signaling pathway
chr10	61053400	61054258	859	3.7428	0	4.55016	-3.24224	0.00161123	0.0403295	Intron (uc001jkn.3/220965, intron 5 of 13)	61013477	61112234	98758	2	220965	57976	ENSG00000148541	FAM13C	family with sequence similarity 13 member C
chr9	73092616	73092985	370	4.04024	0	4.8217	-3.1914	0.00161195	0.0403295	Distal Intergenic	72999513	73029573	30061	2	687	-63043	ENSG00000119138	KLF9	Kruppel like factor 9
chr1	59545382	59545911	530	3.45955	0	4.26691	-3.22614	0.001614	0.0403619	Distal Intergenic	59597608	59612479	14872	2	729467	66568	ENSG00000224609	HSD52	uncharacterized LOC729467
chrX	15094274	15094931	658	3.6492	0	4.45656	-3.23654	0.00161966	0.0404684	Distal Intergenic	14903413	14939459	36047	1	158747	190861	ENSG00000130150	MOSPD2	motile sperm domain containing 2
chr2	72228981	72229696	716	3.52168	0	4.32903	-3.22947	0.00161976	0.0404684	Distal Intergenic	72356367	72371544	15178	2	56603	141848	ENSG00000003137	CYP26B1	cytochrome P450 family 26 subfamily B member 1
chr14	54658370	54659156	787	4.28075	0	5.07213	-3.21341	0.00162057	0.04047	Distal Intergenic	54863673	54886934	23262	1	1033	-204517	ENSG00000100526	CDKN3	cyclin dependent kinase inhibitor 3
chr10	82906192	82906833	642	2.96573	0	3.77308	-3.17999	0.00162422	0.0405314	Distal Intergenic	82402752	82406316	3565	1	387694	503440	ENSG00000178217	SH2D4B	SH2 domain containing 4B
chr2	29461499	29462044	546	4.01871	0	4.80689	-3.18781	0.00162453	0.0405314	Intron (uc002rmy.3/238, intron 13 of 28)	29415640	29447593	31954	2	238	-13906	ENSG00000171094	ALK	ALK receptor tyrosine kinase
chr6	116575825	116576557	733	3.79163	0	4.59898	-3.24153	0.00162608	0.0405512	Promoter (<=1kb)	116575336	116747990	172655	1	29940	489	ENSG00000111817	DSE	dermatan sulfate epimerase
chr12	52240820	52242297	1478	2.60117	3.82356	0	3.24823	0.00162763	0.0405605	Distal Intergenic	52211676	52225701	14026	2	401720	-15119	ENSG00000261308	FIGNL2	fidgetin like 2
chr3	170931733	170932093	361	2.78517	0	3.59252	-3.15649	0.00162831	0.0405605	Intron (uc003fhh.2/23043, intron 3 of 32)	170824453	170824548	96	2	693154	-107185	ENSG00000207963	MIR569	microRNA 569
chr2	198436186	198436701	516	3.41808	0	4.22544	-3.22115	0.00162871	0.0405605	3' UTR	198381022	198418423	37402	1	25843	55164	ENSG00000115540	MOB4	MOB family member 4, phocein
chr6	4181216	4181689	474	3.27367	0	4.08102	-3.20967	0.00163189	0.0406054	Distal Intergenic	4115927	4135831	19905	2	10455	-45385	ENSG00000198721	ECI2	enoyl-CoA delta isomerase 2
chr3	49443055	49443908	854	3.66464	0	4.47199	-3.23503	0.00163202	0.0406054	Intron (uc010hku.3/387, intron 1 of 4)	49396579	49449428	52850	2	387	5520	ENSG00000067560	RHOA	ras homolog family member A
chr4	113843072	113843932	861	4.78966	0.449822	5.56615	-3.15697	0.00163561	0.0406477	Intron (uc003ibc.2/287, intron 2 of 30)	113739239	114304896	565658	1	287	103833	ENSG00000145362	ANK2	ankyrin 2
chr21	16563827	16565035	1209	4.60424	0.583314	5.373	-3.06175	0.00163581	0.0406477	Distal Intergenic	16333556	16438231	104676	2	8204	-125596	ENSG00000180530	NRIP1	nuclear receptor interacting protein 1
chr11	125982402	125982944	543	3.48579	0	4.29315	-3.22452	0.00163598	0.0406477	Distal Intergenic	125826713	125933187	106475	2	50937	-49215	ENSG00000064309	CDON	cell adhesion associated, oncogene regulated
chr5	108351792	108352501	710	5.24695	1.03478	6.02056	-3.1329	0.00164078	0.0406917	Intron (uc003kop.1/2241, intron 13 of 19)	108260307	108523373	263067	1	2241	91485	ENSG00000151422	FER	FER tyrosine kinase
chr17	55888196	55889072	877	3.28296	0	4.09032	-3.2087	0.0016408	0.0406917	Distal Intergenic	55916287	55927433	11147	2	51649	38361	ENSG00000181610	MRPS23	mitochondrial ribosomal protein S23
chr4	128365656	128366917	1262	4.23751	0	5.01175	-3.09909	0.00164113	0.0406917	Distal Intergenic	128554087	128637934	83848	1	27152	-187170	ENSG00000164066	INTU	inturned planar cell polarity protein
chr2	180420454	180421079	626	3.352	0	4.15935	-3.21434	0.00164124	0.0406917	Intron (uc002unj.3/151126, intron 1 of 7)	180306711	180427315	120605	2	151126	6236	ENSG00000144331	ZNF385B	zinc finger protein 385B
chr4	67863195	67864323	1129	4.17101	0	4.97837	-3.24734	0.00164156	0.0406917	Distal Intergenic	68340410	68360930	20521	2	1060	496607	ENSG00000145241	CENPC	centromere protein C
chr22	45082723	45083166	444	3.38055	0	4.18791	-3.21621	0.00164256	0.0406917	Intron (uc003bew.2/55615, intron 1 of 8)	45072688	45133561	60874	1	55615	10035	ENSG00000186654	PRR5	proline rich 5
chr5	123192235	123193001	767	5.09917	0	5.8884	-3.21453	0.00164304	0.0406917	Distal Intergenic	122881111	122952738	71628	1	1456	311124	ENSG00000151292	CSNK1G3	casein kinase 1 gamma 3
chr9	16680969	16681723	755	3.99524	0	4.8026	-3.24405	0.00164448	0.0407088	Intron (uc003zml.3/54796, intron 3 of 6)	16582981	16705133	122153	2	54796	23410	ENSG00000173068	BNC2	basonuclin 2
[truncated: 495 more rows]

## Sheet: ET-15 vs CTRL
chrom	start	end	width	Conc	Conc_ML017_ET15	Conc_ML017_ctrl	Fold	p.value	FDR	annotation	geneStart	geneEnd	geneLength	geneStrand	geneId	distanceToTSS	ENSEMBL	SYMBOL	GENENAME
[truncated: 8,962 more rows]
