# Supplementary material for: Mechanism of efficacy of trabectedin against myxoid liposarcoma entails detachment of the FUS-DDIT3 transcription factor from its DNA binding sites
Source: J Exp Clin Cancer Res. 2024 Nov 26;43:309. doi: 10.1186/s13046-024-03228-z (PMC11590625; doi:10.1186/s13046-024-03228-z)
Supplement: Supplementary file 7 — Additional file 7: Table S7. Pathway enrichment results from the ET-15d condition in ML017. ID, the identifier of the pathway as stored in the database of origin; Description, the extended name of the pathway; p-value, statistical p-value; q-value, multiple testing corrected p-value; Count, number of genes in pathways. See attached excel file. [file 13046_2024_3228_MOESM7_ESM.xlsx]

## Sheet: Sheet1
ID	Description	p-value	q-value	Count
WP5087	Malignant pleural mesothelioma	7.68627e-09	1.98225e-06	142
WP236	Adipogenesis	9.37865e-08	1.61247e-05	54
WP4172	PI3K-Akt signaling pathway	1.57144e-07	2.02633e-05	111
WP3932	Focal adhesion: PI3K-Akt-mTOR-signaling pathway	3.63211e-07	3.74681e-05	100
WP4541	Hippo-Merlin signaling dysregulation	6.94213e-07	5.2524e-05	49
WP4540	Hippo signaling regulation pathways	7.18816e-07	5.2524e-05	42
WP2858	Ectoderm differentiation	8.14658e-07	5.2524e-05	55
WP2857	Mesodermal commitment pathway	1.2151e-06	6.96375e-05	58
WP306	Focal adhesion	2.81061e-05	0.00131789	66
WP2911	miRNA targets in ECM and membrane receptors	0.000153241	0.00564571	20
WP4830	GDNF/RET signaling axis	0.000196264	0.00674873	13
WP2880	Glucocorticoid receptor pathway	0.00021314	0.00687095	28
WP3967	miR-509-3p alteration of YAP1/ECM axis	0.000243017	0.00708881	11
WP4149	White fat cell differentiation	0.000247385	0.00708881	16
WP98	Prostaglandin synthesis and regulation	0.000327764	0.00889775	20
WP4249	Hedgehog signaling pathway	0.000503219	0.0123598	19
WP3599	Transcription factor regulation in adipogenesis	0.000540412	0.01267	12
WP35	G protein signaling pathways	0.00142807	0.0258464	32
WP2853	Endoderm differentiation	0.0014532	0.0258464	46
WP4844	Influence of laminopathies on Wnt signaling	0.00181969	0.0312859	16
WP437	EGF/EGFR signaling pathway	0.0020821	0.0346428	50
WP366	TGF-beta signaling pathway	0.00251826	0.0393603	42
R-HSA-388396	GPCR downstream signalling	1.03152e-09	1.20634e-06	169
R-HSA-372790	Signaling by GPCR	9.94105e-09	3.87527e-06	178
R-HSA-1474244	Extracellular matrix organization	7.78989e-08	2.27752e-05	101
R-HSA-1650814	Collagen biosynthesis and modifying enzymes	1.14691e-07	2.60065e-05	34
R-HSA-1474290	Collagen formation	1.33427e-07	2.60065e-05	41
R-HSA-9006934	Signaling by Receptor Tyrosine Kinases	1.92208e-07	3.21117e-05	166
R-HSA-446728	Cell junction organization	8.21332e-07	0.000120066	37
R-HSA-9012999	RHO GTPase cycle	3.40615e-06	0.0004426	144
R-HSA-6794362	Protein-protein interactions at synapses	5.1233e-06	0.000599157	38
R-HSA-6785807	Interleukin-4 and Interleukin-13 signaling	6.8184e-06	0.000636164	41
R-HSA-8948216	Collagen chain trimerization	7.35778e-06	0.000636164	23
R-HSA-416476	G alpha (q) signalling events	7.41295e-06	0.000636164	70
R-HSA-216083	Integrin cell surface interactions	7.61564e-06	0.000636164	36
R-HSA-1500931	Cell-Cell communication	1.4665e-05	0.00114335	45
R-HSA-190241	FGFR2 ligand binding and activation	1.74917e-05	0.0012432	12
R-HSA-5173214	O-glycosylation of TSR domain-containing proteins	1.91347e-05	0.0012432	21
R-HSA-3000171	Non-integrin membrane-ECM interactions	2.57303e-05	0.00158373	27
R-HSA-9013149	RAC1 GTPase cycle	4.16927e-05	0.0022163	68
R-HSA-2022090	Assembly of collagen fibrils and other multimeric structures	4.38251e-05	0.00222836	27
R-HSA-418594	G alpha (i) signalling events	7.06628e-05	0.00344326	80
R-HSA-2219530	Constitutive Signaling by Aberrant PI3K in Cancer	9.98266e-05	0.00466978	30
R-HSA-421270	Cell-cell junction organization	0.000130295	0.0056436	24
R-HSA-9013148	CDC42 GTPase cycle	0.000166614	0.00680716	57
R-HSA-373760	L1CAM interactions	0.000168801	0.00680716	40
R-HSA-392154	Nitric oxide stimulates guanylate cyclase	0.000186796	0.00728176	13
