# Supplementary material for: Mechanism of efficacy of trabectedin against myxoid liposarcoma entails detachment of the FUS-DDIT3 transcription factor from its DNA binding sites
Source: J Exp Clin Cancer Res. 2024 Nov 26;43:309. doi: 10.1186/s13046-024-03228-z (PMC11590625; doi:10.1186/s13046-024-03228-z)
Supplement: Supplementary file 8 — Additional file 8: Table S8. Differentially bound peaks (DBPs) of the ML017ET model from the comparison ET-24h vs CTRL (sheet name reported as ET-24 vs CTRL), and ET-15d vs CTRL (sheet name reported as ET-15 vs CTRL). For each sheet name columns legend is as follows: Chrom, chromosome; start and end indicate the starting and the ending position of the consensus peak; width indicate the extension of the consensus peak in bp; Conc is the mean read concentration over all the samples, i.e. log2 normalized ChIP read counts with read of the reference control sample subtracted; Conc_ML017ET-24/ET-15, mean read concentration over the selected condition; Conc_ML017ET_ctrl, mean read concentration over the ML017 at basal conditions; Fold represents the differences in mean concentration between the compared groups; p.value is the significance of the comparison; FDR is the false discovery rate corrected p-value; annotation indicates the genomic region associated with the consensus peak; geneStart and geneEnd represent the starting and the ending position of the annotated gene; geneLength is the length of the annotated gene; geneStrand represents the reading strand of the annotated gene, 1 for forward, 2 for reverse; geneID is the official Entrez identifier of the annotated gene; distanceToTSS indicates the distance in bp from the transcription start site (TSS) of the annotated gene; ENSEMBL is the official ENSEMBL identifier associated with the annotated gene; SYMBOL is the official HUGO gene symbol identifier for the annotated gene; GENENAME is the official gene name of the annotated gene. See attached excel file. [file 13046_2024_3228_MOESM8_ESM.xlsx]

## Sheet: ET-24 vs CTRL
chrom	start	end	width	Conc	Conc_ML017ET_ET24	Conc_ML017ET_ctrl	Fold	p.value	FDR	annotation	geneStart	geneEnd	geneLength	geneStrand	geneId	distanceToTSS	ENSEMBL	SYMBOL	GENENAME
chr4	163783260	163784606	1347	7.24278	0	8.24278	-5.34417	1.38769e-08	5.80417e-05	Distal Intergenic	164047860	164088073	40214	2	92345	303467	ENSG00000145414	NAF1	nuclear assembly factor 1 ribonucleoprotein
chr20	11656636	11658258	1623	6.77934	0	7.77934	-5.13003	3.30253e-08	0.000125574	Distal Intergenic	11871477	11907243	35767	1	22903	-213219	ENSG00000132640	BTBD3	BTB domain containing 3
chr9	14187369	14190141	2773	6.88138	0	7.88138	-5.03654	7.68534e-08	0.000247267	Intron (uc003zle.3/4781, intron 2 of 8)	14081842	14180797	98956	2	4781	-6572	ENSG00000147862	NFIB	nuclear factor I B
chr5	54089202	54090012	811	7.15672	0	8.15672	-5.00571	1.35963e-07	0.000406198	Distal Intergenic	54273695	54281414	7720	2	11082	191402	ENSG00000164283	ESM1	endothelial cell specific molecule 1
chr11	92153902	92155214	1313	6.8051	0	7.8051	-4.89673	1.85348e-07	0.000516823	Intron (uc001pdj.4/120114, intron 1 of 24)	92085262	92629635	544374	1	120114	68640	ENSG00000165323	FAT3	FAT atypical cadherin 3
chr5	52734372	52735570	1199	6.47106	0	7.47106	-4.79422	2.42535e-07	0.000634018	Distal Intergenic	52776264	52782304	6041	1	10468	-40694	ENSG00000134363	FST	follistatin
chr16	17447417	17448885	1469	7.30765	0	8.30765	-4.87083	3.63095e-07	0.000893343	Intron (uc002dfa.3/64131, intron 2 of 11)	17196181	17564738	368558	2	64131	115853	ENSG00000103489	XYLT1	xylosyltransferase 1
chr10	131230459	131231237	779	6.45595	0	7.45595	-4.60724	8.29221e-07	0.00192683	Distal Intergenic	131265454	131565783	300330	1	4255	-34217	ENSG00000170430	MGMT	O-6-methylguanine-DNA methyltransferase
chr13	110041823	110042761	939	6.60515	0	7.60515	-4.59013	1.06637e-06	0.00225355	Distal Intergenic	109816253	109819651	3399	2	100885782	-222172	ENSG00000236242	MYO16-AS1	MYO16 antisense RNA 1
chr10	33994965	33996160	1196	6.98485	0	7.98485	-4.63661	1.10065e-06	0.00225355	Distal Intergenic	34048641	34061608	12968	2	100505583	65448	ENSG00000261683	LINC00838	long intergenic non-protein coding RNA 838
chr3	168082321	168083375	1055	6.56545	0	7.56545	-4.57293	1.13146e-06	0.00225355	Intron (uc011bph.2/93556, intron 3 of 15)	167967310	168548374	581065	1	93556	115011		EGFEM1P	EGF like and EMI domain containing 1, pseudogene
chr9	77281434	77282708	1275	5.96259	0	6.96259	-4.4634	1.19913e-06	0.00227976	Exon (uc004ajh.3/6096, exon 8 of 10)	77230467	77302117	71651	1	6096	50967	ENSG00000198963	RORB	RAR related orphan receptor B
chr9	27415296	27416322	1027	6.62186	0	7.62186	-4.53412	1.51531e-06	0.00275563	Intron (uc003zqn.3/79817, intron 2 of 3)	27524312	27526496	2185	1	56832	-107990	ENSG00000147896	IFNK	interferon kappa
chr21	32394180	32395346	1167	6.10683	0	7.10683	-4.43654	1.7005e-06	0.00286329	Distal Intergenic	32410478	32410795	318	2	728299	15449	ENSG00000206102	KRTAP19-8	keratin associated protein 19-8
chr14	53390873	53391640	768	6.20941	0	7.20941	-4.45221	1.71143e-06	0.00286329	Intron (uc001xad.3/10979, intron 2 of 14)	53323989	53417591	93603	2	10979	25951	ENSG00000073712	FERMT2	FERM domain containing kindlin 2
chr6	112510159	112511503	1345	6.52605	0	7.52605	-4.48952	1.81743e-06	0.00292369	Exon (uc003pvt.3/3910, exon 7 of 39)	112429134	112575917	146784	2	3910	64414	ENSG00000112769	LAMA4	laminin subunit alpha 4
chr9	81829430	81831265	1836	5.86272	0	6.86272	-4.37617	1.89289e-06	0.0029323	Distal Intergenic	82186878	82341656	154779	1	7091	-355613	ENSG00000106829	TLE4	TLE family member 4, transcriptional corepressor
chr12	108607884	108608739	856	6.71757	0	7.71757	-4.47267	2.29551e-06	0.003429	Intron (uc001tms.3/9671, intron 4 of 8)	108618516	108644313	25798	1	9671	-9777	ENSG00000075035	WSCD2	WSC domain containing 2
chr4	157535836	157536841	1006	6.31119	0	7.31119	-4.378	2.87751e-06	0.00407609	Distal Intergenic	157682763	157771568	88806	2	56034	234727	ENSG00000145431	PDGFC	platelet derived growth factor C
chr1	35767252	35767917	666	6.21913	0	7.21913	-4.36616	2.9236e-06	0.00407609	Intron (uc001byt.3/9202, intron 1 of 29)	35734568	35887545	152978	1	9202	32684	ENSG00000146463	ZMYM4	zinc finger MYM-type containing 4
chr13	45241695	45242660	966	6.10565	0	7.10565	-4.34216	3.02321e-06	0.004079	Distal Intergenic	45006279	45150701	144423	2	8848	-90994	ENSG00000102804	TSC22D1	TSC22 domain family member 1
chr15	95797297	95798049	753	5.98797	0	6.98797	-4.31324	3.26352e-06	0.00410501	Distal Intergenic	95822519	95870329	47811	2	400456	72280	ENSG00000248441	LETR1	lymphatic endothelial transcriptional regulator lncRNA 1
chr4	72297519	72298643	1125	6.67983	0	7.67983	-4.40028	3.3278e-06	0.00410501	Intron (uc003hfy.3/8671, intron 7 of 25)	72313363	72437804	124442	1	8671	-14720	ENSG00000080493	SLC4A4	solute carrier family 4 member 4
chr6	163665323	163666353	1031	6.05629	0	7.05629	-4.31601	3.40943e-06	0.00410501	Intron (uc003qua.3/135138, intron 5 of 6)	163731017	163745505	14489	2	285796	79152	ENSG00000281692	PACRG-AS1	PACRG antisense RNA 1
chr15	48133735	48134626	892	6.15591	0	7.15591	-4.32927	3.43507e-06	0.00410501	Distal Intergenic	48010686	48066420	55735	1	80031	123049	ENSG00000137872	SEMA6D	semaphorin 6D
chr12	72740758	72741735	978	6.51893	0	7.51893	-4.36585	3.63166e-06	0.00421938	Intron (uc001sxa.3/29953, intron 2 of 18)	72656327	72667289	10963	2	283392	-73469		TRHDE-AS1	TRHDE antisense RNA 1
chr10	105435675	105436302	628	5.56402	0	6.56402	-4.21251	3.89649e-06	0.0043678	Intron (uc010qqr.2/9644, intron 1 of 7)	105353784	105428432	74649	2	9644	-7243	ENSG00000107957	SH3PXD2A	SH3 and PX domains 2A
chr18	35647659	35648748	1090	6.63199	0	7.63199	-4.3621	3.96826e-06	0.0043678	Distal Intergenic	35237098	35237178	81	1	100422857	410561	ENSG00000266530	MIR4318	microRNA 4318
chr11	122617062	122618133	1072	6.68234	0	7.68043	-4.28626	4.26212e-06	0.00457096	Intron (uc001pyi.4/84959, intron 1 of 13)	122526398	122685187	158790	1	84959	90664	ENSG00000154127	UBASH3B	ubiquitin associated and SH3 domain containing B
chr1	181468453	181469505	1053	7.00481	2.02204	7.98181	-4.23947	4.4616e-06	0.00462616	Intron (uc001gow.3/777, intron 1 of 46)	181479613	181621230	141618	1	777	-10108	ENSG00000198216	CACNA1E	calcium voltage-gated channel subunit alpha1 E
chr2	176812578	176813610	1033	6.7	2.37949	7.66344	-4.18436	4.59695e-06	0.00462616	Intron (uc002ukc.1/80856, intron 8 of 12)	176790410	176867018	76609	2	80856	53408	ENSG00000144320	LNPK	lunapark, ER junction formation factor
chr3	76032351	76033656	1306	7.26847	2.37949	8.24391	-4.26287	4.7491e-06	0.00462616	Intron (uc021xat.1/6092, intron 1 of 25)	75986645	77699114	1712470	1	6092	45706	ENSG00000185008	ROBO2	roundabout guidance receptor 2
chr11	101877887	101878970	1084	5.85373	0	6.85373	-4.22807	4.75601e-06	0.00462616	Distal Intergenic	101918169	101946842	28674	1	85016	-39199	ENSG00000137691	CFAP300	cilia and flagella associated protein 300
chr11	104192712	104194026	1315	6.54578	2.02204	7.51408	-4.13316	5.37341e-06	0.00489674	Distal Intergenic	103777914	104035027	257114	2	80310	-157685	ENSG00000170962	PDGFD	platelet derived growth factor D
chr6	22727355	22728652	1298	6.49163	0	7.49163	-4.28054	5.64356e-06	0.00489674	Distal Intergenic	22569678	22570750	1073	1	154150	157677	ENSG00000112273	HDGFL1	HDGF like 1
chr5	158925157	158926250	1094	7.03086	2.37949	8.00186	-4.20012	5.68075e-06	0.00489674	Distal Intergenic	158875564	158893284	17721	2	285627	-31873	ENSG00000253298	LINC01845	long intergenic non-protein coding RNA 1845
chr13	80029970	80030850	881	6.17149	0	7.17149	-4.23815	5.79754e-06	0.00489674	Distal Intergenic	80055259	80130212	74954	1	54602	-24409	ENSG00000102471	NDFIP2	Nedd4 family interacting protein 2
chr8	31476770	31477762	993	6.11531	0	7.11531	-4.22988	5.82509e-06	0.00489674	Distal Intergenic	31496911	32622558	1125648	1	3084	-19149	ENSG00000157168	NRG1	neuregulin 1
chr10	121943350	121944391	1042	6.53012	0	7.53012	-4.27671	5.87407e-06	0.00489674	Distal Intergenic	121718025	121718104	80	1	100616322	225325	ENSG00000265370	MIR4682	microRNA 4682
chr11	34887843	34888517	675	6.00352	0	7.00352	-4.21122	5.94186e-06	0.00489674	Distal Intergenic	34937677	35017675	79999	1	8050	-49160	ENSG00000110435	PDHX	pyruvate dehydrogenase complex component X
chr12	93048427	93050020	1594	6.68409	0	7.68409	-4.28794	5.97078e-06	0.00489674	Distal Intergenic	93096619	93102325	5707	1	338809	-46599
chr5	123828461	123829310	850	6.38497	0	7.38497	-4.25311	6.09297e-06	0.00490085	Distal Intergenic	123972610	123980354	7745	2	57507	151044	ENSG00000168916	ZNF608	zinc finger protein 608
chr1	72323343	72324122	780	6.14497	0	7.14497	-4.21771	6.36147e-06	0.00502028	Intron (uc001dfv.3/257194, intron 2 of 6)	72259915	72302695	42781	2	100852409	-20648	ENSG00000228853	NEGR1-IT1	NEGR1 intronic transcript 1
chr8	74067891	74068702	812	6.02253	0	7.01951	-4.10445	6.49827e-06	0.00503327	Distal Intergenic	73976778	74005507	28730	2	157869	-62384	ENSG00000164764	SBSPON	somatomedin B and thrombospondin type 1 domain containing
chr6	1250654	1251372	719	5.77117	0	6.77117	-4.14409	7.13413e-06	0.00537257	Distal Intergenic	1312675	1314993	2319	1	94234	-61303	ENSG00000164379	FOXQ1	forkhead box Q1
chr10	60576593	60577873	1281	6.17072	0	7.17072	-4.19876	7.19322e-06	0.00537257	Exon (uc001jki.1/80114, exon 19 of 21)	60553244	60574074	20831	1	80114	23349	ENSG00000122870	BICC1	BicC family RNA binding protein 1
chr8	31607914	31609198	1285	8.23081	4.03505	9.1909	-3.74232	7.43831e-06	0.00545815	Intron (uc022ats.1/3084, intron 1 of 10)	31497268	32600770	1103503	1	3084	110646	ENSG00000157168	NRG1	neuregulin 1
chr8	93467002	93469640	2639	6.29032	0	7.29032	-4.19348	7.93929e-06	0.00572532	Distal Intergenic	93725190	93798288	73099	2	441369	328648	ENSG00000248858	FLJ46284	uncharacterized LOC441369
chr18	26196028	26196962	935	5.93808	0	6.93808	-4.12713	9.00423e-06	0.00638323	Distal Intergenic	25530930	25757445	226516	2	1000	-438583	ENSG00000170558	CDH2	cadherin 2
chr2	5622783	5623971	1189	6.44199	0	7.43973	-4.10104	9.97502e-06	0.00675934	Distal Intergenic	5832799	5841517	8719	1	6664	-208828	ENSG00000176887	SOX11	SRY-box transcription factor 11
chr3	11229405	11229869	465	5.042	6.042	0	4.19761	1.00395e-05	0.00675934	Intron (uc010hdr.3/3269, intron 1 of 1)	11196214	11304939	108726	1	3269	33191	ENSG00000196639	HRH1	histamine receptor H1
chrX	8823359	8824242	884	6.05523	0	7.05523	-4.12248	1.00691e-05	0.00675934	Distal Intergenic	8758837	8769424	10588	2	171482	-53935	ENSG00000183304	FAM9A	family with sequence similarity 9 member A
chr1	191589687	191590562	876	6.18464	0	7.18464	-4.13521	1.01812e-05	0.00675934	Distal Intergenic	192127592	192154945	27354	1	64407	-537030	ENSG00000150681	RGS18	regulator of G protein signaling 18
chr6	112609918	112611238	1321	6.59808	0	7.59808	-4.16599	1.05354e-05	0.00688523	Distal Intergenic	112574984	112575917	934	2	3910	-34001	ENSG00000112769	LAMA4	laminin subunit alpha 4
chr5	168083121	168084242	1122	6.07222	0	7.07222	-4.10534	1.10626e-05	0.0071185	Distal Intergenic	167982628	168006614	23987	2	79646	-76507	ENSG00000120137	PANK3	pantothenate kinase 3
chr12	64646210	64647032	823	6.11149	0	7.11149	-4.105	1.12857e-05	0.00714197	Intron (uc001srx.3/uc001srx.3, intron 2 of 4)	64586419	64616076	29658	2	144577	-30134	ENSG00000174206	KICS2	KICSTOR subunit 2
chr1	206806528	206807674	1147	6.18205	0	7.18205	-4.11045	1.14405e-05	0.00714197	Promoter (1-2kb)	206808881	206822542	13662	1	8444	-1207	ENSG00000143479	DYRK3	dual specificity tyrosine phosphorylation regulated kinase 3
chr2	88356809	88357700	892	6.55794	0	7.55794	-4.1212	1.28191e-05	0.00779317	Promoter (1-2kb)	88326724	88355248	28525	2	51315	-1561	ENSG00000172086	KRCC1	lysine rich coiled-coil 1
chr3	79224454	79225536	1083	6.24973	0	7.24973	-4.09494	1.28563e-05	0.00779317	Intron (uc003dqe.2/6091, intron 2 of 30)	78646388	79068609	422222	2	6091	-155845	ENSG00000169855	ROBO1	roundabout guidance receptor 1
chr12	53958260	53959276	1017	6.37099	0	7.37099	-4.09093	1.38304e-05	0.00826384	Intron (uc010sok.1/11016, intron 2 of 12)	53907768	53911392	3625	1	100652999	50492	ENSG00000257550	LOC100652999	uncharacterized LOC100652999
chr22	26092227	26093951	1725	5.87394	0	6.87394	-4.034	1.42606e-05	0.00840092	Intron (uc010gux.3/157, intron 13 of 15)	26138120	26427007	288888	1	84700	-44169	ENSG00000133454	MYO18B	myosin XVIIIB
chr11	15346342	15347266	925	6.28372	0	7.28372	-4.07059	1.47255e-05	0.00844699	Distal Intergenic	15170648	15268756	98109	1	387755	175694	ENSG00000188487	INSC	INSC spindle orientation adaptor protein
chr8	26558592	26559475	884	5.94188	0	6.94188	-4.03592	1.47427e-05	0.00844699	Distal Intergenic	26435921	26515693	79773	1	1808	122671	ENSG00000092964	DPYSL2	dihydropyrimidinase like 2
chr6	22582864	22583790	927	6.52129	0	7.52129	-4.08547	1.50044e-05	0.00848071	Distal Intergenic	22569678	22570750	1073	1	154150	13186	ENSG00000112273	HDGFL1	HDGF like 1
chr9	118352059	118353013	955	6.28294	0	7.28294	-4.05895	1.56315e-05	0.00871737	Distal Intergenic	118650544	118687377	36834	2	58483	334364	ENSG00000204148	LINC00474	long intergenic non-protein coding RNA 474
chr3	124530978	124532065	1088	6.08534	0	7.08534	-4.0333	1.61801e-05	0.00890457	Intron (uc010hrx.3/3693, intron 1 of 6)	124481795	124536557	54763	2	3693	4492	ENSG00000082781	ITGB5	integrin subunit beta 5
chr9	113382921	113383859	939	5.20534	0	6.20534	-3.90502	1.73925e-05	0.00937584	Distal Intergenic	113238163	113342160	103998	2	79987	-40761	ENSG00000165124	SVEP1	sushi, von Willebrand factor type A, EGF and pentraxin domain containing 1
chr9	129824918	129825661	744	5.87652	0	6.87652	-3.9919	1.74847e-05	0.00937584	Intron (uc022bno.1/9649, intron 7 of 11)	129849628	129885044	35417	2	23452	59383	ENSG00000136859	ANGPTL2	angiopoietin like 2
chr9	16705035	16706034	1000	6.26377	0	7.26377	-4.0222	1.84119e-05	0.00974805	Promoter (<=1kb)	16582981	16705133	122153	2	54796	0	ENSG00000173068	BNC2	basonuclin 2
chr6	42663622	42664548	927	6.37128	0	7.37128	-4.02629	1.89068e-05	0.00984222	3' UTR	42655289	42661243	5955	1	23304	8333	ENSG00000024048	UBR2	ubiquitin protein ligase E3 component n-recognin 2
chr1	26024237	26024990	754	6.83759	2.37949	7.8044	-3.95223	1.90604e-05	0.00984222	Intron (uc001bkm.2/57134, intron 2 of 11)	25943959	26111258	167300	1	57134	80278	ENSG00000117643	MAN1C1	mannosidase alpha class 1C member 1
chr5	52091624	52093489	1866	6.66837	0	7.66837	-4.03998	1.93783e-05	0.00988433	Intron (uc003jos.3/53918, intron 1 of 2)	52083774	52098452	14679	1	53918	7850	ENSG00000152684	PELO	pelota mRNA surveillance and ribosome rescue factor
chr4	15903926	15904678	753	5.85332	0	6.85332	-3.95831	2.08991e-05	0.0104669	Distal Intergenic	15937193	15940363	3171	2	9982	35685	ENSG00000137440	FGFBP1	fibroblast growth factor binding protein 1
chr13	111770612	111771496	885	7.2338	0.122269	8.22858	-3.95158	2.10209e-05	0.0104669	Intron (uc001vrr.2/8874, intron 1 of 18)	111767624	111947542	179919	1	8874	2988	ENSG00000102606	ARHGEF7	Rho guanine nucleotide exchange factor 7
chr4	141786597	141787895	1299	5.87252	0	6.87252	-3.95373	2.15208e-05	0.0105705	3' UTR	141541936	141677471	135536	2	23158	-109126	ENSG00000109436	TBC1D9	TBC1 domain family member 9
chr7	25682798	25683551	754	5.8492	0	6.8492	-3.94969	2.17344e-05	0.0105705	Intron (uc003sxp.1/uc003sxp.1, intron 3 of 3)	25880601	25880630	30	2	100873753	197079	ENSG00000207113	RNU6-16P	RNA, U6 small nuclear 16, pseudogene
chr9	75349312	75349958	647	5.6177	0	6.6177	-3.91487	2.25777e-05	0.0107166	Intron (uc004aiz.1/117531, intron 8 of 23)	75242837	75451267	208431	1	117531	106475	ENSG00000165091	TMC1	transmembrane channel like 1
chr1	65074227	65074832	606	4.85516	0	5.85516	-3.80114	2.2683e-05	0.0107166	Intron (uc001dbo.1/57685, intron 4 of 26)	65045530	65045604	75	1	100616338	28697	ENSG00000264470	MIR4794	microRNA 4794
chr11	114730876	114731876	1001	6.02313	0	7.02313	-3.95806	2.28034e-05	0.0107166	Distal Intergenic	114549200	114577652	28453	1	120406	181676	ENSG00000204361	NXPE2	neurexophilin and PC-esterase domain family member 2
chr2	120354062	120355010	949	6.07291	0	7.07291	-3.95678	2.3499e-05	0.0109208	Intron (uc010yyq.3/200373, intron 6 of 17)	120302008	120414237	112230	1	200373	52054	ENSG00000163075	CFAP221	cilia and flagella associated protein 221
chr1	110848605	110849329	725	6.77683	2.37949	7.74219	-3.90139	2.38716e-05	0.010972	Intron (uc001dzj.3/440600, intron 2 of 3)	110828999	110881793	52795	2	440600	32464	ENSG00000227963	RBM15-AS1	RBM15 antisense RNA 1
chr5	122676711	122677453	743	5.8195	0	6.8195	-3.92093	2.45508e-05	0.0111403	Distal Intergenic	122680579	122759286	78708	2	153241	81833	ENSG00000168944	CEP120	centrosomal protein 120
chrX	123188934	123189834	901	5.81359	0	6.81359	-3.92013	2.47704e-05	0.0111403	Intron (uc004etz.4/10735, intron 12 of 32)	123095556	123236505	140950	1	10735	93378	ENSG00000101972	STAG2	stromal antigen 2
chr9	11455032	11456003	972	5.83833	0	6.83833	-3.91946	2.50476e-05	0.0111451	Distal Intergenic	8528152	10612723	2084572	2	5789	-842309	ENSG00000153707	PTPRD	protein tyrosine phosphatase receptor type D
chr10	23891456	23892201	746	5.59925	0	6.59925	-3.88539	2.64169e-05	0.0116307	Distal Intergenic	23983675	24836772	853098	1	56243	-91474	ENSG00000120549	KIAA1217	KIAA1217
chr19	5631207	5633077	1871	6.1849	0	7.1849	-3.9277	2.80496e-05	0.0122209	Intron (uc010xiq.2/6294, intron 2 of 5)	5623046	5668489	45444	1	6294	8161	ENSG00000160633	SAFB	scaffold attachment factor B
chr18	22646091	22648229	2139	6.06905	0	7.06905	-3.91597	2.8389e-05	0.0122412	Intron (uc002kvk.2/25925, intron 7 of 7)	22641888	22932214	290327	2	25925	283985	ENSG00000198795	ZNF521	zinc finger protein 521
chr4	119946644	119947837	1194	5.55327	0	6.55327	-3.8602	2.87214e-05	0.0122582	Exon (uc003icm.4/171024, exon 3 of 4)	119944585	119982402	37818	1	171024	2059	ENSG00000172403	SYNPO2	synaptopodin 2
chr20	15885619	15887078	1460	6.21547	0	7.21547	-3.91842	2.95886e-05	0.0125007	Intron (uc002wot.3/140733, intron 10 of 16)	15966433	16030707	64275	1	140733	-79355	ENSG00000172264	MACROD2	mono-ADP ribosylhydrolase 2
chr12	103534118	103535085	968	5.31089	0	6.31089	-3.81749	3.0571e-05	0.0127543	Distal Intergenic	103351452	103354294	2843	1	429	182666	ENSG00000139352	ASCL1	achaete-scute family bHLH transcription factor 1
chr11	123588743	123589268	526	5.25283	0	6.25283	-3.80853	3.07988e-05	0.0127543	Distal Intergenic	123594997	123601606	6610	2	7753	12338	ENSG00000166261	ZNF202	zinc finger protein 202
chr3	81987404	81988789	1386	5.65772	0	6.65772	-3.85585	3.13522e-05	0.0128563	Distal Intergenic	81538850	81810950	272101	2	2632	-176454	ENSG00000114480	GBE1	1,4-alpha-glucan branching enzyme 1
chr4	178375920	178377388	1469	5.45027	0	6.45027	-3.82624	3.2477e-05	0.0130795	Intron (uc003iux.1/uc003iux.1, intron 2 of 5)	178351929	178363657	11729	2	175	-12263	ENSG00000038002	AGA	aspartylglucosaminidase
chr6	16929587	16930640	1054	8.23268	5.13211	9.14603	-3.1991	3.2522e-05	0.0130795	Distal Intergenic	16738703	16761721	23019	2	6310	-167866	ENSG00000124788	ATXN1	ataxin 1
chr16	22868253	22869245	993	6.43466	2.20345	7.39574	-3.68581	3.31432e-05	0.0132023	Intron (uc002dli.3/9956, intron 1 of 1)	22825860	22927659	101800	1	9956	42393	ENSG00000122254	HS3ST2	heparan sulfate-glucosamine 3-sulfotransferase 2
chr4	128138531	128139426	896	5.61798	0	6.61798	-3.83362	3.43857e-05	0.0134439	Distal Intergenic	128554087	128637934	83848	1	27152	-414661	ENSG00000164066	INTU	inturned planar cell polarity protein
chr11	74892315	74893181	867	5.60258	0	6.60258	-3.82825	3.49007e-05	0.0134439	Intron (uc010rrq.2/11309, intron 2 of 6)	74870844	74917445	46602	1	11309	21471	ENSG00000137491	SLCO2B1	solute carrier organic anion transporter family member 2B1
chr11	134317934	134319552	1619	5.86037	0	6.86037	-3.85519	3.49807e-05	0.0134439	Intron (uc021qsn.1/283177, intron 1 of 5)	134306376	134375555	69180	1	283177	11558	ENSG00000255545	B3GAT1-DT	B3GAT1 divergent transcript
chr14	34600143	34600819	677	5.47046	0	6.47046	-3.81397	3.50352e-05	0.0134439	Distal Intergenic	34393421	34420284	26864	2	112399	-179859	ENSG00000129521	EGLN3	egl-9 family hypoxia inducible factor 3
chr9	77325164	77326818	1655	5.9933	0	6.9933	-3.86372	3.54091e-05	0.0134638	Distal Intergenic	77337411	77391165	53755	2	140803	64347	ENSG00000119121	TRPM6	transient receptor potential cation channel subfamily M member 6
chr2	59102171	59103068	898	5.16376	0	6.16376	-3.76628	3.58882e-05	0.0135231	Intron (uc002rzy.3/400955, intron 3 of 13)	59152746	59290901	138156	1	400955	-49678	ENSG00000233723	LINC01122	long intergenic non-protein coding RNA 1122
chr13	60201783	60202498	716	6.12585	0	7.12585	-3.86496	3.67006e-05	0.0137057	Distal Intergenic	60239721	60325074	85354	2	81624	122576	ENSG00000139734	DIAPH3	diaphanous related formin 3
chr4	87871940	87872638	699	5.67346	0	6.67346	-3.81769	3.76435e-05	0.0138264	Intron (uc011ccx.2/4299, intron 2 of 2)	87857562	87869723	12162	1	4299	14378	ENSG00000172493	AFF1	AF4/FMR2 family member 1
chr3	194027158	194028663	1506	5.39683	0	6.39683	-3.79131	3.77796e-05	0.0138264	Intron (uc003ftr.2/100131551, intron 1 of 5)	194017424	194030593	13170	2	100131551	1930	ENSG00000214145	LINC00887	long intergenic non-protein coding RNA 887
chrX	118493841	118494576	736	5.35882	0	6.35882	-3.78439	3.80154e-05	0.0138264	Distal Intergenic	118533258	118586106	52849	1	203427	-38682	ENSG00000077713	SLC25A43	solute carrier family 25 member 43
chr1	167764622	167765670	1049	6.03082	0	7.03082	-3.84341	3.9385e-05	0.014201	Distal Intergenic	167734295	167761156	26862	1	9019	30327	ENSG00000197965	MPZL1	myelin protein zero like 1
chr5	120366989	120368051	1063	7.89533	2.97657	8.87129	-3.66434	4.04988e-05	0.0144778	Distal Intergenic	119952832	120022964	70133	1	51334	414157	ENSG00000184838	PRR16	proline rich 16
chr16	17329069	17329694	626	5.23092	0	6.23092	-3.75013	4.10309e-05	0.0145173	Intron (uc002dfa.3/64131, intron 3 of 11)	17196181	17564738	368558	2	64131	235044	ENSG00000103489	XYLT1	xylosyltransferase 1
chr11	35121028	35121923	896	5.62741	0	6.62741	-3.79617	4.13034e-05	0.0145173	Distal Intergenic	35160417	35244867	84451	1	960	-38494	ENSG00000026508	CD44	CD44 molecule (Indian blood group)
chr3	21213572	21214277	706	5.36258	0	6.36258	-3.74442	4.48889e-05	0.015646	Distal Intergenic	21447218	21448177	960	1	391518	-232941		VENTXP7	VENT homeobox pseudogene 7
chr21	17444177	17445703	1527	5.94265	0	6.94265	-3.80411	4.55097e-05	0.0157313	Promoter (<=1kb)	17443434	17982094	538661	1	388815	743	ENSG00000215386	MIR99AHG	mir-99a-let-7c cluster host gene
chr2	11850883	11851704	822	5.61677	0	6.61677	-3.76768	4.7276e-05	0.0159922	Intron (uc010yjm.3/23175, intron 1 of 21)	11864460	11924431	59972	1	23175	-12756	ENSG00000134324	LPIN1	lipin 1
chr3	188675470	188676894	1425	6.20452	0	7.20452	-3.81073	4.80137e-05	0.0159922	Intron (uc003frv.2/285386, intron 1 of 10)	188665003	189041271	376269	1	285386	10467	ENSG00000188001	TPRG1	tumor protein p63 regulated 1
chr6	94494021	94495355	1335	5.49851	0	6.49851	-3.74905	4.83651e-05	0.0159922	Distal Intergenic	94428021	94456476	28456	1	643432	66000		TSG1	tumor suppressor TSG1
chr3	54561724	54562985	1262	6.1465	0	7.13817	-3.66499	4.8884e-05	0.0159922	Intron (uc003dhf.3/55799, intron 5 of 37)	54666151	54673884	7734	2	790952	110899	ENSG00000265992	ESRG	embryonic stem cell related
chr4	101898687	101899830	1144	5.21248	0	6.21248	-3.71431	4.93873e-05	0.0159922	Distal Intergenic	101581436	101596270	14835	2	100874275	-302417	ENSG00000250223	LINC01216	long intergenic non-protein coding RNA 1216
chr20	51838422	51839157	736	5.69216	0	6.69216	-3.76598	4.94502e-05	0.0159922	Intron (uc002xwo.3/128553, intron 1 of 2)	51801822	52111869	310048	1	128553	36600	ENSG00000182463	TSHZ2	teashirt zinc finger homeobox 2
chr5	167157650	167158480	831	5.49692	0	6.49692	-3.74536	5.02011e-05	0.0159922	Intron (uc021yhi.1/57451, intron 2 of 3)	167181993	167545491	363499	1	57451	-23513	ENSG00000145934	TENM2	teneurin transmembrane protein 2
chr12	13595140	13596040	901	5.99169	0	6.99169	-3.78584	5.04436e-05	0.0159922	Distal Intergenic	13523605	13529679	6075	2	283422	-65461	ENSG00000180861	LINC01559	long intergenic non-protein coding RNA 1559
chr9	119674257	119675109	853	5.40408	0	6.40408	-3.73318	5.06239e-05	0.0159922	Intron (uc022bml.1/23245, intron 8 of 20)	119449581	119463579	13999	1	22954	224676	ENSG00000119401	TRIM32	tripartite motif containing 32
chr1	207667309	207668018	710	6.10875	0	7.10875	-3.79008	5.12794e-05	0.0159922	Promoter (1-2kb)	207669473	207680955	11483	1	1378	-1455	ENSG00000203710	CR1	complement C3b/C4b receptor 1 (Knops blood group)
chr4	146773304	146774382	1079	5.92702	0	6.92702	-3.77571	5.16698e-05	0.0159922	Intron (uc003ikm.3/152485, intron 5 of 14)	146681888	146744677	62790	2	152485	-28627	ENSG00000151612	ZNF827	zinc finger protein 827
chr15	88283808	88284563	756	5.99108	0	6.99108	-3.77895	5.22539e-05	0.0159922	Distal Intergenic	88120160	88122917	2758	1	145978	163648	ENSG00000259527	LINC00052	long intergenic non-protein coding RNA 52
chr1	71414015	71416174	2160	6.14492	0	7.14492	-3.78691	5.26496e-05	0.0159922	Intron (uc001dfg.1/5733, intron 4 of 4)	71512189	71532865	20677	1	100132618	-96015		ZRANB2-AS1	ZRANB2 antisense RNA 1
chr6	117294807	117295596	790	5.03292	0	6.03292	-3.66957	5.36047e-05	0.0159922	Distal Intergenic	117198376	117253326	54951	1	222546	96431	ENSG00000185002	RFX6	regulatory factor X6
chr12	115401652	115402739	1088	5.72847	0	6.72847	-3.75117	5.37187e-05	0.0159922	Distal Intergenic	115117761	115121969	4209	2	6926	-279683	ENSG00000135111	TBX3	T-box transcription factor 3
chr2	165225314	165226568	1255	5.76048	0	6.76048	-3.7549	5.37221e-05	0.0159922	Distal Intergenic	165349323	165425017	75695	2	2888	198449	ENSG00000115290	GRB14	growth factor receptor bound protein 14
chr3	117927374	117928660	1287	5.548	0	6.548	-3.73504	5.38088e-05	0.0159922	Distal Intergenic	118661923	118667088	5166	1	100506765	-733263	ENSG00000239877	IGSF11-AS1	IGSF11 antisense RNA 1
chr6	146076998	146077875	878	5.69904	0	6.69904	-3.74642	5.44096e-05	0.0159922	Intron (uc003qky.2/100507557, intron 1 of 2)	145946440	146057122	110683	2	7957	-19876	ENSG00000112425	EPM2A	EPM2A glucan phosphatase, laforin
chr4	72562678	72563396	719	5.76747	0	6.76747	-3.75181	5.48147e-05	0.0159922	Distal Intergenic	72607411	72650079	42669	2	2638	86683	ENSG00000145321	GC	GC vitamin D binding protein
chr6	108018653	108019541	889	6.0441	0	7.0441	-3.76878	5.52611e-05	0.0159922	Distal Intergenic	108023364	108053599	30236	2	256380	34058	ENSG00000146285	SCML4	Scm polycomb group protein like 4
chr8	29599975	29601078	1104	5.69874	0	6.69874	-3.74045	5.58345e-05	0.0159922	Intron (uc003xhn.3/619351, intron 1 of 3)	29578776	29605625	26850	2	619351	4547	ENSG00000251191	LINC00589	long intergenic non-protein coding RNA 589
chr7	3095250	3096473	1224	6.56723	0	7.56723	-3.78905	5.60864e-05	0.0159922	Distal Intergenic	2945710	3083509	137800	2	84433	-11741	ENSG00000198286	CARD11	caspase recruitment domain family member 11
chr9	2838128	2839499	1372	5.05249	0	6.05249	-3.66216	5.63128e-05	0.0159922	5' UTR	2804155	2844130	39976	2	9933	4631	ENSG00000080608	PUM3	pumilio RNA binding family member 3
chr3	114625414	114626159	746	6.00109	0	7.00109	-3.76246	5.64177e-05	0.0159922	Intron (uc003ebm.3/26137, intron 2 of 11)	114056947	114478124	421178	2	26137	-147290	ENSG00000181722	ZBTB20	zinc finger and BTB domain containing 20
chr5	58556742	58557988	1247	5.86019	0	6.86019	-3.74767	5.77675e-05	0.0159922	Intron (uc003jrv.2/5144, intron 1 of 14)	58264866	58571945	307080	2	5144	13957	ENSG00000113448	PDE4D	phosphodiesterase 4D
chr3	168150952	168151711	760	5.13264	0	6.13264	-3.67576	5.77804e-05	0.0159922	Intron (uc011bph.2/93556, intron 3 of 15)	168269642	168269737	96	1	693136	-117931	ENSG00000207717	MIR551B	microRNA 551b
chr19	31807188	31807971	784	5.88317	2.02204	6.83265	-3.61069	5.77875e-05	0.0159922	Intron (uc002nsy.4/57616, intron 1 of 1)	31765851	31840190	74340	2	57616	32219	ENSG00000121297	TSHZ3	teashirt zinc finger homeobox 3
chr4	40941749	40943595	1847	6.18222	0	7.18222	-3.76546	5.81272e-05	0.0159922	Intron (uc010ifu.3/323, intron 1 of 10)	40812044	40947090	135047	2	323	3495	ENSG00000163697	APBB2	amyloid beta precursor protein binding family B member 2
chr4	82667304	82668228	925	5.88133	0	6.88133	-3.74752	5.81448e-05	0.0159922	Distal Intergenic	82372047	82393061	21015	2	153020	-274243	ENSG00000138670	RASGEF1B	RasGEF domain family member 1B
chr18	573718	575164	1447	5.44954	0	6.44954	-3.70984	5.81629e-05	0.0159922	Distal Intergenic	580369	581524	1156	1	1068	-5205	ENSG00000177143	CETN1	centrin 1
chr1	233338496	233339331	836	5.38224	0	6.38224	-3.70288	5.83506e-05	0.0159922	Promoter (2-3kb)	233119882	233336010	216129	2	80003	-2486	ENSG00000135749	PCNX2	pecanex 2
chr17	70181474	70182079	606	5.49806	0	6.49806	-3.70812	5.89754e-05	0.0159922	Distal Intergenic	70117161	70122560	5400	1	6662	64313	ENSG00000125398	SOX9	SRY-box transcription factor 9
chr12	43379563	43380236	674	4.99292	0	5.99292	-3.65017	5.93389e-05	0.0159922	Distal Intergenic	42863252	42983572	120321	2	144165	-395991	ENSG00000139174	PRICKLE1	prickle planar cell polarity protein 1
chr13	46675636	46676652	1017	5.28305	0	6.28305	-3.68832	5.95379e-05	0.0159922	Intron (uc001vaw.3/1361, intron 1 of 10)	46627322	46679211	51890	2	1361	2559	ENSG00000080618	CPB2	carboxypeptidase B2
chr1	190174712	190175772	1061	5.81126	0	6.81126	-3.73598	5.98082e-05	0.0159922	Intron (uc010pot.1/339479, intron 5 of 6)	190066797	190444942	378146	2	339479	269170	ENSG00000162670	BRINP3	BMP/retinoic acid inducible neural specific 3
chr4	122562895	122563957	1063	5.30592	0	6.30592	-3.68463	6.03312e-05	0.0159922	Distal Intergenic	122589152	122617814	28663	2	308	53857	ENSG00000164111	ANXA5	annexin A5
chr2	102653718	102654608	891	5.98614	0	6.98614	-3.74435	6.07137e-05	0.0159922	Distal Intergenic	102624977	102644884	19908	1	7850	28741	ENSG00000115590	IL1R2	interleukin 1 receptor type 2
chr7	87785732	87787167	1436	6.14574	0	7.14574	-3.75328	6.07939e-05	0.0159922	Intron (uc003ujk.2/53616, intron 22 of 28)	87834432	87849399	14968	2	6717	62232	ENSG00000075142	SRI	sorcin
chr10	22946555	22947736	1182	5.90338	0	6.90338	-3.73695	6.12177e-05	0.0160031	Intron (uc001irl.4/5305, intron 1 of 9)	22823766	23003503	179738	2	5305	55767	ENSG00000150867	PIP4K2A	phosphatidylinositol-5-phosphate 4-kinase type 2 alpha
chr2	230745679	230746510	832	5.74505	0	6.74505	-3.72402	6.16933e-05	0.0160167	Promoter (<=1kb)	230631930	230744844	112915	2	9320	-835	ENSG00000153827	TRIP12	thyroid hormone receptor interactor 12
chr3	107658491	107660197	1707	5.93241	0	6.93241	-3.73597	6.20357e-05	0.0160167	Distal Intergenic	107602052	107647753	45702	1	285205	56439	ENSG00000240423	LINC00636	long intergenic non-protein coding RNA 636
chrX	57957059	57958045	987	5.52815	0	6.52815	-3.70067	6.27343e-05	0.0160199	Distal Intergenic	57931864	57937067	5204	2	7789	-19992	ENSG00000198205	ZXDA	zinc finger X-linked duplicated A
chr1	209555296	209556175	880	5.83066	0	6.83066	-3.7265	6.28141e-05	0.0160199	Distal Intergenic	209602168	209605892	3725	1	642587	-45993	ENSG00000230937	MIR205HG	MIR205 host gene
chr8	105963300	105964078	779	6.16774	2.02204	7.1264	-3.63116	6.47828e-05	0.0164062	Distal Intergenic	105516483	105601252	84770	2	29967	-362048	ENSG00000147650	LRP12	LDL receptor related protein 12
chr1	183662943	183664339	1397	5.6516	0	6.6516	-3.70373	6.51131e-05	0.0164062	Intron (uc010pof.1/23179, intron 1 of 11)	183615411	183622448	7038	2	403314	-40495	ENSG00000173627	APOBEC4	apolipoprotein B mRNA editing enzyme catalytic polypeptide like 4
chr2	85111184	85111842	659	5.73288	0	6.73288	-3.709	6.56891e-05	0.0164267	Promoter (2-3kb)	85063043	85108369	45327	2	129293	-2815	ENSG00000186854	TRABD2A	TraB domain containing 2A
chr12	113587067	113588023	957	5.98159	0	6.98159	-3.72537	6.61246e-05	0.0164267	Promoter (<=1kb)	113587663	113597081	9419	1	387885	0	ENSG00000186710	CFAP73	cilia and flagella associated protein 73
chr6	122188901	122189852	952	5.20679	0	6.20679	-3.65535	6.63728e-05	0.0164267	Distal Intergenic	121756745	121770873	14129	1	2697	432156	ENSG00000152661	GJA1	gap junction protein alpha 1
chr3	181988750	181989325	576	5.03955	0	6.03955	-3.6355	6.67945e-05	0.0164338	Distal Intergenic	182164758	182204150	39393	2	401103	214825	ENSG00000241098	LINC01994	long intergenic non-protein coding RNA 1994
chr10	10866174	10867167	994	5.65965	0	6.65965	-3.69631	6.79205e-05	0.0165971	Distal Intergenic	10826402	10836877	10476	2	207107	-29297	ENSG00000225383	SFTA1P	surfactant associated 1, lncRNA
chr4	150041196	150041933	738	6.01824	0	7.01824	-3.7198	6.8252e-05	0.0165971	Distal Intergenic	148999915	149363672	363758	2	4306	-677524	ENSG00000151623	NR3C2	nuclear receptor subfamily 3 group C member 2
chr1	8319335	8320124	790	6.02206	0	7.02206	-3.71405	7.00649e-05	0.0169395	Distal Intergenic	8384390	8404227	19838	1	50651	-64266	ENSG00000162426	SLC45A1	solute carrier family 45 member 1
chr1	29512533	29513293	761	5.69334	0	6.69334	-3.68876	7.11873e-05	0.0170265	Promoter (3-4kb)	29481208	29508637	27430	2	6429	-3896	ENSG00000116350	SRSF4	serine and arginine rich splicing factor 4
chr7	33810949	33811535	587	5.43291	0	6.43291	-3.66422	7.13118e-05	0.0170265	Distal Intergenic	33944523	34195484	250962	1	168667	-132988	ENSG00000164619	BMPER	BMP binding endothelial regulator
chr6	160180739	160181326	588	4.89113	0	5.89113	-3.59428	7.1646e-05	0.0170265	Promoter (1-2kb)	160182989	160200087	17099	1	39	-1663	ENSG00000120437	ACAT2	acetyl-CoA acetyltransferase 2
chr1	208728984	208729692	709	5.21658	0	6.21658	-3.63516	7.33314e-05	0.0173286	Distal Intergenic	208195588	208417665	222078	2	5362	-311319	ENSG00000076356	PLXNA2	plexin A2
chr10	635355	636279	925	6.15331	0	7.15331	-3.70752	7.41171e-05	0.017402	Intron (uc001ifp.3/22982, intron 1 of 36)	687629	687718	90	2	100847086	51439	ENSG00000263511	MIR5699	microRNA 5699
chr4	63118725	63119362	638	5.96365	0	6.96365	-3.69575	7.4474e-05	0.017402	Distal Intergenic	62775278	62938168	162891	1	23284	343447	ENSG00000150471	ADGRL3	adhesion G protein-coupled receptor L3
chr9	90678980	90680128	1149	5.8261	0	6.8261	-3.68564	7.4936e-05	0.0174126	Distal Intergenic	90744220	90749900	5681	2	645961	69772	ENSG00000177910	SPATA31C2	SPATA31 subfamily C member 2
chr12	43391898	43392697	800	5.924	0	6.924	-3.69091	7.55572e-05	0.01746	Distal Intergenic	42863252	42983572	120321	2	144165	-408326	ENSG00000139174	PRICKLE1	prickle planar cell polarity protein 1
chr9	18666482	18667753	1272	5.94772	0	6.94772	-3.69013	7.60006e-05	0.0174659	Intron (uc003znb.3/92949, intron 9 of 9)	18573304	18573377	74	1	100422869	93178	ENSG00000264638	MIR3152	microRNA 3152
chr10	127904243	127905692	1450	5.57989	0	6.57989	-3.65739	7.88446e-05	0.0179834	Intron (uc001ljk.2/8038, intron 3 of 22)	127702902	128077127	374226	2	8038	171435	ENSG00000148848	ADAM12	ADAM metallopeptidase domain 12
chr6	162405639	162406695	1057	5.55433	0	6.55433	-3.65249	7.92279e-05	0.0179834	Intron (uc003qtv.4/5071, intron 3 of 6)	161768590	162258053	489464	2	5071	-147586	ENSG00000185345	PRKN	parkin RBR E3 ubiquitin protein ligase
chr15	79785186	79786102	917	4.8471	0	5.8471	-3.57466	8.01753e-05	0.0179834	Distal Intergenic	79748440	79764642	16203	1	23251	36746	ENSG00000169330	MINAR1	membrane integral NOTCH2 associated receptor 1
chr16	59626947	59627910	964	5.71091	0	6.71091	-3.66308	8.03568e-05	0.0179834	Distal Intergenic	59788045	59789095	1051	2	644649	161185		APOOP5	apolipoprotein O pseudogene 5
chr5	100993013	100994135	1123	5.74646	2.02204	6.69083	-3.53314	8.05794e-05	0.0179834	Distal Intergenic	101569692	101632253	62562	2	353189	638118	ENSG00000173930	SLCO4C1	solute carrier organic anion transporter family member 4C1
chr4	56124230	56126541	2312	5.82367	0	6.82367	-3.66782	8.1155e-05	0.0179834	Distal Intergenic	56212388	56239266	26879	1	79644	-85847	ENSG00000128039	SRD5A3	steroid 5 alpha-reductase 3
chr12	83855205	83856010	806	5.8489	0	6.8489	-3.67023	8.12622e-05	0.0179834	Distal Intergenic	83080934	83528067	447134	1	160335	774271	ENSG00000179104	TMTC2	transmembrane O-mannosyltransferase targeting cadherins 2
chr6	25068293	25069655	1363	5.76457	0	6.76457	-3.6621	8.17395e-05	0.0179939	Distal Intergenic	24840351	25042398	202048	2	9750	-25895	ENSG00000111913	RIPOR2	RHO family interacting cell polarization regulator 2
chr15	36053392	36054251	860	5.79257	2.37949	6.72321	-3.52943	8.27484e-05	0.0181206	Intron (uc001zjc.3/100507466, intron 2 of 2)	36219057	36219124	68	1	100616293	-164806	ENSG00000265098	MIR4510	microRNA 4510
chr2	46189199	46190262	1064	6.54148	0.122269	7.53303	-3.59373	8.36405e-05	0.0182206	Intron (uc002rut.3/5581, intron 2 of 14)	45903873	46072897	169025	1	5581	285326	ENSG00000171132	PRKCE	protein kinase C epsilon
chr10	127798828	127799943	1116	6.05451	0	7.05451	-3.67143	8.44357e-05	0.0182985	Intron (uc001ljk.2/8038, intron 6 of 22)	127668730	127698078	29349	1	92565	130098	ENSG00000203780	FANK1	fibronectin type III and ankyrin repeat domains 1
chr2	233877001	233877979	979	5.68171	0	6.68171	-3.64433	8.64829e-05	0.0186455	Promoter (<=1kb)	233743396	233877951	134556	2	25791	0	ENSG00000066248	NGEF	neuronal guanine nucleotide exchange factor
chr20	59065750	59066900	1151	5.58988	0	6.58988	-3.63614	8.70001e-05	0.0186609	Intron (uc010gjw.3/284757, intron 4 of 4)	59053169	59053239	71	1	100616362	12581	ENSG00000266140	MIR4533	microRNA 4533
chr12	68100473	68101147	675	5.19888	0	6.19888	-3.59814	8.79688e-05	0.0186875	Distal Intergenic	68042512	68056444	13933	1	8445	57961	ENSG00000127334	DYRK2	dual specificity tyrosine phosphorylation regulated kinase 2
chr4	86569600	86570321	722	5.31771	0	6.31771	-3.60137	8.82028e-05	0.0186875	Intron (uc003hpi.1/83478, intron 2 of 2)	86643621	86643686	66	1	100616349	-73300	ENSG00000266421	MIR4451	microRNA 4451
chr3	11507254	11508288	1035	5.5752	0	6.5752	-3.629	8.93024e-05	0.0186875	Intron (uc003bwc.3/10533, intron 18 of 18)	11597544	11610398	12855	2	9686	102110	ENSG00000144560	VGLL4	vestigial like family member 4
chr7	104581754	104582435	682	5.64052	0	6.64052	-3.63494	8.93146e-05	0.0186875	Exon (uc003vci.3/uc003vci.3, exon 1 of 2)	104535075	104567092	32018	2	723809	-14662	ENSG00000225329	LHFPL3-AS2	LHFPL3 antisense RNA 2
chr7	44621017	44621868	852	5.23856	6.23856	0	3.66701	8.93581e-05	0.0186875	Promoter (<=1kb)	44618762	44621827	3066	2	222068	0	ENSG00000158604	TMED4	transmembrane p24 trafficking protein 4
chr3	52297219	52297789	571	4.88109	0	5.88109	-3.54659	9.05356e-05	0.0188395	Intron (uc003ddk.2/80335, intron 1 of 6)	52288438	52302154	13717	2	80335	4365	ENSG00000164091	WDR82	WD repeat domain 82
chr15	37349992	37350887	896	5.6672	0	6.6672	-3.63173	9.11123e-05	0.0188657	Intron (uc001zjl.3/4212, intron 6 of 11)	37183222	37390562	207341	2	4212	39675	ENSG00000134138	MEIS2	Meis homeobox 2
chr2	134382343	134382976	634	5.25876	0	6.25876	-3.5848	9.45806e-05	0.0194873	Distal Intergenic	133886540	134326031	439492	2	344148	-56312	ENSG00000176771	NCKAP5	NCK associated protein 5
chr2	122960703	122961754	1052	5.40057	0	6.40057	-3.59881	9.6101e-05	0.0196648	Distal Intergenic	122513121	122525428	12308	1	7247	447582	ENSG00000211460	TSN	translin
chr12	5301936	5302601	666	5.69141	0	6.69141	-3.6204	9.63822e-05	0.0196648	Distal Intergenic	5153085	5155954	2870	1	3741	148851	ENSG00000130037	KCNA5	potassium voltage-gated channel subfamily A member 5
chr11	28943275	28944749	1475	5.79	0	6.79	-3.62423	9.75723e-05	0.0196652	Distal Intergenic	28131713	28147409	15697	1	196074	811562	ENSG00000169519	METTL15	methyltransferase like 15
chr1	86195817	86196661	845	5.75751	0	6.75751	-3.62132	9.76475e-05	0.0196652	3' UTR	86115106	86174116	59011	2	54680	-21701	ENSG00000117174	ZNHIT6	zinc finger HIT-type containing 6
chr13	82928865	82929530	666	6.40254	0	7.40254	-3.64735	9.78167e-05	0.0196652	Distal Intergenic	84451343	84456528	5186	2	114798	1526998	ENSG00000178235	SLITRK1	SLIT and NTRK like family member 1
chr16	54000603	54001795	1193	4.87854	0	5.87854	-3.53965	9.83763e-05	0.0196652	Intron (uc002ehr.3/79068, intron 8 of 8)	53967897	54148379	180483	1	79068	32706	ENSG00000140718	FTO	FTO alpha-ketoglutarate dependent dioxygenase
chr4	46670431	46671151	721	5.08331	0	6.08331	-3.56168	9.92947e-05	0.0196652	Distal Intergenic	46736847	46911252	174406	2	170712	240101	ENSG00000170516	COX7B2	cytochrome c oxidase subunit 7B2
chr1	211763051	211764157	1107	5.67863	2.37949	6.60342	-3.47754	9.94781e-05	0.0196652	Distal Intergenic	211748381	211752099	3719	2	7779	-10952	ENSG00000170385	SLC30A1	solute carrier family 30 member 1
chr10	50506477	50507420	944	5.6433	0	6.6433	-3.61037	9.96754e-05	0.0196652	Promoter (<=1kb)	50507187	50535537	28351	1	118461	0	ENSG00000177354	C10orf71	chromosome 10 open reading frame 71
chr17	57802764	57803594	831	5.48192	0	6.48192	-3.59618	0.000100533	0.0196793	Intron (uc002ixu.4/81671, intron 1 of 11)	57784863	57917952	133090	1	81671	17901	ENSG00000062716	VMP1	vacuole membrane protein 1
chr2	108052399	108053297	899	5.8229	0	6.8229	-3.61796	0.000101119	0.0196793	Distal Intergenic	108439520	108442582	3063	2	729121	389285	ENSG00000230651	RGPD4-AS1	RGPD4 antisense RNA 1 (head to head)
chr3	40647503	40648239	737	5.20435	0	6.20435	-3.56216	0.000101725	0.0196793	Distal Intergenic	40567270	40581043	13774	1	285268	80233	ENSG00000172888	ZNF621	zinc finger protein 621
chr7	107611798	107612992	1195	5.28173	0	6.28173	-3.5746	0.000101739	0.0196793	Intron (uc003vev.2/3912, intron 11 of 31)	107564246	107642448	78203	2	3912	29456	ENSG00000091136	LAMB1	laminin subunit beta 1
chr1	161775279	161776427	1149	6.33084	2.37949	7.28344	-3.55646	0.000102436	0.0196793	Intron (uc001gbq.2/22926, intron 7 of 13)	161736034	161933860	197827	1	22926	39245	ENSG00000118217	ATF6	activating transcription factor 6
chr8	92333514	92335406	1893	5.82451	0	6.82451	-3.61415	0.00010257	0.0196793	Intron (uc003yex.3/115111, intron 6 of 19)	92261516	92410378	148863	1	115111	71998	ENSG00000147606	SLC26A7	solute carrier family 26 member 7
chr9	106750592	106751761	1170	5.82402	0	6.82402	-3.60921	0.000104439	0.0199465	Distal Intergenic	106856541	106885539	28999	1	10592	-104780	ENSG00000136824	SMC2	structural maintenance of chromosomes 2
chr4	128370470	128372052	1583	5.50126	0	6.50126	-3.58573	0.000105426	0.0200265	Distal Intergenic	128554087	128637934	83848	1	27152	-182035	ENSG00000164066	INTU	inturned planar cell polarity protein
chr3	8648407	8649596	1190	5.86194	0	6.86194	-3.60837	0.000106352	0.0200265	Distal Intergenic	8613468	8616354	2887	1	29931	34939		LINC00312	long intergenic non-protein coding RNA 312
chr14	67754389	67754968	580	5.23566	0	6.23566	-3.56041	0.000107305	0.0200265	Intron (uc001xjc.4/64398, intron 3 of 14)	67708012	67802778	94767	1	64398	46377	ENSG00000072415	PALS1	protein associated with LIN7 1, MAGUK family member
chr10	30496463	30497178	716	4.76586	0	5.76586	-3.5067	0.000107333	0.0200265	Distal Intergenic	30301729	30404420	102692	2	57608	-92043	ENSG00000165757	JCAD	junctional cadherin 5 associated
chr4	120847579	120848439	861	5.06094	0	6.06094	-3.54005	0.000107464	0.0200265	Distal Intergenic	120980579	120988013	7435	2	4085	139574	ENSG00000164109	MAD2L1	mitotic arrest deficient 2 like 1
chr1	93399073	93401332	2260	5.75715	0	6.75715	-3.59506	0.000109113	0.0200265	Intron (uc001dpc.3/388650, intron 1 of 4)	93298286	93427079	128794	2	388650	25747	ENSG00000154511	DIPK1A	divergent protein kinase domain 1A
chr2	11856489	11857548	1060	7.52705	2.51459	8.50453	-3.42065	0.000109469	0.0200265	Intron (uc010yjm.3/23175, intron 2 of 21)	11864460	11924431	59972	1	23175	-6912	ENSG00000134324	LPIN1	lipin 1
chr7	130032377	130034243	1867	5.55978	0	6.55978	-3.58121	0.000109509	0.0200265	3' UTR	130033612	130040987	7376	2	95681	6744	ENSG00000106477	CEP41	centrosomal protein 41
chr6	37484900	37485841	942	5.67353	0	6.67353	-3.58964	0.000110021	0.0200265	Distal Intergenic	37450697	37467700	17004	2	154467	-17200	ENSG00000198937	CCDC167	coiled-coil domain containing 167
chr4	55954121	55954670	550	4.84434	0	5.84434	-3.505	0.000110524	0.0200265	Intron (uc003has.3/3791, intron 26 of 29)	55944426	55991762	47337	2	3791	37092	ENSG00000128052	KDR	kinase insert domain receptor
chr15	100693438	100694481	1044	6.35607	2.37949	7.30951	-3.54233	0.000110795	0.0200265	Intron (uc002bvv.1/170691, intron 9 of 21)	100513161	100516476	3316	2	170691	-176962	ENSG00000140470	ADAMTS17	ADAM metallopeptidase with thrombospondin type 1 motif 17
chr2	206289789	206290547	759	4.85703	0	5.85703	-3.50496	0.000110812	0.0200265	Intron (uc002vao.2/117583, intron 19 of 21)	206547224	206608422	61199	1	8828	-256677	ENSG00000118257	NRP2	neuropilin 2
chr16	79288299	79289429	1131	7.1273	3.37949	8.07257	-3.48762	0.000111083	0.0200265	Distal Intergenic	79627745	79634622	6878	2	4094	345193	ENSG00000178573	MAF	MAF bZIP transcription factor
chr5	138385711	138386520	810	5.36805	0	6.36805	-3.56186	0.000112802	0.0200978	Intron (uc003ldo.3/64374, intron 5 of 10)	138287477	138378408	90932	2	64374	-7303	ENSG00000120725	SIL1	SIL1 nucleotide exchange factor
chr15	96897954	96898854	901	5.63654	0	6.63654	-3.58051	0.000113146	0.0200978	Distal Intergenic	96876569	96883492	6924	1	7026	21385	ENSG00000185551	NR2F2	nuclear receptor subfamily 2 group F member 2
chr2	180470780	180471525	746	6.01394	0	7.00785	-3.5291	0.000113183	0.0200978	Intron (uc002unm.3/151126, intron 1 of 7)	180306711	180450631	143921	2	151126	-20149	ENSG00000144331	ZNF385B	zinc finger protein 385B
chr11	35179741	35180953	1213	7.15372	1.70723	8.13708	-3.4677	0.00011364	0.0200978	Intron (uc021qfw.1/960, intron 1 of 8)	35160417	35253949	93533	1	960	19324	ENSG00000026508	CD44	CD44 molecule (Indian blood group)
chr2	155363422	155364470	1049	5.73551	0	6.73551	-3.58541	0.000113881	0.0200978	Distal Intergenic	155292365	155313950	21586	2	100144595	-49472	ENSG00000224675	LOC100144595	uncharacterized LOC100144595
chr4	168643589	168644755	1167	5.80477	0	6.80477	-3.58683	0.00011505	0.0201048	Distal Intergenic	169013688	169108893	95206	1	11199	-368933	ENSG00000109511	ANXA10	annexin A10
chr8	131218395	131219207	813	5.28447	0	6.28447	-3.54955	0.000115258	0.0201048	Intron (uc003yta.2/50807, intron 5 of 29)	131064351	131193126	128776	2	50807	-25269	ENSG00000153317	ASAP1	ArfGAP with SH3 domain, ankyrin repeat and PH domain 1
chr2	235889135	235890676	1542	5.48878	0	6.48878	-3.56436	0.000115494	0.0201048	Intron (uc002vvp.3/23677, intron 1 of 5)	235887347	235964358	77012	1	23677	1788	ENSG00000130147	SH3BP4	SH3 domain binding protein 4
chr7	137559067	137559990	924	5.20738	0	6.20738	-3.53736	0.000115843	0.0201048	3' UTR	137074385	137531609	457225	2	9162	-27458	ENSG00000157680	DGKI	diacylglycerol kinase iota
chr2	197195183	197196259	1077	6.60518	2.37949	7.5661	-3.5531	0.000116843	0.0201287	Intron (uc002utl.1/57520, intron 3 of 26)	197063977	197226946	162970	2	57520	30687	ENSG00000138411	HECW2	HECT, C2 and WW domain containing E3 ubiquitin protein ligase 2
chr3	189814519	189815903	1385	5.4045	0	6.4045	-3.5534	0.000116944	0.0201287	Intron (uc011bsk.2/55214, intron 1 of 14)	189674517	189838908	164392	2	55214	23005	ENSG00000090530	P3H2	prolyl 3-hydroxylase 2
chr1	98564896	98565667	772	5.53188	0	6.53188	-3.56165	0.00011895	0.0203109	Distal Intergenic	98453556	98515249	61694	2	400765	-49647	ENSG00000225206	MIR137HG	MIR137 host gene
chr20	13322597	13323647	1051	6.10577	0	7.10577	-3.59109	0.000119047	0.0203109	Intron (uc010zri.1/55617, intron 8 of 9)	13218067	13220334	2268	2	100505536	-102263		ISM1-AS1	ISM1 antisense RNA 1
chr11	114309796	114310721	926	5.71664	6.67741	1.49621	3.59515	0.000119459	0.0203109	Promoter (<=1kb)	114310108	114321000	10893	1	25996	0	ENSG00000076043	REXO2	RNA exonuclease 2
chr16	84565415	84566367	953	5.54833	0	6.54833	-3.5581	0.000121823	0.0205042	Distal Intergenic	84509966	84538288	28323	2	57707	-27127	ENSG00000140950	MEAK7	MTOR associated protein, eak-7 homolog
chr1	21650907	21651925	1019	5.47364	0	6.47364	-3.55132	0.000122122	0.0205042	Intron (uc001bem.2/1889, intron 1 of 18)	21543740	21672034	128295	2	1889	20109	ENSG00000117298	ECE1	endothelin converting enzyme 1
chr6	77480685	77481572	888	5.49643	0	6.49643	-3.55281	0.000122244	0.0205042	Distal Intergenic	78171948	78173120	1173	2	3351	691548	ENSG00000135312	HTR1B	5-hydroxytryptamine receptor 1B
chr5	167667056	167667795	740	5.0147	0	6.0147	-3.51036	0.000122556	0.0205042	Intron (uc010jjd.3/57451, intron 25 of 28)	167719065	167899308	180244	1	23286	-51270	ENSG00000113645	WWC1	WW and C2 domain containing 1
chr2	163099048	163100588	1541	6.03548	0	7.02948	-3.5134	0.000123426	0.0205307	Promoter (<=1kb)	163027200	163100045	72846	2	2191	0	ENSG00000078098	FAP	fibroblast activation protein alpha
chr17	64650452	64651016	565	5.2127	0	6.2127	-3.52338	0.000123697	0.0205307	Intron (uc002jfo.1/5578, intron 6 of 14)	64783190	64783286	97	1	693219	-132174	ENSG00000207943	MIR634	microRNA 634
chr12	54815761	54816556	796	6.59645	0.929624	7.58218	-3.445	0.00012563	0.0207207	Promoter (2-3kb)	54798950	54813050	14101	2	3678	-2711	ENSG00000161638	ITGA5	integrin subunit alpha 5
chr9	101678854	101679646	793	6.28229	0	7.28229	-3.58132	0.000125832	0.0207207	Distal Intergenic	101705995	101833074	127080	1	1306	-26349	ENSG00000204291	COL15A1	collagen type XV alpha 1 chain
chr6	22657496	22658751	1256	5.18214	0	6.18214	-3.51672	0.000127507	0.0209141	Distal Intergenic	22569678	22570750	1073	1	154150	87818	ENSG00000112273	HDGFL1	HDGF like 1
chr1	6349937	6351102	1166	6.05525	0	7.05525	-3.57062	0.00012847	0.0209899	Intron (uc001amq.3/11332, intron 7 of 8)	6307406	6321035	13630	2	387509	-28902	ENSG00000158292	GPR153	G protein-coupled receptor 153
chr3	116848373	116849354	982	5.40943	0	6.40943	-3.5342	0.000129013	0.0209966	Distal Intergenic	116428635	116435887	7253	1	285194	419738	ENSG00000243197	TUSC7	tumor suppressor candidate 7
chr21	19510617	19511527	911	5.69778	0	6.69778	-3.55148	0.000129738	0.0210327	Intron (uc002ykr.3/140578, intron 2 of 6)	19617150	19639687	22538	1	140578	-105623	ENSG00000154645	CHODL	chondrolectin
chr15	77675956	77677574	1619	5.73632	0	6.73632	-3.55248	0.000131084	0.0210375	Intron (uc021sqy.1/79834, intron 1 of 7)	77400498	77712446	311949	2	79834	34872	ENSG00000173517	PEAK1	pseudopodium enriched atypical kinase 1
chr8	69172461	69174109	1649	5.76698	0	6.76698	-3.55271	0.000131272	0.0210375	Distal Intergenic	69242957	69360245	117289	1	116328	-68848	ENSG00000165084	C8orf34	chromosome 8 open reading frame 34
chr10	80305811	80306504	694	5.31037	0	6.31037	-3.52349	0.000131277	0.0210375	Intron (uc010qlp.2/100132987, intron 3 of 3)	80027085	80159502	132418	1	414243	278726	ENSG00000230417	LINC00595	long intergenic non-protein coding RNA 595
chr14	65078066	65078877	812	5.33105	0	6.33105	-3.52423	0.000131815	0.0210431	Distal Intergenic	65052826	65056096	3271	1	145376	25240	ENSG00000165807	PPP1R36	protein phosphatase 1 regulatory subunit 36
chr3	52719986	52720926	941	5.94087	6.94087	0	3.51449	0.000132702	0.0211042	Promoter (<=1kb)	52719936	52728510	8575	1	26354	50	ENSG00000163938	GNL3	G protein nucleolar 3
chr2	145752971	145753662	692	6.69381	3.37949	7.61941	-3.39175	0.000133802	0.0211919	Intron (uc021vqn.2/401014, intron 2 of 3)	145425534	145834291	408758	1	401014	327437	ENSG00000226674	TEX41	testis expressed 41
chr9	95112066	95112997	932	5.47404	0	6.47404	-3.53004	0.000134267	0.0211919	Intron (uc004arz.3/401541, intron 4 of 7)	95080900	95087876	6977	2	55035	-24190	ENSG00000198000	NOL8	nucleolar protein 8
chr3	171792198	171792984	787	5.57521	0	6.57521	-3.53519	0.000135296	0.0212741	Intron (uc003fhx.3/64778, intron 1 of 3)	171758344	172118492	360149	1	64778	33854	ENSG00000075420	FNDC3B	fibronectin type III domain containing 3B
chr7	110747300	110748103	804	5.38209	0	6.38209	-3.51922	0.000137062	0.021471	Intron (uc003vfs.4/54674, intron 1 of 1)	110731062	110765509	34448	1	54674	16238	ENSG00000173114	LRRN3	leucine rich repeat neuronal 3
chr14	81866748	81867777	1030	5.37751	0	6.37751	-3.51511	0.000138184	0.0215659	Intron (uc010tvu.3/85439, intron 1 of 5)	81861294	81884597	23304	2	85439	16820	ENSG00000140022	STON2	stonin 2
chr7	44717852	44719039	1188	5.83756	2.37949	6.77038	-3.42878	0.000143905	0.0223753	Intron (uc003tln.3/4967, intron 9 of 22)	44684926	44737096	52171	1	4967	32926	ENSG00000105953	OGDH	oxoglutarate dehydrogenase
chr20	15947299	15948557	1259	5.67458	0	6.67458	-3.52434	0.000144717	0.0224034	Exon (uc002wot.3/140733, exon 13 of 17)	15966433	16030707	64275	1	140733	-17876	ENSG00000172264	MACROD2	mono-ADP ribosylhydrolase 2
chr2	165170459	165171163	705	5.40971	0	6.40971	-3.50323	0.000146437	0.0224034	Distal Intergenic	165349323	165425017	75695	2	2888	253854	ENSG00000115290	GRB14	growth factor receptor bound protein 14
chr4	87428230	87428900	671	5.61479	0	6.61479	-3.51661	0.000146841	0.0224034	Intron (uc010ikh.1/5602, intron 1 of 6)	86936276	87374283	438008	2	5602	-53947	ENSG00000109339	MAPK10	mitogen-activated protein kinase 10
chr8	93383482	93385175	1694	5.01288	0	6.01288	-3.46605	0.000146954	0.0224034	Distal Intergenic	92967195	93115454	148260	2	862	-268028	ENSG00000079102	RUNX1T1	RUNX1 partner transcriptional co-repressor 1
chr6	150453231	150453717	487	5.09499	0	6.09499	-3.47511	0.000147747	0.0224034	Distal Intergenic	150464188	150571528	107341	1	81706	-10471	ENSG00000198729	PPP1R14C	protein phosphatase 1 regulatory inhibitor subunit 14C
chr3	77377538	77378527	990	5.36607	0	6.36607	-3.49575	0.000147934	0.0224034	Intron (uc021xat.1/6092, intron 2 of 25)	77637902	77667330	29429	1	6092	-259375	ENSG00000185008	ROBO2	roundabout guidance receptor 2
chr7	141829739	141830765	1027	5.21031	0	6.21031	-3.48292	0.00014887	0.0224034	Exon (uc003vwz.3/93432, exon 4 of 13)	141811549	141843783	32235	1	93432	18190	ENSG00000257743	MGAM2	maltase-glucoamylase 2 (putative)
chr12	42775687	42776249	563	4.93723	0	5.93723	-3.45665	0.00014976	0.0224034	Promoter (4-5kb)	42781192	42793227	12036	1	51535	-4943	ENSG00000134283	PPHLN1	periphilin 1
chr15	64866525	64867235	711	5.25164	0	6.25164	-3.4874	0.000149795	0.0224034	Intron (uc002ann.3/23060, intron 1 of 8)	64791619	64978266	186648	1	23060	74906	ENSG00000180357	ZNF609	zinc finger protein 609
chrX	140468577	140470179	1603	5.79131	0	6.79131	-3.5225	0.000149928	0.0224034	Intron (uc004fbl.3/64663, intron 1 of 1)	140590843	140738069	147227	1	619455	-120664	ENSG00000277215	SPANXA2-OT1	SPANXA2 overlapping transcript 1
chr11	119707996	119708740	745	5.71048	0	6.71048	-3.51897	0.000149977	0.0224034	Distal Intergenic	119545099	119599435	54337	2	5818	-108561	ENSG00000110400	NECTIN1	nectin cell adhesion molecule 1
chr21	18511982	18512723	742	5.25092	0	6.25092	-3.48586	0.000150538	0.0224072	Distal Intergenic	18811208	18821503	10296	1	100505929	-298485		LINC01549	long intergenic non-protein coding RNA 1549
chr1	8176509	8177859	1351	5.32763	0	6.32763	-3.48705	0.000153687	0.0227948	Distal Intergenic	8071779	8086393	14615	2	54206	-90116	ENSG00000116285	ERRFI1	ERBB receptor feedback inhibitor 1
chr13	75900667	75901556	890	5.15664	0	6.15664	-3.47146	0.00015451	0.0228358	Intron (uc001vjl.1/9882, intron 9 of 20)	75858809	75890739	31931	2	9882	-9928	ENSG00000136111	TBC1D4	TBC1 domain family member 4
chr9	14030303	14031691	1389	5.28322	0	6.28322	-3.48158	0.000155123	0.0228386	Distal Intergenic	13927970	13945606	17637	1	100113404	102333	ENSG00000205636	LINC00583	long intergenic non-protein coding RNA 583
chr22	45999906	46000703	798	5.73456	0	6.73456	-3.50997	0.000155621	0.0228386	Exon (uc003bgl.1/uc003bgl.1, exon 2 of 2)	46067678	46241187	173510	1	25814	-66975	ENSG00000130638	ATXN10	ataxin 10
chr1	67169766	67171471	1706	5.72624	0	6.72624	-3.50697	0.000157884	0.0229515	Intron (uc001dcr.3/84251, intron 18 of 24)	67160377	67210768	50392	1	84251	9389	ENSG00000118473	SGIP1	SH3GL interacting endocytic adaptor 1
chr8	26380180	26380912	733	6.16631	0.122269	7.15533	-3.41089	0.000158053	0.0229515	Intron (uc003xfa.3/1808, intron 1 of 13)	26371709	26515693	143985	1	1808	8471	ENSG00000092964	DPYSL2	dihydropyrimidinase like 2
chr2	213793063	213794009	947	7.68331	4.37949	8.60835	-3.21917	0.000158876	0.0229515	Promoter (2-3kb)	213790981	213791060	80	2	100616472	-2003	ENSG00000283637	MIR4776-2	microRNA 4776-2
chr8	102069630	102070434	805	6.13698	0	7.13698	-3.51882	0.000158926	0.0229515	Intron (uc022azj.1/441374, intron 2 of 2)	102064282	102088479	24198	1	441374	5348	ENSG00000248599	FLJ42969	uncharacterized LOC441374
chr6	21636980	21638041	1062	5.67959	0	6.67959	-3.50208	0.000159466	0.0229515	Distal Intergenic	21665003	21910006	245004	1	401237	-26962		CASC15	cancer susceptibility 15
chr2	190192261	190193672	1412	5.49904	0	6.49904	-3.49217	0.000159683	0.0229515	Distal Intergenic	190306159	190340264	34106	1	84128	-112487	ENSG00000115368	WDR75	WD repeat domain 75
chr10	127930506	127931849	1344	5.51677	0	6.51677	-3.49127	0.000160238	0.0229524	Intron (uc001ljk.2/8038, intron 3 of 22)	127702902	128077127	374226	2	8038	145278	ENSG00000148848	ADAM12	ADAM metallopeptidase domain 12
chr1	21879130	21879968	839	5.23515	0	6.23515	-3.46862	0.000162413	0.0231846	Intron (uc001bet.3/249, intron 1 of 11)	21877772	21904905	27134	1	249	1358	ENSG00000162551	ALPL	alkaline phosphatase, biomineralization associated
chr2	66141001	66142111	1111	5.22239	0	6.22239	-3.46141	0.000164607	0.0234179	Intron (uc010fcy.1/uc010fcy.1, intron 7 of 9)	66585381	66585460	80	2	100616464	443349	ENSG00000264525	MIR4778	microRNA 4778
chr2	238714738	238715949	1212	5.95605	0	6.95605	-3.50214	0.000166759	0.0236436	Intron (uc002vxi.4/375316, intron 1 of 15)	238707388	238751451	44064	1	375316	7350	ENSG00000177483	RBM44	RNA binding motif protein 44
chr14	23317689	23318733	1045	5.26283	0	6.26283	-3.45975	0.000168534	0.0238145	Distal Intergenic	23305793	23316803	11011	1	4323	11896	ENSG00000157227	MMP14	matrix metallopeptidase 14
chr8	123275653	123276323	671	4.48728	0	5.48728	-3.37929	0.000170957	0.0239573	Distal Intergenic	123793901	123986755	192855	1	22882	-517578	ENSG00000178764	ZHX2	zinc fingers and homeoboxes 2
chr10	128313252	128314318	1067	5.65249	0	6.64858	-3.44261	0.00017138	0.0239573	Intron (uc010qum.2/118611, intron 2 of 9)	128113574	128359079	245506	2	118611	44761	ENSG00000154493	C10orf90	chromosome 10 open reading frame 90
chr15	65282750	65283477	728	5.60741	0	6.60741	-3.48021	0.000171584	0.0239573	Promoter (<=1kb)	65255363	65282251	26889	2	51324	-499	ENSG00000090487	SPG21	SPG21 abhydrolase domain containing, maspardin
chr1	64264945	64265426	482	4.86932	0	5.86932	-3.41372	0.000171836	0.0239573	Intron (uc001dbi.4/4919, intron 1 of 6)	64239690	64647179	407490	1	4919	25255	ENSG00000185483	ROR1	receptor tyrosine kinase like orphan receptor 1
chr15	87395666	87397897	2232	5.80117	0	6.80117	-3.48744	0.000172513	0.0239718	Intron (uc002blz.1/123624, intron 22 of 23)	86840065	86860199	20135	2	727915	-535467	ENSG00000260125	AGBL1-AS1	AGBL1 antisense RNA 1
chr12	60020372	60021167	796	5.27924	0	6.27924	-3.45438	0.000174959	0.0242313	Intron (uc001sqs.4/9194, intron 1 of 5)	59989821	60183635	193815	1	9194	30551	ENSG00000118596	SLC16A7	solute carrier family 16 member 7
chr5	162834129	162834774	646	5.02344	0	6.02344	-3.42956	0.000177287	0.024405	Distal Intergenic	162864577	162870931	6355	1	900	-29803	ENSG00000113328	CCNG1	cyclin G1
chr6	82744791	82745702	912	6.25789	2.71459	7.19465	-3.24108	0.000177491	0.024405	Distal Intergenic	82879956	82915646	35691	2	25998	169944	ENSG00000005700	IBTK	inhibitor of Bruton tyrosine kinase
chr9	93761526	93762834	1309	5.56703	0	6.56703	-3.46905	0.000177964	0.024405	Distal Intergenic	93825576	93837414	11839	2	100129316	74580		LOC100129316	uncharacterized LOC100129316
chr8	18151810	18153009	1200	4.99379	0	5.99379	-3.42114	0.000179461	0.0245298	Distal Intergenic	18079177	18081198	2022	1	9	72633	ENSG00000171428	NAT1	N-acetyltransferase 1
chr18	10145498	10146234	737	4.95478	0	5.95478	-3.41879	0.000181556	0.0247354	Distal Intergenic	9913955	9960018	46064	1	9218	231543	ENSG00000101558	VAPA	VAMP associated protein A
chr7	39631978	39632772	795	4.99146	0	5.99146	-3.42057	0.000183613	0.0249124	Distal Intergenic	39649086	39651687	2602	1	646999	-16314		LOC646999	akirin 1 pseudogene
chr8	99344462	99345220	759	5.81235	2.02204	6.75925	-3.37668	0.000184273	0.0249124	Distal Intergenic	99204387	99306621	102235	2	79815	-37841	ENSG00000104361	NIPAL2	NIPA like domain containing 2
chr1	210773675	210774523	849	5.45681	0	6.45681	-3.4549	0.000184971	0.0249124	Intron (uc009xcx.3/55733, intron 10 of 11)	210612927	210849638	236712	1	55733	160748	ENSG00000054392	HHAT	hedgehog acyltransferase
chr18	42439964	42440536	573	5.18281	2.37949	6.07559	-3.27935	0.000185908	0.0249124	Intron (uc002lay.3/26040, intron 2 of 3)	42550047	42550131	85	2	100422829	109595	ENSG00000265957	MIR4319	microRNA 4319
chr5	44593301	44594090	790	4.41465	0	5.41465	-3.3467	0.000187031	0.0249124	Distal Intergenic	44305097	44388784	83688	2	2255	-204517	ENSG00000070193	FGF10	fibroblast growth factor 10
chr12	92614951	92615952	1002	5.0628	0	6.0628	-3.42052	0.000187864	0.0249124	Distal Intergenic	92534054	92539673	5620	2	694	-75278	ENSG00000133639	BTG1	BTG anti-proliferation factor 1
chr10	31229006	31229741	736	5.68425	0	6.68425	-3.46196	0.000188374	0.0249124	Intron (uc001ivn.3/220929, intron 3 of 7)	31133565	31288446	154882	2	220929	58705	ENSG00000183621	ZNF438	zinc finger protein 438
chr5	71993655	71994660	1006	4.93801	0	5.93801	-3.40563	0.000188833	0.0249124	Distal Intergenic	72112418	72179059	66642	1	3842	-117758	ENSG00000083312	TNPO1	transportin 1
chr6	64062631	64063484	854	5.73117	0	6.73117	-3.46267	0.000189235	0.0249124	Distal Intergenic	63995492	64029882	34391	2	51557	-32749	ENSG00000146166	LGSN	lengsin, lens protein with glutamine synthetase domain
chr8	14421977	14423135	1159	4.81625	0	5.81625	-3.39357	0.00018991	0.0249124	Intron (uc003wwq.3/137868, intron 1 of 7)	13947373	14412435	465063	2	137868	-9542	ENSG00000185053	SGCZ	sarcoglycan zeta
chr3	143151800	143152524	725	5.26076	0	6.26076	-3.4334	0.000189975	0.0249124	Intron (uc003evn.3/285195, intron 12 of 15)	143061088	143065913	4826	1	100885796	90712	ENSG00000240012	SLC9A9-AS1	SLC9A9 antisense RNA 1
chr5	168708609	168709293	685	5.12907	0	6.12907	-3.4245	0.000190958	0.0249124	Intron (uc003mab.4/6586, intron 1 of 35)	168690605	168690698	94	2	693170	-17911	ENSG00000207619	MIR585	microRNA 585
chrX	13017624	13019222	1599	5.19946	0	6.19946	-3.42828	0.000191608	0.0249124	Distal Intergenic	12993226	12995346	2121	1	7114	24398	ENSG00000205542	TMSB4X	thymosin beta 4 X-linked
chr6	55620729	55621953	1225	5.5355	0	6.5355	-3.4489	0.000192133	0.0249124	Intron (uc003pcq.3/653, intron 6 of 6)	55620238	55740375	120138	2	653	118422	ENSG00000112175	BMP5	bone morphogenetic protein 5
chr11	83029839	83031169	1331	6.18636	0	7.18636	-3.46888	0.000192907	0.0249124	Intron (uc001pag.3/uc001pag.3, intron 2 of 4)	82972502	82997414	24913	2	60492	-32425	ENSG00000137500	CCDC90B	coiled-coil domain containing 90B
chr5	58505353	58507100	1748	6.11615	0	7.11615	-3.46613	0.00019436	0.0249124	Intron (uc003jrv.2/5144, intron 2 of 14)	58289199	58511794	222596	2	5144	4694	ENSG00000113448	PDE4D	phosphodiesterase 4D
chr16	73696155	73696880	726	4.80168	0	5.80168	-3.38384	0.000194362	0.0249124	Distal Intergenic	73420704	73455295	34592	1	100506172	275451	ENSG00000258779	LINC01568	long intergenic non-protein coding RNA 1568
chr15	84559145	84559861	717	4.64845	0	5.64845	-3.36178	0.000194897	0.0249124	Intron (uc010bmt.1/57188, intron 11 of 26)	84748939	84795353	46415	1	648809	-189078		EFL1P1	elongation factor like GTPase 1 pseudogene 1
chr7	40238585	40239216	632	4.81069	0	5.81069	-3.3898	0.00019528	0.0249124	Intron (uc003thn.2/79783, intron 6 of 13)	40174575	40900366	725792	1	79783	64010	ENSG00000175600	SUGCT	succinyl-CoA:glutarate-CoA transferase
chr9	89695427	89697088	1662	5.28845	0	6.28845	-3.42983	0.000195524	0.0249124	Distal Intergenic	89698801	89700140	1340	2	494127	3052		NFYCP2	NFYC pseudogene 2
chr2	133855256	133856846	1591	5.56304	0	6.56304	-3.44523	0.000195788	0.0249124	Intron (uc002ttp.3/344148, intron 6 of 19)	133682490	134179361	496872	2	344148	322515	ENSG00000176771	NCKAP5	NCK associated protein 5
chr8	131274757	131275521	765	6.13883	2.37949	7.08455	-3.39748	0.000195959	0.0249124	Intron (uc003yta.2/50807, intron 3 of 29)	131307601	131308779	1179	2	29065	33258		ASAP1-IT1	ASAP1 intronic transcript 1
chr6	82607271	82607803	533	4.61519	0	5.61519	-3.36341	0.000196942	0.0249616	Distal Intergenic	82455447	82462428	6982	2	55603	-144843	ENSG00000112773	TENT5A	terminal nucleotidyltransferase 5A
chr1	193630468	193631748	1281	4.85113	0	5.85113	-3.39146	0.000197589	0.0249679	Distal Intergenic	193147860	193155743	7884	2	8707	-474725	ENSG00000162630	B3GALT2	beta-1,3-galactosyltransferase 2
chr3	15723968	15725015	1048	6.05117	0.444197	7.03629	-3.31394	0.000199211	0.025097	Intron (uc003cai.1/23243, intron 19 of 25)	15708744	15717730	8987	2	23243	-6238	ENSG00000206560	ANKRD28	ankyrin repeat domain 28
chr14	85880337	85881075	739	5.53216	0	6.53216	-3.43848	0.000200245	0.0251515	Intron (uc031qpp.1/100996280, intron 2 of 2)	85860259	85886418	26160	1	100996280	20078	ENSG00000259107	LINC00911	long intergenic non-protein coding RNA 911
chr4	188130651	188131634	984	5.54276	0	6.54276	-3.43509	0.000204558	0.0256163	Distal Intergenic	188225237	188426767	201531	2	339975	295133		LOC339975	uncharacterized LOC339975
chr1	61596502	61597878	1377	4.98975	0	5.98975	-3.39096	0.000206348	0.0257082	Intron (uc001czy.3/4774, intron 2 of 10)	61547980	61928460	380481	1	4774	48522	ENSG00000162599	NFIA	nuclear factor I A
chr7	144840579	144842114	1536	5.53037	0	6.53037	-3.43162	0.000206521	0.0257082	Distal Intergenic	144149034	144533146	384113	2	27010	-307433	ENSG00000196511	TPK1	thiamin pyrophosphokinase 1
chr16	76981122	76982250	1129	5.29019	0	6.29019	-3.41777	0.000207178	0.0257134	Distal Intergenic	76902833	76902916	84	1	100616172	78289	ENSG00000266426	MIR4719	microRNA 4719
chr5	101011243	101012521	1279	5.18793	0	6.18793	-3.40758	0.000208899	0.0258503	Distal Intergenic	101569692	101632253	62562	2	353189	619732	ENSG00000173930	SLCO4C1	solute carrier organic anion transporter family member 4C1
chr2	108883542	108884802	1261	5.14909	0	6.14909	-3.40028	0.000210143	0.0258776	Distal Intergenic	108863651	108881807	18157	1	442038	19891	ENSG00000196228	SULT1C3	sulfotransferase family 1C member 3
chr1	192716025	192717562	1538	4.85208	0	5.85208	-3.37456	0.000210561	0.0258776	Distal Intergenic	192778169	192781407	3239	1	5997	-60607	ENSG00000116741	RGS2	regulator of G protein signaling 2
chr9	12531110	12531914	805	5.76172	0	6.76172	-3.43683	0.000210975	0.0258776	Distal Intergenic	12693386	12710266	16881	1	7306	-161472	ENSG00000107165	TYRP1	tyrosinase related protein 1
chr7	33844742	33846387	1646	5.85645	2.37949	6.79016	-3.34905	0.000211702	0.0258908	Distal Intergenic	33944523	34195484	250962	1	168667	-98136	ENSG00000164619	BMPER	BMP binding endothelial regulator
chr3	112116319	112117071	753	5.56044	0	6.56044	-3.42558	0.00021365	0.0260262	Distal Intergenic	112051916	112081658	29743	1	4345	64403	ENSG00000091972	CD200	CD200 molecule
chr9	104832145	104833120	976	5.19768	0	6.18694	-3.28341	0.000214054	0.0260262	Distal Intergenic	104337982	104500862	162881	2	116443	-331283	ENSG00000198785	GRIN3A	glutamate ionotropic receptor NMDA type subunit 3A
chrX	135695664	135696416	753	5.15061	0	6.15061	-3.3964	0.000215455	0.0261102	Distal Intergenic	135721702	135724588	2887	1	100128420	-25286	ENSG00000233093	LINC00892	long intergenic non-protein coding RNA 892
chr1	120219158	120219743	586	5.27509	0	6.27509	-3.40483	0.000215993	0.0261102	Distal Intergenic	120162000	120190390	28391	2	90874	-28768	ENSG00000143067	ZNF697	zinc finger protein 697
chr7	104890720	104891263	544	5.07237	0	6.07237	-3.38926	0.000217227	0.0261836	Intron (uc003vct.4/6733, intron 1 of 14)	104756821	104909524	152704	2	6733	18261	ENSG00000135250	SRPK2	SRSF protein kinase 2
chr1	97427987	97428843	857	5.83772	0	6.83772	-3.42739	0.000220691	0.0264672	Distal Intergenic	97561479	97788511	227033	1	100873932	-132636	ENSG00000232878	DPYD-AS1	DPYD antisense RNA 1
chr2	177634464	177635746	1283	6.12353	2.37949	7.06866	-3.36737	0.000220844	0.0264672	Distal Intergenic	177494309	177502302	7994	2	375295	-132162		LINC01116	long intergenic non-protein coding RNA 1116
chr4	30687615	30688434	820	5.36148	0	6.36148	-3.40516	0.000222187	0.0265122	Distal Intergenic	30722030	30726957	4928	1	5099	-33596	ENSG00000169851	PCDH7	protocadherin 7
chr1	8447788	8448561	774	5.05314	0	6.05314	-3.37637	0.000222959	0.0265122	Intron (uc001apd.3/473, intron 2 of 12)	8412464	8483747	71284	2	473	35186	ENSG00000142599	RERE	arginine-glutamic acid dipeptide repeats
chr1	97208830	97209450	621	5.59048	0	6.59048	-3.41569	0.000223122	0.0265122	Intron (uc001drm.2/58155, intron 2 of 4)	97188273	97280605	92333	1	58155	20557	ENSG00000117569	PTBP2	polypyrimidine tract binding protein 2
chr5	100142286	100143217	932	5.54276	0	6.54276	-3.40623	0.000230587	0.0273216	3' UTR	100142639	100238987	96349	2	7903	95770	ENSG00000113532	ST8SIA4	ST8 alpha-N-acetyl-neuraminide alpha-2,8-sialyltransferase 4
chr5	110971076	110972107	1032	5.68182	0	6.68182	-3.40933	0.000232125	0.0274023	Intron (uc021ych.1/100505678, intron 1 of 6)	111065000	111091948	26949	2	9315	119841	ENSG00000134986	NREP	neuronal regeneration related protein
chr13	75236953	75237594	642	5.18184	0	6.18184	-3.37994	0.000233557	0.0274023	Distal Intergenic	75126980	75131257	4278	1	338864	109973	ENSG00000236678	LINC00347	long intergenic non-protein coding RNA 347
chr12	106415999	106416786	788	5.16147	0	6.16147	-3.3746	0.00023366	0.0274023	Distal Intergenic	106457125	106533811	76687	2	9891	117025	ENSG00000074590	NUAK1	NUAK family kinase 1
chr8	136084909	136085637	729	4.85193	0	5.85193	-3.35383	0.000233889	0.0274023	Distal Intergenic	136246374	136308995	62622	1	286094	-160737	ENSG00000254083	LINC01591	long intergenic non-protein coding RNA 1591
chr10	44649205	44649993	789	5.0631	0	6.0631	-3.36937	0.000235357	0.0274973	Distal Intergenic	44788198	44790097	1900	1	100130539	-138205	ENSG00000277288	LINC02881	long intergenic non-protein coding RNA 2881
chr2	153079757	153081076	1320	5.70937	0	6.70937	-3.40383	0.000238383	0.0277733	Distal Intergenic	152988396	153032506	44111	2	10254	-47251	ENSG00000115145	STAM2	signal transducing adaptor molecule 2
chr2	126316092	126317210	1119	4.62951	0	5.62951	-3.32586	0.000240423	0.0277861	Distal Intergenic	127413511	127454251	40741	1	2995	-1096301	ENSG00000136732	GYPC	glycophorin C (Gerbich blood group)
chr1	169064400	169064979	580	4.80842	0	5.80842	-3.3418	0.000240482	0.0277861	Distal Intergenic	169075947	169101960	26014	1	481	-10968	ENSG00000143153	ATP1B1	ATPase Na+/K+ transporting subunit beta 1
chrX	8881577	8882918	1342	5.19528	0	6.19528	-3.37219	0.000241484	0.0277861	Distal Intergenic	8758837	8769424	10588	2	171482	-112153	ENSG00000183304	FAM9A	family with sequence similarity 9 member A
chr5	112206545	112207154	610	5.34059	0	6.34059	-3.38361	0.000241632	0.0277861	Intron (uc011cvu.2/6728, intron 4 of 4)	112196885	112228776	31892	1	6728	9660	ENSG00000153037	SRP19	signal recognition particle 19
chr9	128963676	128964382	707	5.53085	0	6.53085	-3.39229	0.000242551	0.0277861	Distal Intergenic	129089123	129159912	70790	1	89853	-124741	ENSG00000196814	MVB12B	multivesicular body subunit 12B
chr17	14919411	14920051	641	4.62341	0	5.62341	-3.31876	0.000243175	0.0277861	Distal Intergenic	14934292	14935274	983	1	94150	-14241	ENSG00000259944	CDRT7	CMT1A duplicated region transcript 7
chr12	91383179	91384332	1154	5.39048	2.37949	6.2981	-3.25335	0.000243654	0.0277861	Intron (uc001tbk.3/1833, intron 2 of 6)	91357456	91398803	41348	2	1833	14471	ENSG00000083782	EPYC	epiphycan
chr8	17627776	17628694	919	5.64697	0	6.64697	-3.39617	0.000243808	0.0277861	Intron (uc003wxv.3/57509, intron 1 of 14)	17501303	17613470	112168	2	57509	-14306	ENSG00000129422	MTUS1	microtubule associated scaffold protein 1
chr1	25131994	25132952	959	5.25413	0	6.25413	-3.37515	0.000244918	0.0278368	Intron (uc001bjo.2/25932, intron 2 of 5)	25071878	25169078	97201	1	25932	60116	ENSG00000169504	CLIC4	chloride intracellular channel 4
chr2	26028883	26029669	787	5.29055	0	6.29055	-3.37482	0.000247453	0.0280487	Exon (uc002rgs.2/55252, exon 3 of 12)	25964797	26003178	38382	2	55252	-25705	ENSG00000143970	ASXL2	ASXL transcriptional regulator 2
chr2	77515140	77516635	1496	7.625	4.39823	8.54581	-3.11753	0.000250549	0.0282893	Intron (uc002snq.3/80059, intron 3 of 3)	76974850	77749502	774653	2	80059	232867	ENSG00000176204	LRRTM4	leucine rich repeat transmembrane neuronal 4
chr18	59262919	59264283	1365	6.1348	0	7.1292	-3.36554	0.000251492	0.0282893	Distal Intergenic	59157635	59222365	64731	1	28316	105284	ENSG00000101542	CDH20	cadherin 20
chr1	66819921	66821162	1242	4.52722	0	5.52722	-3.30307	0.000251605	0.0282893	Promoter (<=1kb)	66820070	66840262	20193	1	5142	0	ENSG00000184588	PDE4B	phosphodiesterase 4B
chr8	119351620	119352081	462	4.94069	0	5.94069	-3.34181	0.00025327	0.028365	Intron (uc010mda.1/401474, intron 4 of 4)	118811602	119124058	312457	2	2131	-227562	ENSG00000182197	EXT1	exostosin glycosyltransferase 1
chr1	216345153	216346088	936	5.98117	2.02204	6.93403	-3.3243	0.00025522	0.028365	Intron (uc001hku.1/7399, intron 21 of 71)	215796236	216596738	800503	2	7399	250650	ENSG00000042781	USH2A	usherin
chr1	224862213	224863022	810	4.81089	0	5.81089	-3.32711	0.000255379	0.028365	Intron (uc001hos.1/149111, intron 1 of 5)	224804179	224928249	124071	1	149111	58034	ENSG00000143786	CNIH3	cornichon family AMPA receptor auxiliary protein 3
chr5	57078855	57080331	1477	5.32935	0	6.32935	-3.3679	0.000255865	0.028365	Distal Intergenic	56775843	56778636	2794	2	345651	-300219	ENSG00000169067	ACTBL2	actin beta like 2
chr1	164617587	164618485	899	6.04551	0	7.03657	-3.32857	0.000255898	0.028365	Intron (uc001gcs.3/5087, intron 2 of 7)	164558766	164854300	295535	1	5087	58821	ENSG00000185630	PBX1	PBX homeobox 1
chr10	89782161	89783099	939	5.33977	0	6.33977	-3.36991	0.000256502	0.028365	Distal Intergenic	89623195	89728532	105338	1	5728	158966	ENSG00000171862	PTEN	phosphatase and tensin homolog
chr1	203171623	203172201	579	4.84326	0	5.84326	-3.33136	0.000257025	0.028365	Distal Intergenic	203148059	203155922	7864	2	1116	-15701	ENSG00000133048	CHI3L1	chitinase 3 like 1
chr6	160403995	160404888	894	5.51931	0	6.51931	-3.37471	0.000259582	0.0284849	Intron (uc003qta.3/3482, intron 1 of 47)	160390131	160527583	137453	1	3482	13864	ENSG00000197081	IGF2R	insulin like growth factor 2 receptor
chr3	193964045	193964573	529	5.42645	0	6.42645	-3.36878	0.000260438	0.0284849	Distal Intergenic	194017424	194030593	13170	2	100131551	66020	ENSG00000214145	LINC00887	long intergenic non-protein coding RNA 887
chr7	76941603	76942842	1240	5.89417	2.02204	6.84405	-3.31123	0.000260444	0.0284849	Exon (uc011kgo.2/54103, exon 5 of 8)	76940068	76955590	15523	2	54103	12748	ENSG00000186088	GSAP	gamma-secretase activating protein
chr2	101381716	101382351	636	5.01384	0	6.01384	-3.34358	0.000260836	0.0284849	Distal Intergenic	101436613	101613287	176675	1	4862	-54262	ENSG00000170485	NPAS2	neuronal PAS domain protein 2
chrX	109269048	109269785	738	4.59944	0	5.59944	-3.30325	0.000263063	0.0285782	Intron (uc004eon.2/84187, intron 1 of 5)	109246342	109421016	174675	1	84187	22706	ENSG00000157600	TMEM164	transmembrane protein 164
chr2	144450077	144450756	680	5.22728	0	6.22728	-3.35608	0.000263408	0.0285782	Intron (uc002tvm.4/55843, intron 12 of 13)	144193163	144525921	332759	1	55843	256914	ENSG00000075884	ARHGAP15	Rho GTPase activating protein 15
chr12	72841721	72842482	762	6.01386	2.37949	6.95457	-3.31682	0.00026374	0.0285782	Intron (uc001sxa.3/29953, intron 3 of 18)	72656327	72667289	10963	2	283392	-174432		TRHDE-AS1	TRHDE antisense RNA 1
chr1	41705804	41706782	979	5.38432	0	6.38432	-3.36312	0.000264539	0.0285875	Intron (uc001cgq.3/22955, intron 1 of 14)	41492871	41707815	214945	2	22955	1033	ENSG00000010803	SCMH1	Scm polycomb group protein homolog 1
chr5	130720847	130722407	1561	5.54805	2.37949	6.46551	-3.26302	0.00026587	0.0285875	Exon (uc003kvh.3/56990, exon 4 of 5)	130759614	130783094	23481	2	51735	60687	ENSG00000158987	RAPGEF6	Rap guanine nucleotide exchange factor 6
chr1	203661700	203662651	952	5.09545	0	6.09545	-3.34343	0.000266819	0.0285875	Intron (uc001gzv.3/493, intron 2 of 21)	203651870	203702757	50888	1	493	9830	ENSG00000058668	ATP2B4	ATPase plasma membrane Ca2+ transporting 4
chr7	121042016	121043090	1075	5.49397	0	6.48085	-3.24056	0.000267249	0.0285875	Distal Intergenic	120988905	121036422	47518	2	10447	-5594	ENSG00000196937	FAM3C	FAM3 metabolism regulating signaling molecule C
chr6	86104657	86105913	1257	5.64825	0	6.64825	-3.37252	0.000267496	0.0285875	Distal Intergenic	86159302	86181316	22015	1	4907	-53389	ENSG00000135318	NT5E	5'-nucleotidase ecto
chr4	108297183	108298224	1042	5.03444	0	6.03444	-3.33672	0.000267926	0.0285875	Distal Intergenic	107845702	108204846	359145	2	27123	-92337	ENSG00000155011	DKK2	dickkopf WNT signaling pathway inhibitor 2
chr18	41433167	41433892	726	5.14763	0	6.14763	-3.34472	0.000271176	0.0288606	Distal Intergenic	40847857	40857615	9759	2	6860	-575552	ENSG00000132872	SYT4	synaptotagmin 4
chr4	77905770	77906482	713	4.84181	0	5.84181	-3.31166	0.000272391	0.0288821	Intron (uc010ijh.1/55752, intron 4 of 11)	77936009	77942792	6784	1	55752	-29527	ENSG00000138758	SEPTIN11	septin 11
chr2	36649518	36650339	822	4.33037	0	5.33037	-3.25041	0.000272759	0.0288821	Intron (uc002rpd.3/51232, intron 2 of 16)	36583370	36778278	194909	1	51232	66148	ENSG00000150938	CRIM1	cysteine rich transmembrane BMP regulator 1
chr1	117414225	117415120	896	5.52152	0	6.52152	-3.36268	0.000273536	0.0288912	Distal Intergenic	117452689	117532972	80284	1	5738	-37569	ENSG00000134247	PTGFRN	prostaglandin F2 receptor inhibitor
chr15	63801305	63803416	2112	5.80582	0	6.80582	-3.36899	0.000276123	0.0289834	Intron (uc010uii.2/9960, intron 1 of 8)	63796710	63886839	90130	1	9960	4595	ENSG00000140455	USP3	ubiquitin specific peptidase 3
chr9	29886168	29887280	1113	5.39552	0	6.39552	-3.35356	0.000277012	0.0289834	Distal Intergenic	30388933	30408452	19520	2	401497	521172		LINC01242	long intergenic non-protein coding RNA 1242
chr3	17570507	17571100	594	5.04293	0	6.04293	-3.32616	0.000277797	0.0289834	Intron (uc010hev.3/9779, intron 3 of 23)	17226069	17448110	222042	2	9779	-122397	ENSG00000131374	TBC1D5	TBC1 domain family member 5
chr13	37674760	37675422	663	5.32743	0	6.32743	-3.34726	0.000277835	0.0289834	Distal Intergenic	37677397	37679801	2405	2	122011	4379	ENSG00000180138	CSNK1A1L	casein kinase 1 alpha 1 like
chr15	35837145	35838387	1243	5.41831	0	6.41831	-3.35131	0.000277873	0.0289834	Promoter (<=1kb)	35838396	36151202	312807	1	100507466	-9		DPH6-DT	DPH6 divergent transcript
chrX	135949235	135950043	809	5.52749	0	6.52749	-3.35742	0.00027957	0.0290481	Distal Intergenic	135961358	135961430	73	2	26787	11387	ENSG00000206979	SNORD61	small nucleolar RNA, C/D box 61
chr12	130325435	130326447	1013	4.71644	0	5.71644	-3.30093	0.000279883	0.0290481	Intron (uc009zyl.1/121256, intron 1 of 8)	129556271	130388212	831942	2	121256	61765	ENSG00000151952	TMEM132D	transmembrane protein 132D
chr2	85996883	85997862	980	5.48046	0	6.48046	-3.35363	0.000280628	0.0290533	Intron (uc002sqm.4/84913, intron 2 of 2)	85980909	86018506	37598	1	84913	15974	ENSG00000168874	ATOH8	atonal bHLH transcription factor 8
chr3	168581582	168582908	1327	5.78598	0	6.78598	-3.36257	0.000282455	0.0291256	Distal Intergenic	168530083	168548374	18292	1	93556	51499		EGFEM1P	EGF like and EMI domain containing 1, pseudogene
chr4	166000515	166001359	845	5.19095	0	6.19095	-3.33661	0.000283286	0.0291256	3' UTR	165997230	166034024	36795	2	201931	32665	ENSG00000170088	TMEM192	transmembrane protein 192
chr3	9183473	9184510	1038	4.70889	0	5.70889	-3.29358	0.000284329	0.0291256	Intron (uc003brf.2/9901, intron 1 of 21)	9075115	9122971	47857	2	9901	-60502	ENSG00000196220	SRGAP3	SLIT-ROBO Rho GTPase activating protein 3
chr3	197607318	197608177	860	5.13122	0	6.13122	-3.32941	0.000284711	0.0291256	3' UTR	197556435	197611043	54609	1	84859	50883	ENSG00000186001	LRCH3	leucine rich repeats and calponin homology domain containing 3
chr3	156018754	156019753	1000	4.76408	0	5.76408	-3.30076	0.000284808	0.0291256	Intron (uc003far.2/7881, intron 1 of 13)	156008776	156256927	248152	1	7881	9978	ENSG00000169282	KCNAB1	potassium voltage-gated channel subfamily A regulatory beta subunit 1
chr9	21770387	21771538	1152	5.15362	0	6.15362	-3.32832	0.000286762	0.029249	Distal Intergenic	21802635	21865969	63335	1	4507	-31097	ENSG00000099810	MTAP	methylthioadenosine phosphorylase
chr2	147697452	147698557	1106	5.07001	0	6.07001	-3.32372	0.000287413	0.029249	Distal Intergenic	147344625	147348558	3934	1	728773	352827		PABPC1P2	poly(A) binding protein cytoplasmic 1 pseudogene 2
chr10	128146850	128147583	734	5.65833	2.37949	6.58202	-3.25651	0.000289049	0.0293441	Intron (uc001ljp.3/118611, intron 3 of 5)	128102438	128110448	8011	2	101101772	-36402	ENSG00000235180	LINC00601	long intergenic non-protein coding RNA 601
chr9	110796576	110797386	811	5.38683	0	6.38683	-3.34055	0.000291301	0.0295011	Distal Intergenic	110247133	110252047	4915	2	9314	-544529	ENSG00000136826	KLF4	Kruppel like factor 4
chr2	203679951	203681083	1133	7.23212	3.8295	8.16224	-3.0598	0.000293879	0.0295366	Exon (uc002uzh.1/130026, exon 8 of 14)	203684329	203693957	9629	2	130026	12874	ENSG00000163596	ICA1L	islet cell autoantigen 1 like
chr6	162520385	162521188	804	5.32468	2.02204	6.24966	-3.20813	0.000294355	0.0295366	Intron (uc003qtv.4/5071, intron 2 of 6)	161768590	162683797	915208	2	5071	162609	ENSG00000185345	PRKN	parkin RBR E3 ubiquitin protein ligase
chr15	62824393	62825150	758	6.84371	3.02204	7.79177	-3.2516	0.000294362	0.0295366	Distal Intergenic	62929371	62937380	8010	2	197003	112230	ENSG00000259458	MGC15885	uncharacterized protein MGC15885
chr4	157518712	157519667	956	4.69695	0	5.69695	-3.2873	0.000294916	0.0295366	Distal Intergenic	157682763	157771568	88806	2	56034	251901	ENSG00000145431	PDGFC	platelet derived growth factor C
chr4	144201875	144202569	695	5.40656	0	6.40656	-3.33849	0.000295183	0.0295366	Distal Intergenic	144257983	144395718	137736	1	2549	-55414	ENSG00000109458	GAB1	GRB2 associated binding protein 1
chr10	33579387	33580041	655	4.91159	0	5.91159	-3.30299	0.000296158	0.0295635	Intron (uc001iwv.4/8829, intron 2 of 15)	33466419	33623768	157350	2	8829	43727	ENSG00000099250	NRP1	neuropilin 1
chr6	40147476	40148262	787	5.51839	0	6.51839	-3.34021	0.000298311	0.0297076	Distal Intergenic	40312084	40323745	11662	2	401260	175483		LINC00951	long intergenic non-protein coding RNA 951
chr2	11828075	11829212	1138	6.29708	0	7.29708	-3.34529	0.000303026	0.0300578	Intron (uc010yjm.3/23175, intron 1 of 21)	11817705	11967533	149829	1	23175	10370	ENSG00000134324	LPIN1	lipin 1
chr4	36112295	36114008	1714	6.67375	2.37949	7.63651	-3.3314	0.000303266	0.0300578	Intron (uc003gsq.2/116984, intron 26 of 32)	35949843	36075457	125615	2	116984	-36838	ENSG00000047365	ARAP2	ArfGAP with RhoGAP domain, ankyrin repeat and PH domain 2
chr1	83563688	83564781	1094	6.13154	0.929624	7.11181	-3.19305	0.000305945	0.0300584	Distal Intergenic	84259598	84379059	119462	2	100847084	814278	ENSG00000264406	MIR548AP	microRNA 548ap
chr14	60449578	60450367	790	5.03749	0	6.03749	-3.30661	0.000306387	0.0300584	Intron (uc001xep.1/341883, intron 16 of 32)	60386431	60530277	143847	1	341883	63147	ENSG00000131951	LRRC9	leucine rich repeat containing 9
chr3	78566572	78567457	886	5.27666	0	6.27666	-3.32052	0.000307334	0.0300584	Distal Intergenic	78655883	78719690	63808	2	6091	152233	ENSG00000169855	ROBO1	roundabout guidance receptor 1
chr2	179985010	179986498	1489	5.96584	0	6.96584	-3.3417	0.000308301	0.0300584	5' UTR	179966419	179989285	22867	2	91404	2787	ENSG00000187231	SESTD1	SEC14 and spectrin domain containing 1
chr1	219553655	219554345	691	5.34303	0	6.34303	-3.32391	0.000308623	0.0300584	Distal Intergenic	219347192	219386207	39016	1	127018	206463	ENSG00000143353	LYPLAL1	lysophospholipase like 1
chr5	152746615	152747681	1067	6.02872	2.37949	6.97005	-3.28442	0.000308633	0.0300584	Distal Intergenic	152869175	153085732	216558	1	2890	-121494	ENSG00000155511	GRIA1	glutamate ionotropic receptor AMPA type subunit 1
chr1	175246657	175247669	1013	5.80639	0.122269	6.79229	-3.22472	0.000310071	0.0300584	Distal Intergenic	175126123	175162229	36107	2	9674	-84428	ENSG00000235750	KIAA0040	KIAA0040
chr2	118436797	118437604	808	5.1175	0	6.1175	-3.30997	0.000310374	0.0300584	Distal Intergenic	118572255	118589953	17699	1	8886	-134651	ENSG00000088205	DDX18	DEAD-box helicase 18
chr17	59301943	59302886	944	5.1829	0	6.1829	-3.3146	0.00031041	0.0300584	Intron (uc002iyu.4/54828, intron 22 of 23)	59322577	59470199	147623	1	54828	-19691	ENSG00000141376	BCAS3	BCAS3 microtubule associated cell migration factor
chr7	29079060	29080684	1625	5.63992	0	6.63992	-3.33289	0.00031166	0.0300584	Intron (uc003szv.3/54504, intron 11 of 12)	29019583	29052985	33403	1	100506497	59477	ENSG00000272568	LOC100506497	uncharacterized LOC100506497
chr2	128255838	128256537	700	5.73831	2.45302	6.66235	-3.2053	0.000311712	0.0300584	Intron (uc002ton.2/55677, intron 5 of 13)	128249547	128284058	34512	2	55677	27521	ENSG00000163166	IWS1	interacts with SUPT6H, CTD assembly factor 1
chr18	69109200	69110850	1651	5.35886	0	6.35886	-3.32226	0.00031206	0.0300584	Distal Intergenic	69187200	69246192	58993	2	100505776	135342	ENSG00000260676	LINC01541	long intergenic non-protein coding RNA 1541
chr3	166884335	166885220	886	4.87952	0	5.87952	-3.287	0.000312615	0.0300584	Distal Intergenic	166958077	167098085	140009	2	79740	212865	ENSG00000169064	ZBBX	zinc finger B-box domain containing
chr12	100801963	100802687	725	5.64611	0	6.64611	-3.32981	0.00031499	0.0301696	Intron (uc009ztx.3/246213, intron 8 of 10)	100750857	100815837	64981	1	246213	51106	ENSG00000179520	SLC17A8	solute carrier family 17 member 8
chr10	61553541	61554391	851	4.49228	0	5.49228	-3.24416	0.000315214	0.0301696	Exon (uc001jks.4/8030, exon 8 of 9)	61496748	61513203	16456	2	100507027	-40338	ENSG00000227877	MRLN	myoregulin
chr2	33814011	33814838	828	5.10266	0	6.10266	-3.30205	0.00031814	0.0303078	Promoter (<=1kb)	33808729	33814915	6187	2	25940	77	ENSG00000119812	FAM98A	family with sequence similarity 98 member A
chr2	42368909	42370106	1198	5.05294	0	6.05294	-3.29604	0.000319207	0.0303078	Distal Intergenic	42396490	42488639	92150	1	27436	-26384	ENSG00000143924	EML4	EMAP like 4
chr2	119011146	119012197	1052	5.42551	0	6.42551	-3.31742	0.000319729	0.0303078	Distal Intergenic	118860773	118867597	6825	1	51141	150373	ENSG00000125629	INSIG2	insulin induced gene 2
chr9	12698218	12698752	535	5.03596	0	6.03596	-3.29702	0.000320009	0.0303078	Exon (uc003zkv.4/7306, exon 4 of 8)	12693386	12710266	16881	1	7306	4832	ENSG00000107165	TYRP1	tyrosinase related protein 1
chr12	82569635	82570432	798	5.45467	0	6.45467	-3.31861	0.000320752	0.0303078	Distal Intergenic	82746083	82752199	6117	2	29080	181767	ENSG00000133773	CCDC59	coiled-coil domain containing 59
chr7	71769718	71770634	917	5.95264	0	6.94947	-3.31836	0.000321005	0.0303078	Intron (uc003twa.4/83698, intron 1 of 5)	71244476	71802208	557733	2	83698	31574	ENSG00000183166	CALN1	calneuron 1
chr3	65176593	65178294	1702	4.91097	0	5.91097	-3.28382	0.000325812	0.0304483	Distal Intergenic	65364936	65387379	22444	2	9223	209085	ENSG00000151276	MAGI1	membrane associated guanylate kinase, WW and PDZ domain containing 1
chr5	31989975	31990986	1012	5.03155	0	6.03155	-3.2917	0.000326311	0.0304483	Intron (uc003jhl.3/23037, intron 3 of 24)	31936208	31936265	58	2	100422874	-53710	ENSG00000266243	MIR4279	microRNA 4279
chr11	110783005	110784344	1340	6.11613	2.37949	7.06098	-3.2776	0.000326486	0.0304483	Distal Intergenic	110447759	110583912	136154	2	57569	-199093	ENSG00000137727	ARHGAP20	Rho GTPase activating protein 20
chr1	93386325	93387133	809	4.74607	0	5.74607	-3.26628	0.000327068	0.0304483	Intron (uc001dpc.3/388650, intron 1 of 4)	93298286	93427079	128794	2	388650	39946	ENSG00000154511	DIPK1A	divergent protein kinase domain 1A
chr5	77181125	77182010	886	5.88544	0	6.88544	-3.3249	0.000327236	0.0304483	Distal Intergenic	76987074	77072185	85112	2	6902	-108940	ENSG00000171530	TBCA	tubulin folding cofactor A
chr12	110543649	110544345	697	5.47883	0	6.47883	-3.31466	0.000327762	0.0304483	Distal Intergenic	110562140	110606250	44111	1	28981	-17795	ENSG00000122970	IFT81	intraflagellar transport 81
chr5	52877112	52877569	458	5.33647	0	6.33647	-3.30652	0.00032854	0.0304483	Intron (uc003jpe.2/4724, intron 1 of 4)	52856465	52979171	122707	1	4724	20647	ENSG00000164258	NDUFS4	NADH:ubiquinone oxidoreductase subunit S4
chr9	137716920	137717884	965	5.24467	0	6.24467	-3.30267	0.000328951	0.0304483	Exon (uc004cfe.4/1289, exon 63 of 66)	137741144	137741215	72	2	100616333	23331	ENSG00000264744	MIR3689C	microRNA 3689c
chr9	16806653	16807688	1036	4.84794	0	5.84794	-3.27498	0.000329316	0.0304483	Intron (uc003zml.3/54796, intron 1 of 6)	16582981	16867690	284710	2	54796	60002	ENSG00000173068	BNC2	basonuclin 2
chrX	38723191	38723992	802	5.99754	2.37949	6.93756	-3.2654	0.000332065	0.0304483	Distal Intergenic	38663073	38665783	2711	1	58526	60118	ENSG00000165175	MID1IP1	MID1 interacting protein 1
chr3	5475757	5476623	867	5.1754	0	6.1754	-3.29491	0.000332412	0.0304483	Distal Intergenic	5291862	5291940	79	2	100616334	-183817	ENSG00000265180	MIR4790	microRNA 4790
chr1	180326699	180327248	550	5.44387	0	6.44387	-3.30937	0.000333106	0.0304483	Intron (uc001gog.3/84320, intron 6 of 7)	180407449	180407525	77	2	100423032	80277	ENSG00000265435	MIR3121	microRNA 3121
chr1	234736377	234737834	1458	4.81448	0	5.81448	-3.26841	0.000333526	0.0304483	Distal Intergenic	234740015	234743860	3846	2	359948	6026	ENSG00000168264	IRF2BP2	interferon regulatory factor 2 binding protein 2
chr6	88469158	88469895	738	5.28229	0	6.28229	-3.30155	0.000334475	0.0304483	Distal Intergenic	88384578	88411985	27408	2	55122	-57173	ENSG00000135334	AKIRIN2	akirin 2
chr18	5144535	5145893	1359	5.07113	0	6.07113	-3.28928	0.000334881	0.0304483	3' UTR	5143672	5197255	53584	2	642597	51362	ENSG00000231824	AKAIN1	A-kinase anchor inhibitor 1
chr4	188412009	188413497	1489	6.00963	2.37949	6.95016	-3.26318	0.00033523	0.0304483	Intron (uc021xvl.1/339975, intron 1 of 4)	188225237	188426767	201531	2	339975	13270		LOC339975	uncharacterized LOC339975
chr3	64117140	64117885	746	5.49411	0	6.49411	-3.30911	0.000335489	0.0304483	Intron (uc003dmf.3/166336, intron 7 of 7)	64089146	64092034	2889	1	100874242	27994		PRICKLE2-AS2	PRICKLE2 antisense RNA 2
chr16	78230090	78231010	921	5.13427	0	6.13427	-3.29219	0.000335597	0.0304483	Intron (uc002ffj.2/51741, intron 5 of 5)	78133327	79246564	1113238	1	51741	96763	ENSG00000186153	WWOX	WW domain containing oxidoreductase
chr2	152894345	152895289	945	5.89647	0	6.89647	-3.3166	0.000337459	0.030551	Intron (uc002txz.3/785, intron 2 of 13)	152689286	152955235	265950	2	785	59946	ENSG00000182389	CACNB4	calcium voltage-gated channel auxiliary subunit beta 4
chr10	88554986	88555691	706	5.11849	0	6.11849	-3.2846	0.000341815	0.0308549	Intron (uc001kdy.3/657, intron 1 of 12)	88516396	88684945	168550	1	657	38590	ENSG00000107779	BMPR1A	bone morphogenetic protein receptor type 1A
chr8	26239114	26239807	694	5.20693	0	6.20693	-3.29076	0.000342292	0.0308549	Promoter (<=1kb)	26240523	26270644	30122	1	665	-716	ENSG00000104765	BNIP3L	BCL2 interacting protein 3 like
chr16	54681287	54682380	1094	5.03133	0	6.03133	-3.28018	0.000343526	0.0308996	Distal Intergenic	54952777	54962690	9914	2	643911	280310		CRNDE	colorectal neoplasia differentially expressed
chr18	65186833	65188444	1612	5.60228	0	6.60228	-3.3044	0.000347047	0.0311493	Promoter (2-3kb)	65173819	65183967	10149	2	92126	-2866	ENSG00000171451	DSEL	dermatan sulfate epimerase like
chr8	137053504	137054252	749	4.92851	0	5.92851	-3.26676	0.000348657	0.0311692	Distal Intergenic	136594121	136659848	65728	1	10656	459383	ENSG00000131773	KHDRBS3	KH RNA binding domain containing, signal transduction associated 3
chr2	127988766	127989554	789	5.61494	0	6.61494	-3.3023	0.000349525	0.0311692	Distal Intergenic	127941412	127977654	36243	2	339761	-11112	ENSG00000186684	CYP27C1	cytochrome P450 family 27 subfamily C member 1
chr15	62047540	62048161	622	4.93925	0	5.93925	-3.26769	0.000350131	0.0311692	Distal Intergenic	62198842	62209834	10993	2	54832	161673	ENSG00000129003	VPS13C	vacuolar protein sorting 13 homolog C
chr4	145778496	145779403	908	5.47424	0	6.47424	-3.29815	0.000350249	0.0311692	Intron (uc003ijt.3/uc003ijt.3, intron 1 of 1)	145564068	145567171	3104	2	646576	-211325	ENSG00000248890	HHIP-AS1	HHIP antisense RNA 1
chr18	54040041	54041203	1163	6.08271	2.02204	7.03883	-3.25817	0.000353071	0.0313197	Distal Intergenic	53750587	53804767	54181	2	100505474	-235274	ENSG00000267712	LINC01539	long intergenic non-protein coding RNA 1539
chr2	21208636	21210108	1473	5.98899	2.02204	6.94211	-3.2512	0.000353438	0.0313197	Distal Intergenic	21224301	21266945	42645	2	338	56837	ENSG00000084674	APOB	apolipoprotein B
chr5	39713314	39714337	1024	4.7406	0	5.7406	-3.24724	0.000355097	0.0314002	Distal Intergenic	39371776	39425335	53560	2	1601	-287979	ENSG00000153071	DAB2	DAB adaptor protein 2
chr2	57674903	57675676	774	5.83628	2.02204	6.78406	-3.2327	0.000358571	0.0316405	Distal Intergenic	58134786	58387055	252270	1	7444	-459110	ENSG00000028116	VRK2	VRK serine/threonine kinase 2
chr3	124499300	124500985	1686	5.58332	2.02204	6.52088	-3.205	0.00036145	0.0318274	Intron (uc010hrx.3/3693, intron 2 of 6)	124481795	124536557	54763	2	3693	35572	ENSG00000082781	ITGB5	integrin subunit beta 5
chr10	60717006	60717623	618	5.68512	0	6.68512	-3.29344	0.000364004	0.031859	Distal Intergenic	60553244	60574074	20831	1	80114	163762	ENSG00000122870	BICC1	BicC family RNA binding protein 1
chr1	220624833	220625608	776	5.29611	0	6.29611	-3.27988	0.000364591	0.031859	Distal Intergenic	220701568	220756240	54673	1	4139	-75960	ENSG00000116141	MARK1	microtubule affinity regulating kinase 1
chr16	52227966	52228677	712	5.51159	0	6.51159	-3.28835	0.000365192	0.031859	Distal Intergenic	52116977	52119021	2045	2	100505619	-108945	ENSG00000260268	LINC00919	long intergenic non-protein coding RNA 919
chr4	67140954	67141812	859	5.49866	2.37949	6.41316	-3.18939	0.000365297	0.031859	Distal Intergenic	66535679	66559104	23426	1	100144602	605275	ENSG00000250846	EPHA5-AS1	EPHA5 antisense RNA 1
chr4	143164264	143165021	758	4.92521	0	5.92521	-3.25428	0.000365618	0.031859	Intron (uc011chm.2/8821, intron 8 of 23)	143044445	143226985	182541	2	8821	61964	ENSG00000109452	INPP4B	inositol polyphosphate-4-phosphatase type II B
chr5	80408643	80410019	1377	5.93808	0	6.93808	-3.29367	0.000367366	0.0318982	Exon (uc003kha.2/5924, exon 14 of 27)	80365843	80384383	18541	1	5924	42800	ENSG00000113319	RASGRF2	Ras protein specific guanine nucleotide releasing factor 2
chr10	12480218	12481083	866	4.94873	0	5.94873	-3.25827	0.000367593	0.0318982	Intron (uc001iln.3/57118, intron 1 of 9)	12391583	12871733	480151	1	57118	88635	ENSG00000183049	CAMK1D	calcium/calmodulin dependent protein kinase ID
chr14	38938159	38938970	812	5.98727	0	6.98727	-3.29284	0.000368501	0.0319108	Distal Intergenic	38723205	38725575	2371	2	161198	-212584	ENSG00000176435	CLEC14A	C-type lectin domain containing 14A
chr1	86000036	86001359	1324	5.01818	0	6.01818	-3.26206	0.000369632	0.0319426	Intron (uc001dlc.3/23576, intron 1 of 6)	85784168	86044046	259879	2	23576	42687	ENSG00000153904	DDAH1	dimethylarginine dimethylaminohydrolase 1
chr5	35313051	35313905	855	6.34859	0.444197	7.3365	-3.23584	0.000371346	0.0320246	Distal Intergenic	35055802	35230823	175022	2	5618	-82228	ENSG00000113494	PRLR	prolactin receptor
chr2	141005267	141006867	1601	4.71786	0	5.71786	-3.22904	0.000372892	0.0320801	Intron (uc002tvj.1/53353, intron 86 of 90)	139654894	139656744	1851	1	647012	1350373		YY1P2	YY1 transcription factor pseudogene 2
chr11	16134652	16135569	918	4.80692	0	5.80692	-3.24231	0.000374626	0.0320801	Intron (uc001mmd.3/55553, intron 6 of 14)	15987995	16424413	436419	2	55553	288844	ENSG00000110693	SOX6	SRY-box transcription factor 6
chr5	123851091	123851847	757	4.80413	0	5.80413	-3.24045	0.000375038	0.0320801	Distal Intergenic	123972610	123980354	7745	2	57507	128507	ENSG00000168916	ZNF608	zinc finger protein 608
chr2	189661989	189663605	1617	5.90145	0	6.90145	-3.28754	0.000375398	0.0320801	Distal Intergenic	189598465	189654831	56367	2	116093	-7158		DIRC1	disrupted in renal carcinoma 1
chr5	118606325	118607320	996	7.10724	2.50951	8.07714	-3.22471	0.000376147	0.0320801	Intron (uc003ksf.1/25816, intron 1 of 2)	118604418	118730294	125877	1	25816	1907	ENSG00000145779	TNFAIP8	TNF alpha induced protein 8
chr9	87057392	87058120	729	5.07375	0	6.07375	-3.26043	0.000376592	0.0320801	Distal Intergenic	86890765	86983413	92649	2	64078	-73979	ENSG00000197506	SLC28A3	solute carrier family 28 member 3
chr4	159643702	159644971	1270	6.27512	7.2486	1.49621	3.26276	0.000378072	0.0321407	Promoter (<=1kb)	159630279	159644552	14274	2	5481	0	ENSG00000171497	PPID	peptidylprolyl isomerase D
chr3	179518967	179519848	882	5.53622	0	6.53622	-3.278	0.00037978	0.032171	3' UTR	179370933	179507189	136257	1	8975	148034	ENSG00000058056	USP13	ubiquitin specific peptidase 13
chr1	175169714	175170769	1056	5.40699	0	6.40699	-3.27442	0.000379967	0.032171	Distal Intergenic	175126123	175162229	36107	2	9674	-7485	ENSG00000235750	KIAA0040	KIAA0040
chr10	61142417	61143477	1061	5.49289	0	6.49289	-3.27516	0.000382665	0.032334	Distal Intergenic	61005889	61122661	116773	2	220965	-19756	ENSG00000148541	FAM13C	family with sequence similarity 13 member C
chr2	38300006	38300956	951	6.91531	3.21181	7.85885	-3.19928	0.000383859	0.0323695	Intron (uc002rqo.2/1545, intron 2 of 2)	38294746	38303323	8578	2	1545	2367	ENSG00000138061	CYP1B1	cytochrome P450 family 1 subfamily B member 1
chr18	46904068	46904813	746	5.12664	0	6.12664	-3.25631	0.000385426	0.0323871	Intron (uc002ldi.1/54808, intron 5 of 16)	46644389	46860223	215835	2	54808	-43845	ENSG00000141627	DYM	dymeclin
chr8	94358619	94359494	876	5.37606	0	6.37606	-3.26985	0.000385695	0.0323871	Exon (uc022ayb.1/642924, exon 11 of 11)	94146324	94179079	32756	2	389676	-179540	ENSG00000279847	LINC02906	long intergenic non-protein coding RNA 2906
chr2	158999537	159000719	1183	6.46409	1.5817	7.43943	-3.12553	0.000387807	0.0323871	Distal Intergenic	159023162	159092681	69520	1	554201	-22443	ENSG00000227480	CCDC148-AS1	CCDC148 antisense RNA 1
chr5	82836609	82837325	717	5.2194	2.02204	6.13854	-3.1436	0.00038782	0.0323871	Exon (uc003kii.3/1462, exon 8 of 15)	82831433	82878122	46690	1	1462	5176	ENSG00000038427	VCAN	versican
chr9	87480290	87482014	1725	6.89261	3.02204	7.84243	-3.1956	0.000387939	0.0323871	Intron (uc004any.1/4915, intron 14 of 17)	87366894	87492813	125920	1	4915	113396	ENSG00000148053	NTRK2	neurotrophic receptor tyrosine kinase 2
chr9	24543323	24543943	621	4.70627	0	5.70627	-3.22027	0.000390667	0.0325391	Exon (uc031tdg.1/100129669, exon 5 of 6)	24543213	24545674	2462	2	100129669	1731	ENSG00000205442	IZUMO3	IZUMO family member 3
chr5	15594730	15595785	1056	5.25856	0	6.25856	-3.2613	0.000391315	0.0325391	Intron (uc003jfn.1/23194, intron 1 of 3)	15500305	15939900	439596	1	23194	94425	ENSG00000183580	FBXL7	F-box and leucine rich repeat protein 7
chr18	73502290	73503220	931	5.38017	0	6.37072	-3.19109	0.000392864	0.032603	Distal Intergenic	73834953	73857210	22258	1	339298	-331733	ENSG00000263547	LOC339298	uncharacterized LOC339298
chr3	177326487	177327255	769	4.63712	0	5.63712	-3.21122	0.0003941	0.0326409	Intron (uc031sch.1/100505566, intron 2 of 3)	177159709	177470492	310784	1	100505566	166778	ENSG00000228221	LINC00578	long intergenic non-protein coding RNA 578
chr22	42713024	42713664	641	4.9912	0	5.9912	-3.24362	0.000396079	0.032713	Distal Intergenic	42665759	42670868	5110	1	388906	47265		OGFRP1	opioid growth factor receptor pseudogene 1
chr12	39934860	39935685	826	5.10033	0	6.10033	-3.24829	0.000396535	0.032713	Distal Intergenic	39945022	40013843	68822	2	225	78158	ENSG00000173208	ABCD2	ATP binding cassette subfamily D member 2
chr20	18620101	18620909	809	4.81606	0	5.81606	-3.22831	0.000397935	0.0327639	Intron (uc002wrf.4/92675, intron 4 of 5)	18568556	18744560	176005	1	92675	51545	ENSG00000125821	DTD1	D-aminoacyl-tRNA deacylase 1
chr8	70311292	70312520	1229	4.67663	0	5.67663	-3.21379	0.000400222	0.0328258	Distal Intergenic	70378859	70573147	194289	1	23213	-66339	ENSG00000137573	SULF1	sulfatase 1
chr3	165554637	165555557	921	5.48166	0	6.48166	-3.26262	0.000400881	0.0328258	Promoter (<=1kb)	165490692	165555253	64562	2	590	0	ENSG00000114200	BCHE	butyrylcholinesterase
chr5	138052174	138052897	724	4.88879	0	5.88879	-3.23113	0.000401042	0.0328258	Distal Intergenic	138089107	138270723	181617	1	1495	-36210	ENSG00000044115	CTNNA1	catenin alpha 1
chr3	73373679	73374452	774	4.66609	0	5.66609	-3.20673	0.00040338	0.0329033	Distal Intergenic	73431652	73483001	51350	2	23024	108549	ENSG00000121440	PDZRN3	PDZ domain containing ring finger 3
chr17	11547773	11548551	779	5.50242	0	6.50242	-3.26152	0.000403562	0.0329033	Exon (uc002gne.3/1770, exon 11 of 69)	11554386	11873065	318680	1	1770	-5835	ENSG00000007174	DNAH9	dynein axonemal heavy chain 9
chr4	132374613	132375359	747	5.29861	0	6.29861	-3.25306	0.000404933	0.0329094	Distal Intergenic	134070470	134074404	3935	1	57575	-1695111	ENSG00000138650	PCDH10	protocadherin 10
chr8	81123418	81123965	548	5.12924	0	6.12924	-3.24467	0.000405211	0.0329094	Distal Intergenic	81153624	81153708	85	1	100847056	-29659	ENSG00000265588	MIR5708	microRNA 5708
chrX	132546235	132546901	667	4.39	0	5.39	-3.17586	0.000407919	0.0330286	Intron (uc011mvg.1/2239, intron 1 of 8)	132435064	132548587	113524	2	2239	1686	ENSG00000076716	GPC4	glypican 4
chr18	57687485	57688489	1005	5.05912	0	6.05912	-3.23895	0.000408622	0.0330286	Distal Intergenic	57567192	57571538	4347	1	5366	120293	ENSG00000141682	PMAIP1	phorbol-12-myristate-13-acetate-induced protein 1
chr15	80474762	80475499	738	5.55764	0	6.55764	-3.25965	0.000409047	0.0330286	Intron (uc002bfm.2/2184, intron 13 of 13)	80469879	80473501	3623	1	2184	4883	ENSG00000103876	FAH	fumarylacetoacetate hydrolase
chr4	124031202	124031935	734	4.55405	0	5.55405	-3.19259	0.000413643	0.033118	Intron (uc003iez.4/166378, intron 14 of 15)	123844225	124240604	396380	1	166378	186977	ENSG00000145375	SPATA5	spermatogenesis associated 5
chr8	58614843	58616255	1413	5.47808	0	6.47808	-3.25464	0.000413725	0.033118	Distal Intergenic	58907113	59062277	155165	1	90362	-290858	ENSG00000169122	FAM110B	family with sequence similarity 110 member B
chr5	118072444	118073301	858	5.75585	0	6.74857	-3.22024	0.000414413	0.033118	Distal Intergenic	118310281	118310362	82	1	100422885	-236980	ENSG00000283498	MIR1244-2	microRNA 1244-2
chr6	112550467	112551579	1113	6.06364	0	7.06364	-3.2588	0.000415294	0.033118	Intron (uc003pvt.3/3910, intron 2 of 38)	112429134	112575917	146784	2	3910	24338	ENSG00000112769	LAMA4	laminin subunit alpha 4
chr12	70120462	70121110	649	4.89425	0	5.89425	-3.22318	0.000415428	0.033118	Intron (uc001svj.1/uc001svj.1, intron 2 of 3)	70132631	70189183	56553	1	117177	-11521	ENSG00000127328	RAB3IP	RAB3A interacting protein
chr8	104317043	104318337	1295	6.27794	2.02204	7.23968	-3.23273	0.000415494	0.033118	Intron (uc003ylh.3/8323, intron 2 of 6)	104312184	104345094	32911	1	8323	4859	ENSG00000164930	FZD6	frizzled class receptor 6
chr2	103405018	103405839	822	5.5755	2.37949	6.49455	-3.17142	0.000415697	0.033118	Intron (uc002tcc.4/130827, intron 4 of 5)	103414225	103434138	19914	1	130827	-8386	ENSG00000170417	TMEM182	transmembrane protein 182
chr15	26034939	26036158	1220	5.56659	0	6.56659	-3.25537	0.000416531	0.0331213	Intron (uc010ayu.3/57194, intron 1 of 20)	26093894	26093972	79	2	100616474	57814	ENSG00000266517	MIR4715	microRNA 4715
chr13	31623783	31624861	1079	5.21285	0	6.21285	-3.2412	0.000419607	0.0332681	Distal Intergenic	31710763	31736117	25355	2	10808	111256	ENSG00000120694	HSPH1	heat shock protein family H (Hsp110) member 1
chr4	107547810	107548720	911	5.36184	0	6.36184	-3.2474	0.000419968	0.0332681	Distal Intergenic	107279340	107288592	9253	2	100507096	-259218	ENSG00000250298	GIMD1	GIMAP family P-loop NTPase domain containing 1
chr15	59355026	59356221	1196	5.22719	0	6.22719	-3.24038	0.000422377	0.0333957	Promoter (2-3kb)	59358963	59389618	30656	1	54778	-2742	ENSG00000157450	RNF111	ring finger protein 111
chr8	19034582	19035425	844	5.38627	2.37949	6.29361	-3.1431	0.000424569	0.0334274	Distal Intergenic	19041186	19103032	61847	2	100128993	67607		LOC100128993	uncharacterized LOC100128993
chr11	34775627	34776377	751	6.36419	0.122269	7.35462	-3.22322	0.000424995	0.0334274	Distal Intergenic	34654011	34684834	30824	1	26298	121616	ENSG00000135373	EHF	ETS homologous factor
chr16	14398016	14398595	580	5.60251	0	6.59441	-3.19747	0.000426246	0.0334274	Promoter (<=1kb)	14397824	14397906	83	1	574455	192	ENSG00000207639	MIR193B	microRNA 193b
chr13	75980022	75980946	925	5.27984	0	6.27984	-3.23992	0.000426697	0.0334274	Intron (uc001vjl.1/9882, intron 1 of 20)	75858809	76056250	197442	2	9882	75304	ENSG00000136111	TBC1D4	TBC1 domain family member 4
chr4	160238305	160239059	755	5.09903	0	6.09903	-3.22881	0.000427024	0.0334274	Intron (uc003iqg.4/9693, intron 3 of 23)	160188998	160281301	92304	1	9693	49307	ENSG00000109756	RAPGEF2	Rap guanine nucleotide exchange factor 2
chr2	197007526	197008020	495	4.53227	0	5.53227	-3.18759	0.000428126	0.0334274	Intron (uc002utk.3/9262, intron 5 of 7)	196998307	197036336	38030	2	9262	28316	ENSG00000081320	STK17B	serine/threonine kinase 17b
chr14	101941760	101942616	857	4.90589	0	5.90589	-3.21856	0.000428372	0.0334274	Distal Intergenic	102026624	102026759	136	2	100302145	84143	ENSG00000283857	MIR1247	microRNA 1247
chr11	130479249	130480806	1558	7.08247	3.44153	8.02345	-2.94123	0.000430047	0.0334956	Distal Intergenic	130542851	130587247	44397	1	283171	-62045	ENSG00000175728	LINC02873	long intergenic non-protein coding RNA 2873
chr4	121955080	121955697	618	5.29393	0	6.29393	-3.23723	0.000431496	0.0335306	Distal Intergenic	121956782	121993673	36892	2	79625	37976	ENSG00000173376	NDNF	neuron derived neurotrophic factor
chr2	215378769	215380108	1340	5.8025	0	6.8025	-3.24841	0.0004321	0.0335306	Intron (uc002vet.2/402117, intron 3 of 3)	215374906	215401613	26708	1	100885780	3863	ENSG00000224257	VWC2L-IT1	VWC2L intronic transcript 1
chr8	35474633	35475764	1132	5.10027	0	6.10027	-3.22662	0.000434287	0.0335855	Intron (uc003xjr.2/137970, intron 4 of 16)	35541065	35585589	44525	1	137970	-65301	ENSG00000156687	UNC5D	unc-5 netrin receptor D
chr8	101525820	101526920	1101	4.82495	0	5.82495	-3.20775	0.000434413	0.0335855	Intron (uc003yjm.4/157567, intron 5 of 5)	101533000	101571939	38940	2	157567	45019	ENSG00000186106	ANKRD46	ankyrin repeat domain 46
chr5	101012752	101013367	616	4.89919	0	5.89919	-3.21239	0.000437917	0.0337939	Distal Intergenic	101569692	101632253	62562	2	353189	618886	ENSG00000173930	SLCO4C1	solute carrier organic anion transporter family member 4C1
chr15	100247484	100248531	1048	4.93007	0	5.93007	-3.21274	0.000439491	0.0338505	Intron (uc002bve.3/4205, intron 10 of 11)	100267612	100273544	5933	2	145748	25013	ENSG00000183060	LYSMD4	LysM domain containing 4
chr21	18005605	18007343	1739	5.26682	2.02204	6.18864	-3.12284	0.000440269	0.0338505	Distal Intergenic	17962557	17962645	89	1	406912	43048	ENSG00000207863	MIR125B2	microRNA 125b-2
chr18	57176284	57177167	884	4.87645	0	5.87645	-3.20767	0.000444453	0.0340712	Intron (uc002lib.3/147372, intron 2 of 10)	57098171	57122441	24271	2	147372	-53843	ENSG00000183287	CCBE1	collagen and calcium binding EGF domains 1
chr4	74587012	74587624	613	5.61281	0	6.61281	-3.23793	0.000445262	0.0340712	Distal Intergenic	74606223	74609433	3211	1	3576	-18599	ENSG00000169429	CXCL8	C-X-C motif chemokine ligand 8
chr6	4447142	4448399	1258	5.10713	0	6.10713	-3.22033	0.000445583	0.0340712	Distal Intergenic	4706393	4955778	249386	1	9425	-257994	ENSG00000153046	CDYL	chromodomain Y like
chrX	96535536	96536259	724	4.87589	0	5.87589	-3.20539	0.000447647	0.0341107	Intron (uc004eft.4/1730, intron 23 of 26)	96138907	96140450	1544	1	29935	396629	ENSG00000204086	RPA4	replication protein A4
chr7	18666150	18666801	652	5.08559	0	6.08559	-3.21742	0.000447731	0.0341107	Intron (uc011jya.2/9734, intron 8 of 12)	18629968	18788761	158794	1	9734	36182	ENSG00000048052	HDAC9	histone deacetylase 9
chr2	200598624	200599974	1351	5.68686	0	6.68686	-3.23596	0.000450589	0.0342661	Distal Intergenic	200625259	200715896	90638	2	348751	115922	ENSG00000226124	FTCDNL1	formiminotransferase cyclodeaminase N-terminal like
chr13	37749380	37750684	1305	4.6865	0	5.6865	-3.18305	0.000451897	0.0343031	Distal Intergenic	37677397	37679801	2405	2	122011	-69579	ENSG00000180138	CSNK1A1L	casein kinase 1 alpha 1 like
chr18	417447	418151	705	5.46607	0	6.46607	-3.23072	0.000452791	0.0343088	Intron (uc002kkm.3/81035, intron 2 of 9)	319355	500729	181375	2	81035	82578	ENSG00000158270	COLEC12	collectin subfamily member 12
chr18	47192681	47193354	674	4.48589	0	5.48589	-3.15273	0.00045871	0.0346944	Distal Intergenic	47088427	47119278	30852	1	9388	104254	ENSG00000101670	LIPG	lipase G, endothelial type
chr7	55278211	55279009	799	5.97439	0	6.97439	-3.22952	0.000461672	0.0347744	Exon (uc022adp.1/uc022adp.1, exon 1 of 1)	55247443	55256642	9200	2	100507500	-21569	ENSG00000224057	EGFR-AS1	EGFR antisense RNA 1
chr16	72351094	72351953	860	5.19616	0	6.19616	-3.21538	0.000462185	0.0347744	Distal Intergenic	72152996	72206349	53354	2	83449	-144745	ENSG00000118557	PMFBP1	polyamine modulated factor 1 binding protein 1
chr1	102132228	102133855	1628	5.73612	2.02204	6.68008	-3.16295	0.000462262	0.0347744	Distal Intergenic	102268127	102312600	44474	2	118427	178745	ENSG00000118733	OLFM3	olfactomedin 3
chr1	230312268	230313488	1221	4.84123	0	5.84123	-3.19195	0.000465514	0.0349454	Intron (uc010pvy.1/2590, intron 1 of 15)	230397616	230417875	20260	1	2590	-84128	ENSG00000143641	GALNT2	polypeptide N-acetylgalactosaminyltransferase 2
chr8	37408864	37409352	489	4.77916	0	5.77916	-3.18329	0.000467234	0.0349454	Distal Intergenic	37553301	37556396	3096	1	80139	-143949	ENSG00000183779	ZNF703	zinc finger protein 703
chrX	45667616	45668283	668	5.04938	0	6.04938	-3.20608	0.000467333	0.0349454	Distal Intergenic	45606421	45606530	110	2	407007	-61086	ENSG00000207725	MIR222	microRNA 222
chr4	40317915	40319231	1317	4.85334	0	5.84653	-3.12765	0.000467877	0.0349454	Exon (uc021xnr.1/uc021xnr.1, exon 1 of 3)	40337346	40357234	19889	1	55584	-18115	ENSG00000174343	CHRNA9	cholinergic receptor nicotinic alpha 9 subunit
chr10	24159382	24160110	729	4.16795	0	5.16795	-3.12128	0.000469286	0.0349882	Intron (uc001irs.3/56243, intron 1 of 18)	23983675	24836772	853098	1	56243	175707	ENSG00000120549	KIAA1217	KIAA1217
chr6	138858026	138859065	1040	4.98698	0	5.98698	-3.19925	0.000470987	0.0350525	Intron (uc003qhx.3/57224, intron 1 of 6)	138743181	138893668	150488	2	57224	34603	ENSG00000135540	NHSL1	NHS like 1
chr3	36636851	36638304	1454	5.45219	0	6.45219	-3.21801	0.000472417	0.0350685	Distal Intergenic	36753913	36781352	27440	2	85443	143048	ENSG00000163673	DCLK3	doublecortin like kinase 3
chr12	49318583	49319282	700	5.30608	6.30608	0	3.15753	0.000472879	0.0350685	Promoter (<=1kb)	49315742	49318664	2923	2	51303	0	ENSG00000134285	FKBP11	FKBP prolyl isomerase 11
chr14	90190551	90191339	789	4.70961	0	5.70961	-3.17406	0.00047616	0.0352493	Distal Intergenic	89878278	90085494	207217	2	1112	-105057	ENSG00000053254	FOXN3	forkhead box N3
chr5	14491062	14492121	1060	5.71084	0	6.71084	-3.21987	0.000478244	0.0353411	Intron (uc003jff.3/7204, intron 48 of 56)	14581891	14616287	34397	1	54491	-89770	ENSG00000145569	OTULINL	OTU deubiquitinase with linear linkage specificity like
chrX	109132597	109133271	675	5.08826	0	6.08826	-3.19983	0.000481594	0.0355259	Distal Intergenic	109245863	109421016	175154	1	84187	-112592	ENSG00000157600	TMEM164	transmembrane protein 164
chr2	169102536	169103917	1382	5.95766	2.37949	6.89597	-3.17196	0.000485739	0.0355471	Promoter (<=1kb)	168810530	169104105	293576	2	27347	188	ENSG00000198648	STK39	serine/threonine kinase 39
chr13	44205185	44205765	581	4.91242	0	5.91242	-3.18572	0.000486073	0.0355471	Promoter (1-2kb)	43787666	44203613	415948	2	55068	-1572	ENSG00000120658	ENOX1	ecto-NOX disulfide-thiol exchanger 1
chr4	41625749	41627144	1396	4.69937	0	5.69937	-3.17196	0.000486795	0.0355471	Intron (uc003gvu.4/22998, intron 8 of 26)	41615483	41702061	86579	1	22998	10266	ENSG00000064042	LIMCH1	LIM and calponin homology domains 1
chr12	59309072	59311654	2583	6.14728	2.37949	7.09333	-3.1848	0.000488167	0.0355471	Intron (uc009zqh.3/121227, intron 1 of 18)	59265937	59313327	47391	2	121227	1673	ENSG00000139263	LRIG3	leucine rich repeats and immunoglobulin like domains 3
chr10	26105106	26105916	811	4.52712	0	5.52712	-3.15085	0.00048823	0.0355471	Distal Intergenic	26223002	26312410	89409	1	53904	-117086	ENSG00000095777	MYO3A	myosin IIIA
chr4	39715231	39715768	538	4.75549	0	5.75549	-3.17641	0.000489299	0.0355471	Intron (uc003gus.4/3093, intron 1 of 5)	39699759	39784410	84652	1	3093	15472	ENSG00000078140	UBE2K	ubiquitin conjugating enzyme E2 K
chr14	59894217	59895663	1447	5.34339	0	6.33855	-3.17657	0.000491588	0.0355471	Distal Intergenic	59930240	59932059	1820	2	64582	36396	ENSG00000181619	GPR135	G protein-coupled receptor 135
chr9	16236069	16237276	1208	4.97654	0	5.97654	-3.18865	0.000492312	0.0355471	Intron (uc031tcu.1/100129385, intron 1 of 3)	16203933	16253105	49173	2	100129385	15829	ENSG00000205549	C9orf92	chromosome 9 open reading frame 92
chr13	67379519	67380617	1099	5.11289	0	6.11289	-3.19556	0.000492673	0.0355471	Intron (uc010aei.3/5101, intron 1 of 3)	67399301	67489163	89863	1	100874064	-18684	ENSG00000228842	PCDH9-AS2	PCDH9 antisense RNA 2
chr5	39815394	39816278	885	4.87206	0	5.87206	-3.17984	0.000493051	0.0355471	Distal Intergenic	39371776	39425335	53560	2	1601	-390059	ENSG00000153071	DAB2	DAB adaptor protein 2
chr3	154818955	154819751	797	5.25856	0	6.25856	-3.20165	0.000493139	0.0355471	Intron (uc010hvr.1/4311, intron 3 of 22)	154798079	154901518	103440	1	4311	20876	ENSG00000196549	MME	membrane metalloendopeptidase
chr1	150459894	150460446	553	5.27882	6.27882	0	3.1431	0.000495569	0.0355471	Promoter (<=1kb)	150459840	150480085	20246	1	80222	54	ENSG00000143374	TARS2	threonyl-tRNA synthetase 2, mitochondrial
chr12	58696071	58696822	752	4.88175	0	5.88175	-3.18095	0.000496709	0.0355471	Distal Intergenic	58335445	58351052	15608	1	91419	360626	ENSG00000166896	ATP23	ATP23 metallopeptidase and ATP synthase assembly factor homolog
chr5	12575042	12575697	656	5.03807	0	6.03807	-3.19007	0.000496908	0.0355471	Promoter (<=1kb)	12574969	12805295	230327	1	404663	73		LINC01194	long intergenic non-protein coding RNA 1194
chr9	13265931	13266869	939	4.68247	0	5.68247	-3.16713	0.000496975	0.0355471	Intron (uc003zlb.4/8777, intron 1 of 45)	13105703	13279563	173861	2	8777	12694	ENSG00000107186	MPDZ	multiple PDZ domain crumbs cell polarity complex component
chr18	60080152	60081106	955	5.1827	0	6.1827	-3.19687	0.000497338	0.0355471	Distal Intergenic	60025523	60054943	29421	1	8792	54629	ENSG00000141655	TNFRSF11A	TNF receptor superfamily member 11a
chr8	24982624	24983628	1005	5.76827	2.37949	6.6977	-3.14888	0.000497865	0.0355471	Distal Intergenic	25042287	25162809	120523	1	80005	-58659	ENSG00000147459	DOCK5	dedicator of cytokinesis 5
chr2	3912894	3913880	987	6.44686	2.02204	7.41287	-3.19558	0.000498701	0.0355471	Distal Intergenic	4005245	4021622	16378	2	100505964	107742	ENSG00000237401	LINC01304	long intergenic non-protein coding RNA 1304
chr2	200453875	200454689	815	5.03206	0	6.03206	-3.18758	0.000499009	0.0355471	Distal Intergenic	200134223	200335989	201767	2	23314	-117886	ENSG00000119042	SATB2	SATB homeobox 2
chr7	42807387	42807986	600	5.15627	0	6.15627	-3.19466	0.000499436	0.0355471	Distal Intergenic	42948872	42952151	3280	2	79020	144165	ENSG00000136197	C7orf25	chromosome 7 open reading frame 25
chr16	6985666	6986471	806	5.05394	0	6.05394	-3.18969	0.00049973	0.0355471	Intron (uc002cyr.1/54715, intron 3 of 11)	6823810	7763340	939531	1	54715	161856	ENSG00000078328	RBFOX1	RNA binding fox-1 homolog 1
chr4	187600702	187601250	549	4.42274	0	5.42274	-3.13064	0.000502087	0.0356541	Intron (uc003izf.3/2195, intron 2 of 26)	187508937	187644987	136051	2	2195	43737	ENSG00000083857	FAT1	FAT atypical cadherin 1
chr10	36880292	36880909	618	5.34362	0	6.34362	-3.1974	0.000504942	0.0357961	Distal Intergenic	37414785	37520608	105824	1	91074	-533876	ENSG00000148513	ANKRD30A	ankyrin repeat domain 30A
chr10	61295853	61297762	1910	5.35674	0	6.35674	-3.19758	0.000507675	0.0358976	Distal Intergenic	61410522	61469649	59128	2	220963	171887	ENSG00000165449	SLC16A9	solute carrier family 16 member 9
chr10	28644218	28644739	522	4.89887	0	5.89887	-3.17335	0.000508366	0.0358976	Distal Intergenic	28345409	28591995	246587	2	143098	-52223	ENSG00000150054	MPP7	membrane palmitoylated protein 7
chr8	105366090	105367235	1146	6.25299	3.37949	7.15104	-3.05968	0.000508949	0.0358976	Exon (uc003ylx.2/81501, exon 3 of 4)	105352024	105368917	16894	1	81501	14066	ENSG00000164935	DCSTAMP	dendrocyte expressed seven transmembrane protein
chr8	48584869	48586087	1219	5.42313	0	6.42313	-3.19785	0.000510116	0.0359125	Promoter (<=1kb)	48585938	48614426	28489	1	23514	0	ENSG00000164808	SPIDR	scaffold protein involved in DNA repair
chr6	112824042	112825070	1029	5.0047	0	6.0047	-3.18151	0.000511047	0.0359125	Distal Intergenic	112668532	112672498	3967	1	442247	155510	ENSG00000251258	RFPL4B	ret finger protein like 4B
chr4	61211701	61212528	828	5.11734	0	6.11734	-3.18572	0.000511735	0.0359125	Distal Intergenic	62066974	62599272	532299	1	23284	-854446	ENSG00000150471	ADGRL3	adhesion G protein-coupled receptor L3
chr1	82692642	82693833	1192	4.95152	0	5.95152	-3.17634	0.000513557	0.0359255	Distal Intergenic	82435998	82447660	11663	1	23266	256644	ENSG00000117114	ADGRL2	adhesion G protein-coupled receptor L2
chr4	128338988	128339833	846	5.03804	0	6.03804	-3.17891	0.000513639	0.0359255	Distal Intergenic	128554087	128637934	83848	1	27152	-214254	ENSG00000164066	INTU	inturned planar cell polarity protein
chr17	34206962	34207966	1005	6.82546	2.29219	7.79397	-3.03793	0.000516124	0.0359309	Promoter (<=1kb)	34198496	34207377	8882	2	6352	0	ENSG00000271503	CCL5	C-C motif chemokine ligand 5
chr13	40884208	40884722	515	4.8947	0	5.8947	-3.16931	0.000516239	0.0359309	Distal Intergenic	40768646	40794639	25994	2	400123	-89569	ENSG00000215483	LINC00548	long intergenic non-protein coding RNA 548
chr8	8163183	8163863	681	4.79246	0	5.79246	-3.16442	0.000516294	0.0359309	Distal Intergenic	8175258	8239257	64000	2	157285	75394	ENSG00000275342	PRAG1	PEAK1 related, kinase-activating pseudokinase 1
chrX	110315062	110315621	560	5.1117	0	6.1117	-3.18215	0.00051792	0.0359574	Intron (uc010npt.1/5063, intron 2 of 15)	110339375	110464173	124799	1	5063	-23754	ENSG00000077264	PAK3	p21 (RAC1) activated kinase 3
chr4	93963851	93964630	780	5.1381	0	6.1381	-3.18218	0.00051922	0.0359574	Intron (uc010ikx.3/2895, intron 2 of 5)	94125100	94204248	79149	1	2895	-160470	ENSG00000152208	GRID2	glutamate ionotropic receptor delta type subunit 2
chr17	66588555	66590001	1447	5.39026	0	6.39026	-3.19214	0.000519253	0.0359574	Intron (uc002jho.3/54757, intron 1 of 10)	66531257	66597095	65839	2	54757	7094	ENSG00000108950	FAM20A	FAM20A golgi associated secretory pathway pseudokinase
chr18	10234758	10236232	1475	5.18244	0	6.18244	-3.18521	0.000520292	0.035961	Distal Intergenic	10454625	10488698	34074	1	147495	-218393	ENSG00000154856	APCDD1	APC down-regulated 1
chr7	83478762	83479406	645	4.67594	0	5.67594	-3.1554	0.000521043	0.035961	Distal Intergenic	82993222	83278479	285258	2	9723	-200283	ENSG00000170381	SEMA3E	semaphorin 3E
chr15	71511768	71512466	699	4.77603	0	5.77603	-3.16121	0.000521884	0.035961	Intron (uc002atb.1/79875, intron 3 of 16)	71534988	72026249	491262	1	79875	-22522	ENSG00000187720	THSD4	thrombospondin type 1 domain containing 4
chr8	125154323	125155381	1059	4.60803	0	5.60803	-3.14099	0.000523719	0.0360281	Intron (uc003yqy.1/uc003yqy.1, intron 1 of 4)	124996378	125053023	56646	2	439941	-101300	ENSG00000181171	FER1L6-AS1	FER1L6 antisense RNA 1
chr3	182132101	182132857	757	4.88346	0	5.88346	-3.16598	0.000528986	0.0363047	Distal Intergenic	182164758	182204150	39393	2	401103	71293	ENSG00000241098	LINC01994	long intergenic non-protein coding RNA 1994
chr1	226790067	226791336	1270	5.70108	0	6.6973	-3.17963	0.000529635	0.0363047	3' UTR	226736501	226796915	60415	1	375057	53566	ENSG00000203685	STUM	stum, mechanosensory transduction mediator homolog
chr10	88534995	88535830	836	5.35989	0	6.35989	-3.18576	0.000530344	0.0363047	Intron (uc001kdy.3/657, intron 1 of 12)	88516396	88684945	168550	1	657	18599	ENSG00000107779	BMPR1A	bone morphogenetic protein receptor type 1A
chr6	40748098	40748994	897	4.78217	0	5.78217	-3.15771	0.00053152	0.0363161	Distal Intergenic	40359373	40555126	195754	2	57497	-192972	ENSG00000156564	LRFN2	leucine rich repeat and fibronectin type III domain containing 2
chr2	228626537	228627230	694	4.27813	0	5.27813	-3.10986	0.000533774	0.0363161	Distal Intergenic	228551117	228582745	31629	2	80704	-43792	ENSG00000135917	SLC19A3	solute carrier family 19 member 3
chr3	132759417	132759980	564	4.30947	0	5.30947	-3.11119	0.000534028	0.0363161	Intron (uc003eph.3/66000, intron 1 of 5)	132757171	133116619	359449	1	66000	2246	ENSG00000144868	TMEM108	transmembrane protein 108
chr10	79283484	79284544	1061	5.84126	2.02204	6.78923	-3.1405	0.000534761	0.0363161	Intron (uc001jxj.2/3778, intron 1 of 28)	78629359	79397577	768219	2	3778	113033	ENSG00000156113	KCNMA1	potassium calcium-activated channel subfamily M alpha 1
chr12	94472073	94472620	548	5.11268	0	6.11268	-3.1746	0.000534851	0.0363161	Distal Intergenic	94542499	94701451	158953	1	10154	-69879	ENSG00000136040	PLXNC1	plexin C1
chrX	78514673	78515177	505	4.52855	0	5.52855	-3.12328	0.000537678	0.0364488	Distal Intergenic	78426469	78427726	1258	1	84636	88204	ENSG00000147138	GPR174	G protein-coupled receptor 174
chr9	95352452	95353418	967	5.50771	0	6.50771	-3.18482	0.000538587	0.0364514	Intron (uc004arz.3/401541, intron 5 of 7)	95362539	95377437	14899	1	401541	-9121	ENSG00000188312	CENPP	centromere protein P
chr2	201635556	201636695	1140	5.76664	0.122269	6.75214	-3.10608	0.000543596	0.0367309	Intron (uc021vur.1/344454, intron 22 of 30)	201577028	201599900	22873	2	100507140	-35656		LINC01792	long intergenic non-protein coding RNA 1792
chr11	126187546	126189033	1488	5.15388	0	6.15388	-3.17229	0.000544474	0.0367309	Intron (uc001qdp.3/28960, intron 2 of 5)	126173647	126215644	41998	1	28960	13899	ENSG00000110063	DCPS	decapping enzyme, scavenger
chr2	119135060	119136079	1020	4.82537	0	5.82537	-3.15165	0.000547097	0.0368234	Distal Intergenic	118860773	118867597	6825	1	51141	274287	ENSG00000125629	INSIG2	insulin induced gene 2
chr1	10050596	10051803	1208	4.94855	0	5.94855	-3.15982	0.000547605	0.0368234	Distal Intergenic	10057255	10076078	18824	1	116362	-5452	ENSG00000162444	RBP7	retinol binding protein 7
chr5	131774912	131775800	889	4.82659	0	5.82659	-3.1487	0.000552791	0.0369564	Intron (uc003kwy.3/441108, intron 2 of 3)	131746465	131822549	76085	1	441108	28447		IRF1-AS1	IRF1 antisense RNA 1
chr11	109121431	109122585	1155	6.02585	2.37949	6.96706	-3.14486	0.000554272	0.0369564	Distal Intergenic	109292846	109299893	7048	1	399947	-170261	ENSG00000185742	C11orf87	chromosome 11 open reading frame 87
chr15	90968565	90969392	828	4.9775	0	5.9775	-3.15788	0.000554823	0.0369564	Exon (uc002bpl.1/8826, exon 3 of 38)	90931473	91045475	114003	1	8826	37092	ENSG00000140575	IQGAP1	IQ motif containing GTPase activating protein 1
chr4	155250913	155251648	736	5.02874	0	6.02874	-3.15952	0.000554955	0.0369564	Intron (uc003inw.2/54798, intron 10 of 24)	155155527	155312449	156923	2	54798	60801	ENSG00000197410	DCHS2	dachsous cadherin-related 2
chr15	101363867	101364356	490	4.92795	0	5.92795	-3.15323	0.000555227	0.0369564	Distal Intergenic	101420009	101456830	36822	1	220	-55653	ENSG00000184254	ALDH1A3	aldehyde dehydrogenase 1 family member A3
chr9	84067910	84068773	864	5.29429	0	6.29429	-3.17186	0.00055541	0.0369564	Distal Intergenic	84198598	84303596	104999	2	7088	234823	ENSG00000196781	TLE1	TLE family member 1, transcriptional corepressor
chr5	143150387	143151370	984	5.30649	0	6.30649	-3.17149	0.000555769	0.0369564	Distal Intergenic	143191726	143200284	8559	1	57824	-40356	ENSG00000158497	HMHB1	histocompatibility minor HB-1
chr15	88110484	88111173	690	5.82345	2.37949	6.75559	-3.12657	0.000557213	0.0369937	Distal Intergenic	88120160	88122917	2758	1	145978	-8987	ENSG00000259527	LINC00052	long intergenic non-protein coding RNA 52
chr18	72166453	72167394	942	4.86158	0	5.86158	-3.14853	0.000562693	0.0372983	Promoter (<=1kb)	72166823	72190689	23867	1	55748	0	ENSG00000133313	CNDP2	carnosine dipeptidase 2
chr10	35220035	35220802	768	8.4483	5.83335	9.32547	-2.61931	0.000564819	0.03735	Distal Intergenic	34606035	35104253	498219	2	56288	-115782	ENSG00000148498	PARD3	par-3 family cell polarity regulator
chr21	29705707	29706332	626	4.66945	0	5.66945	-3.13069	0.000565774	0.03735	Distal Intergenic	29911640	29912677	1038	1	118421	-205308	ENSG00000226935	LINC00161	long intergenic non-protein coding RNA 161
chr2	147075327	147075924	598	4.62143	0	5.62143	-3.12867	0.000566936	0.03735	Distal Intergenic	147344625	147348558	3934	1	728773	-268701		PABPC1P2	poly(A) binding protein cytoplasmic 1 pseudogene 2
chr12	131906917	131907572	656	4.42576	0	5.42576	-3.11437	0.000567122	0.03735	Distal Intergenic	131649556	131697476	47921	1	116437	257361	ENSG00000204603	LINC01257	long intergenic non-protein coding RNA 1257
chr3	12345055	12345889	835	4.56349	0	5.56349	-3.12598	0.000567938	0.03735	Intron (uc031rym.1/5468, intron 1 of 7)	12353879	12475855	121977	1	5468	-7990	ENSG00000132170	PPARG	peroxisome proliferator activated receptor gamma
chr6	151325603	151326740	1138	5.00775	0	6.00775	-3.15383	0.000570445	0.037456	Intron (uc011een.2/25902, intron 20 of 27)	151196379	151423023	226645	1	25902	129224	ENSG00000120254	MTHFD1L	methylenetetrahydrofolate dehydrogenase (NADP+ dependent) 1 like
chr11	15980099	15980973	875	5.3612	0	6.3612	-3.16442	0.000574619	0.0376245	Distal Intergenic	15987995	16424413	436419	2	55553	443440	ENSG00000110693	SOX6	SRY-box transcription factor 6
chr5	101232280	101233255	976	5.21552	0	6.21552	-3.1604	0.000574811	0.0376245	Distal Intergenic	101569692	101632253	62562	2	353189	398998	ENSG00000173930	SLCO4C1	solute carrier organic anion transporter family member 4C1
chr2	164111517	164112324	808	5.33488	0	6.33488	-3.16238	0.00057585	0.0376336	Distal Intergenic	163279757	163695257	415501	2	90134	-416260	ENSG00000184611	KCNH7	potassium voltage-gated channel subfamily H member 7
chr18	10304718	10305420	703	4.97057	0	5.97057	-3.14828	0.000578814	0.037721	Distal Intergenic	10454625	10488698	34074	1	147495	-149205	ENSG00000154856	APCDD1	APC down-regulated 1
chr22	37243926	37244480	555	4.27742	0	5.27742	-3.08709	0.000579663	0.037721	Distal Intergenic	37257030	37274059	17030	1	4689	-12550	ENSG00000100365	NCF4	neutrophil cytosolic factor 4
chrX	108542141	108543162	1022	5.05479	0	6.05479	-3.15177	0.000579968	0.037721	Distal Intergenic	108616135	108719250	103116	2	2986	176088	ENSG00000101890	GUCY2F	guanylate cyclase 2F, retinal
chr1	231149291	231149832	542	4.84344	0	5.84344	-3.13867	0.000580795	0.037721	Distal Intergenic	231155574	231155670	97	2	100302132	5838	ENSG00000283799	MIR1182	microRNA 1182
chr14	30696384	30697761	1378	6.85314	2.51459	7.81704	-2.98144	0.00058207	0.0377393	Distal Intergenic	30045687	30396899	351213	2	5587	-299485	ENSG00000184304	PRKD1	protein kinase D1
chr1	15677852	15678289	438	4.72768	0	5.72768	-3.13011	0.000583293	0.0377393	Intron (uc001awb.2/114827, intron 18 of 30)	15671912	15724622	52711	1	114827	5940	ENSG00000142621	FHAD1	forkhead associated phosphopeptide binding domain 1
chr20	51670133	51671105	973	4.7724	0	5.7724	-3.13022	0.000583783	0.0377393	Intron (uc002xwo.3/128553, intron 1 of 2)	51588946	52111869	522924	1	128553	81187	ENSG00000182463	TSHZ2	teashirt zinc finger homeobox 2
chr3	107616148	107617218	1071	5.47927	0	6.47927	-3.16069	0.00058695	0.0378854	Intron (uc003dws.4/285205, intron 1 of 2)	107602052	107647753	45702	1	285205	14096	ENSG00000240423	LINC00636	long intergenic non-protein coding RNA 636
chr20	51740023	51741190	1168	7.08232	3.40767	8.0247	-2.82956	0.000588567	0.0379313	Intron (uc002xwo.3/128553, intron 1 of 2)	51801822	52111869	310048	1	128553	-60632	ENSG00000182463	TSHZ2	teashirt zinc finger homeobox 2
chr1	215139669	215140322	654	5.28142	0	6.28142	-3.154	0.000590776	0.0379904	Distal Intergenic	215178885	215410436	231552	1	3776	-38563	ENSG00000082482	KCNK2	potassium two pore domain channel subfamily K member 2
chr17	73044362	73045139	778	4.69666	0	5.69666	-3.12544	0.000592101	0.0379904	Intron (uc010dfy.1/23510, intron 3 of 3)	73043279	73061981	18703	1	23510	1083	ENSG00000180901	KCTD2	potassium channel tetramerization domain containing 2
chr14	53498394	53499481	1088	6.4052	2.37949	7.36022	-3.14831	0.000592209	0.0379904	Distal Intergenic	53519230	53528042	8813	2	80821	28561	ENSG00000100523	DDHD1	DDHD domain containing 1
chr4	185794107	185794908	802	4.87739	0	5.87739	-3.1363	0.00059499	0.038093	Distal Intergenic	185772167	185772264	98	2	100500818	-21843	ENSG00000266698	MIR3945	microRNA 3945
chr10	121351682	121352791	1110	4.67617	0	5.67617	-3.11833	0.000597258	0.038093	Promoter (<=1kb)	121332978	121353025	20048	2	7073	234	ENSG00000151923	TIAL1	TIA1 cytotoxic granule associated RNA binding protein like 1
chr10	4085848	4086774	927	5.38021	0	6.38021	-3.1538	0.000598139	0.038093	Distal Intergenic	3822519	3827473	4955	2	1316	-258375	ENSG00000067082	KLF6	Kruppel like factor 6
chr12	93637376	93638515	1140	5.11816	0	6.11816	-3.14503	0.000598183	0.038093	Intron (uc021rbu.1/643339, intron 2 of 4)	93397534	93771512	373979	2	643339	132997		LOC643339	uncharacterized LOC643339
chr6	158689620	158690533	914	4.5991	0	5.5991	-3.10676	0.000598559	0.038093	Distal Intergenic	158733692	158902570	168879	1	56995	-43159	ENSG00000130338	TULP4	TUB like protein 4
chr1	61767779	61768600	822	5.14846	0	6.14846	-3.14549	0.000599312	0.038093	Intron (uc001czy.3/4774, intron 3 of 10)	61869748	61928460	58713	1	4774	-101148	ENSG00000162599	NFIA	nuclear factor I A
chr11	19889987	19890487	501	4.33545	0	5.33545	-3.0875	0.000601247	0.038093	Exon (uc001mpp.3/89797, exon 4 of 38)	19781550	19781629	80	2	100616426	-108358	ENSG00000264309	MIR4694	microRNA 4694
chr6	150842164	150843511	1348	5.54933	0	6.54933	-3.15515	0.000601313	0.038093	Distal Intergenic	150920999	151153341	232343	1	57480	-77488	ENSG00000120278	PLEKHG1	pleckstrin homology and RhoGEF domain containing G1
chr13	111019867	111021133	1267	5.3966	0	6.3966	-3.15256	0.000602471	0.038093	Intron (uc001vqx.3/1284, intron 4 of 47)	110959631	111165373	205743	1	1284	60236	ENSG00000134871	COL4A2	collagen type IV alpha 2 chain
chr12	88800715	88801380	666	4.54683	0	5.54683	-3.10717	0.000604073	0.038093	Distal Intergenic	88886570	88912644	26075	2	4254	111264	ENSG00000049130	KITLG	KIT ligand
chr10	76733063	76734105	1043	4.95781	0	5.95781	-3.13368	0.000604091	0.038093	Intron (uc001jwm.2/23522, intron 7 of 17)	76797594	76818272	20679	2	338599	84167	ENSG00000188716	DUSP29	dual specificity phosphatase 29
chr12	54747048	54747800	753	5.10506	0	6.10506	-3.1427	0.000604738	0.038093	Distal Intergenic	54756229	54758270	2042	2	53831	10470	ENSG00000139572	GPR84	G protein-coupled receptor 84
chr6	106246845	106247407	563	4.49412	0	5.49412	-3.10277	0.000606025	0.0381167	Distal Intergenic	106534195	106557814	23620	1	639	-286788	ENSG00000057657	PRDM1	PR/SET domain 1
chr14	100413917	100414472	556	4.95346	0	5.95346	-3.13476	0.000608281	0.0381611	Distal Intergenic	100438151	100610573	172423	1	51466	-23679	ENSG00000196405	EVL	Enah/Vasp-like
chr12	92896239	92897957	1719	6.287	0	7.27944	-3.1422	0.000608556	0.0381611	Distal Intergenic	92813870	92821924	8055	2	574016	-74315	ENSG00000205057	CLLU1-AS1	CLLU1 antisense RNA 1
chr14	58301770	58303008	1239	5.15556	2.37949	6.04621	-3.03708	0.000611031	0.038204	Intron (uc021rtp.1/341880, intron 1 of 7)	58030640	58332592	301953	2	341880	29584	ENSG00000151812	SLC35F4	solute carrier family 35 member F4
chr20	13084058	13084834	777	5.25419	0	6.25419	-3.14527	0.000611067	0.038204	Intron (uc002wod.1/55304, intron 6 of 11)	12989627	13147411	157785	1	55304	94431	ENSG00000172296	SPTLC3	serine palmitoyltransferase long chain base subunit 3
chr8	92826674	92827518	845	4.90497	0	5.90497	-3.12967	0.000612899	0.0382613	Distal Intergenic	92967195	93004117	36923	2	862	176599	ENSG00000079102	RUNX1T1	RUNX1 partner transcriptional co-repressor 1
chr7	49455088	49456013	926	4.64013	0	5.64013	-3.10954	0.000617855	0.0384249	Distal Intergenic	49813257	49952138	138882	1	375567	-357244	ENSG00000188730	VWC2	von Willebrand factor C domain containing 2
chr6	16155044	16155736	693	4.75664	0	5.75664	-3.1133	0.000619235	0.0384249	Distal Intergenic	16141787	16141855	69	1	100616269	13257	ENSG00000263712	MIR4639	microRNA 4639
chr11	100061027	100061731	705	5.10143	0	6.10143	-3.13555	0.000619585	0.0384249	Promoter (<=1kb)	100061858	100229616	167759	1	53942	-127	ENSG00000149972	CNTN5	contactin 5
chr12	53093538	53094322	785	5.23706	0	6.23706	-3.14011	0.000619853	0.0384249	Intron (uc001saw.3/374454, intron 1 of 8)	53083411	53097247	13837	2	374454	2925	ENSG00000189182	KRT77	keratin 77
chr16	4912323	4913500	1178	5.70889	0	6.70889	-3.14702	0.000620128	0.0384249	Intron (uc010uxw.2/29855, intron 7 of 16)	4902077	4932363	30287	1	29855	10246	ENSG00000118900	UBN1	ubinuclein 1
chr1	150816006	150817205	1200	4.6661	0	5.6661	-3.11028	0.00062103	0.0384249	Intron (uc001evr.2/405, intron 4 of 21)	150782181	150789924	7744	2	405	-26082	ENSG00000143437	ARNT	aryl hydrocarbon receptor nuclear translocator
chr1	200384890	200385814	925	5.04403	0	6.04403	-3.131	0.000623781	0.0385381	Intron (uc010ppi.1/uc010ppi.1, intron 1 of 1)	200375858	200379166	3309	2	23528	-5724	ENSG00000162702	ZNF281	zinc finger protein 281
chr2	63606385	63606975	591	5.04104	0	6.04104	-3.13136	0.000625713	0.0385895	Intron (uc002sce.3/51057, intron 3 of 8)	63348535	63661070	312536	2	51057	54095	ENSG00000143951	WDPCP	WD repeat containing planar cell polarity effector
chr14	66317413	66317954	542	5.24416	0	6.24416	-3.13725	0.000626559	0.0385895	Distal Intergenic	65879448	66210839	331392	1	2530	437965	ENSG00000033170	FUT8	fucosyltransferase 8
chr5	120187331	120188564	1234	5.33358	0	6.33358	-3.14016	0.000627604	0.0385895	Distal Intergenic	119952832	120022964	70133	1	51334	234499	ENSG00000184838	PRR16	proline rich 16
chr9	89415850	89416871	1022	5.9057	2.02204	6.85598	-3.10588	0.000628482	0.0385895	Distal Intergenic	89559277	89562104	2828	2	2619	145233	ENSG00000180447	GAS1	growth arrest specific 1
chr8	48356434	48357223	790	4.66914	0	5.66914	-3.10926	0.000629226	0.0385895	Intron (uc011lcz.2/23514, intron 7 of 7)	48352885	48648563	295679	1	23514	3549	ENSG00000164808	SPIDR	scaffold protein involved in DNA repair
chr13	103566844	103568278	1435	5.76783	0.707231	6.74605	-3.0162	0.000631404	0.0386663	Distal Intergenic	103532449	103548383	15935	1	121952	34395	ENSG00000250878	METTL21EP	methyltransferase like 21E, pseudogene
chr5	118127624	118128428	805	4.13749	0	5.13749	-3.04985	0.000632386	0.0386698	Distal Intergenic	118310281	118310362	82	1	100422885	-181853	ENSG00000283498	MIR1244-2	microRNA 1244-2
chr15	90229537	90230187	651	4.83815	0	5.83815	-3.11616	0.000635918	0.0388155	Exon (uc002boi.4/8800, exon 2 of 3)	90224762	90234015	9254	2	8800	3828	ENSG00000166821	PEX11A	peroxisomal biogenesis factor 11 alpha
chr4	88479700	88480684	985	4.89208	0	5.89208	-3.11757	0.000636623	0.0388155	Distal Intergenic	88394488	88450655	56168	2	8404	-29045	ENSG00000152583	SPARCL1	SPARC like 1
chr3	61930445	61930977	533	4.85613	0	5.85613	-3.11476	0.000640204	0.038977	Intron (uc003dlb.3/5793, intron 2 of 29)	62203257	62280573	77317	1	5793	-272280	ENSG00000144724	PTPRG	protein tyrosine phosphatase receptor type G
chr15	60684791	60686363	1573	7.98915	5.0109	8.89458	-2.77598	0.000644071	0.0391184	Intron (uc002agk.3/302, intron 2 of 13)	60639350	60690185	50836	2	302	3822	ENSG00000182718	ANXA2	annexin A2
chr20	9206477	9207157	681	5.0494	0	6.0494	-3.12172	0.000644911	0.0391184	Intron (uc010gbw.1/5332, intron 2 of 31)	9198037	9461462	263426	1	5332	8440	ENSG00000101333	PLCB4	phospholipase C beta 4
chr13	41570932	41571454	523	5.33182	0	6.33182	-3.13231	0.000645332	0.0391184	Intron (uc001uxs.3/1997, intron 1 of 8)	41506055	41556418	50364	2	1997	-14514	ENSG00000120690	ELF1	E74 like ETS transcription factor 1
chr11	46574610	46575113	504	4.69884	0	5.69884	-3.10308	0.000649167	0.0392939	Promoter (4-5kb)	46417962	46570050	152089	2	55626	-4560	ENSG00000110497	AMBRA1	autophagy and beclin 1 regulator 1
chr6	151873020	151873717	698	4.78658	0	5.78658	-3.10601	0.000651312	0.0392983	Intron (uc003qol.3/80129, intron 5 of 10)	151815175	151942328	127154	1	80129	57845	ENSG00000120262	CCDC170	coiled-coil domain containing 170
chr4	55870745	55871792	1048	5.27953	0	6.27953	-3.12742	0.000652445	0.0392983	Distal Intergenic	55944426	55991762	47337	2	3791	119970	ENSG00000128052	KDR	kinase insert domain receptor
chr5	115108687	115109602	916	6.26474	2.37949	7.21508	-3.11708	0.000652988	0.0392983	Distal Intergenic	115140430	115152405	11976	2	1036	42803	ENSG00000129596	CDO1	cysteine dioxygenase type 1
chr10	63925764	63926780	1017	4.92434	0	5.92434	-3.11473	0.000654062	0.0392983	Distal Intergenic	63952953	63965457	12505	2	219790	38677	ENSG00000182010	RTKN2	rhotekin 2
chr22	41131876	41132534	659	4.89552	0	5.89552	-3.11245	0.000654684	0.0392983	Distal Intergenic	41075277	41078818	3542	1	2847	56599	ENSG00000128285	MCHR1	melanin concentrating hormone receptor 1
chr8	3430140	3431286	1147	4.89139	0	5.89139	-3.11212	0.000654878	0.0392983	Intron (uc022aqr.1/64478, intron 10 of 69)	2792875	3267127	474253	2	64478	-163013	ENSG00000183117	CSMD1	CUB and Sushi multiple domains 1
chr14	52742807	52743607	801	4.43195	0	5.43195	-3.07834	0.000656614	0.0393461	3' UTR	52734431	52743442	9012	1	5729	8376	ENSG00000168229	PTGDR	prostaglandin D2 receptor
chr13	109407176	109408017	842	4.81391	0	5.81391	-3.10287	0.000660627	0.0394895	Intron (uc001vqt.1/23026, intron 4 of 34)	109445864	109708405	262542	1	23026	-37847	ENSG00000041515	MYO16	myosin XVI
chr8	130452053	130452750	698	4.94206	0	5.94206	-3.11127	0.000660896	0.0394895	Distal Intergenic	130228713	130253486	24774	2	728724	-198567	ENSG00000229140	LINC00977	long intergenic non-protein coding RNA 977
chr17	33475971	33476466	496	4.74628	0	5.74628	-3.10061	0.000663834	0.0395401	Promoter (<=1kb)	33475283	33516364	41082	1	146862	688	ENSG00000141161	UNC45B	unc-45 myosin chaperone B
chr1	111137541	111138087	547	4.30095	0	5.30095	-3.06302	0.000663921	0.0395401	Intron (uc009wfv.2/3737, intron 4 of 4)	111145776	111148975	3200	2	3737	10888	ENSG00000177301	KCNA2	potassium voltage-gated channel subfamily A member 2
chr4	95830920	95831700	781	5.002	0	6.002	-3.11424	0.000664579	0.0395401	Intron (uc003htm.4/658, intron 2 of 12)	95917383	96079601	162219	1	658	-85683	ENSG00000138696	BMPR1B	bone morphogenetic protein receptor type 1B
chr22	30078335	30079150	816	5.85375	0.929624	6.82979	-2.9968	0.000667412	0.0396522	3' UTR	30069258	30094589	25332	1	4771	9077	ENSG00000186575	NF2	neurofibromin 2
chr8	52833986	52834847	862	5.5784	0	6.5784	-3.12391	0.000672596	0.03985	Intron (uc011ldp.1/uc011ldp.1, intron 1 of 1)	52730140	52811735	81596	2	115294	-22251	ENSG00000168300	PCMTD1	protein-L-isoaspartate (D-aspartate) O-methyltransferase domain containing 1
chr3	143360794	143361406	613	4.75192	0	5.75192	-3.09812	0.000672646	0.03985	Intron (uc003evn.3/285195, intron 6 of 15)	142984064	143567373	583310	2	285195	205967	ENSG00000181804	SLC9A9	solute carrier family 9 member A9
chr3	58057700	58060061	2362	6.3314	2.02204	7.29455	-3.11127	0.000676032	0.0399939	Promoter (3-4kb)	58063983	58157982	94000	1	2317	-3922	ENSG00000136068	FLNB	filamin B
chr10	45968309	45969070	762	4.65628	0	5.65628	-3.0862	0.000677481	0.0400231	Intron (uc001jch.2/220972, intron 3 of 7)	45952817	45957652	4836	2	220972	-10657	ENSG00000165406	MARCHF8	membrane associated ring-CH-type finger 8
chr12	107371202	107373115	1914	5.18243	0	6.18243	-3.11443	0.000680117	0.0401221	5' UTR	107371336	107378993	7658	2	80298	5878	ENSG00000120832	MTERF2	mitochondrial transcription termination factor 2
chr5	123676697	123678384	1688	5.56442	0	6.56442	-3.12003	0.000681582	0.0401519	Distal Intergenic	123972610	123980354	7745	2	57507	301970	ENSG00000168916	ZNF608	zinc finger protein 608
chr3	21953584	21954537	954	5.2856	0	6.2856	-3.1139	0.000687754	0.0404517	Intron (uc010hfb.1/79750, intron 2 of 6)	21462490	21792816	330327	2	79750	-160768	ENSG00000151789	ZNF385D	zinc finger protein 385D
chr8	73769424	73771456	2033	7.4595	4.57131	8.35862	-2.73884	0.000688605	0.0404517	Intron (uc003xzb.3/9312, intron 2 of 2)	73921097	73933040	11944	1	7013	-149641	ENSG00000147601	TERF1	telomeric repeat binding factor 1
chr14	62357360	62358607	1248	6.35815	2.36458	7.31214	-3.03003	0.000692475	0.0406088	Distal Intergenic	62453803	62547992	94190	1	83851	-95196	ENSG00000139973	SYT16	synaptotagmin 16
chr8	134375116	134375760	645	4.38857	0	5.38857	-3.06404	0.00069334	0.0406088	Distal Intergenic	134249414	134309547	60134	2	10397	-65569	ENSG00000104419	NDRG1	N-myc downstream regulated 1
chr4	41016503	41018118	1616	5.23053	0	6.23053	-3.10999	0.000694193	0.0406088	Promoter (<=1kb)	40892326	41016415	124090	2	323	-88	ENSG00000163697	APBB2	amyloid beta precursor protein binding family B member 2
chr9	97356905	97357807	903	5.87548	2.37949	6.81009	-3.07679	0.000699122	0.0408157	Promoter (<=1kb)	97321003	97356075	35073	2	8789	-830	ENSG00000130957	FBP2	fructose-bisphosphatase 2
chr4	90686697	90687908	1212	5.97989	2.37949	6.91916	-3.08424	0.000700812	0.0408157	Intron (uc010ikt.4/6622, intron 3 of 4)	90645250	90757364	112115	2	6622	69456	ENSG00000145335	SNCA	synuclein alpha
chr4	46646984	46647589	606	5.01131	0	6.01131	-3.0981	0.000701452	0.0408157	Distal Intergenic	46262789	46392421	129633	2	2555	-254563	ENSG00000151834	GABRA2	gamma-aminobutyric acid type A receptor subunit alpha2
chr7	26452409	26453137	729	5.28754	0	6.28754	-3.10851	0.000701632	0.0408157	Intron (uc003sxy.1/441204, intron 3 of 6)	26443016	26535986	92971	1	441204	9393	ENSG00000214870	LOC441204	uncharacterized LOC441204
chr21	27378613	27379415	803	5.05759	0	6.05759	-3.10063	0.000703114	0.0408451	Intron (uc010glk.3/351, intron 6 of 16)	27252861	27342862	90002	2	351	-35751	ENSG00000142192	APP	amyloid beta precursor protein
chr1	239262884	239263500	617	5.48953	0	6.48953	-3.10994	0.000705235	0.0408792	Distal Intergenic	239549865	240049896	500032	1	1131	-286365	ENSG00000133019	CHRM3	cholinergic receptor muscarinic 3
chr9	78327998	78328714	717	4.67956	0	5.67956	-3.08096	0.000706062	0.0408792	Intron (uc022bie.1/100302287, intron 1 of 1)	78118512	78338744	220233	2	100302287	10030	ENSG00000221698	MIR548H3	microRNA 548h-3
chr4	33327594	33328833	1240	5.36739	0	6.36739	-3.10738	0.000707646	0.0408792	Distal Intergenic	30722037	31148423	426387	1	5099	2605557	ENSG00000169851	PCDH7	protocadherin 7
chr10	83592411	83593195	785	5.60472	2.37949	6.52545	-3.04818	0.000708101	0.0408792	Distal Intergenic	83635070	84746935	1111866	1	10718	-41875	ENSG00000185737	NRG3	neuregulin 3
chr13	40344207	40345174	968	5.45083	0	6.45083	-3.10795	0.000710031	0.0408792	Intron (uc010acb.2/57511, intron 18 of 18)	40238171	40238272	102	2	100422940	-105935	ENSG00000264171	MIR4305	microRNA 4305
chr6	25057712	25058362	651	4.55432	0	5.55432	-3.06628	0.000710244	0.0408792	Distal Intergenic	24840351	25042398	202048	2	9750	-15314	ENSG00000111913	RIPOR2	RHO family interacting cell polarization regulator 2
chr12	115204881	115206086	1206	5.50422	0	6.50422	-3.10813	0.000710543	0.0408792	Distal Intergenic	115117761	115121969	4209	2	6926	-82912	ENSG00000135111	TBX3	T-box transcription factor 3
chr6	6587853	6589108	1256	5.78608	0	6.78608	-3.10591	0.000714039	0.040934	Promoter (<=1kb)	6588934	6655216	66283	1	9450	0	ENSG00000112799	LY86	lymphocyte antigen 86
chr2	40515994	40516730	737	5.00404	0	6.00404	-3.09449	0.000714126	0.040934	Intron (uc002rrx.3/6546, intron 1 of 9)	40339286	40657444	318159	2	6546	140714	ENSG00000183023	SLC8A1	solute carrier family 8 member A1
chr6	149044352	149045225	874	5.09992	0	6.09992	-3.09741	0.000714431	0.040934	Distal Intergenic	149068271	149398126	329856	1	10090	-23046	ENSG00000111962	UST	uronyl 2-sulfotransferase
chr10	78629235	78630216	982	5.10575	0	6.10575	-3.09734	0.000716888	0.0410186	3' UTR	78643874	78870101	226228	2	3778	239885	ENSG00000156113	KCNMA1	potassium calcium-activated channel subfamily M alpha 1
chr6	108865617	108866262	646	4.91066	0	5.91066	-3.08886	0.000720561	0.0411724	Distal Intergenic	108881026	109005971	124946	1	2309	-14764	ENSG00000118689	FOXO3	forkhead box O3
chr10	98757985	98758535	551	4.70895	0	5.70895	-3.07224	0.000723207	0.0412672	3' UTR	98741041	98745585	4545	1	26148	16944
chr8	66451844	66452566	723	4.57382	0	5.57382	-3.06647	0.000729166	0.0415506	Intron (uc003xvk.2/286186, intron 1 of 4)	66439243	66474901	35659	2	286186	22335	ENSG00000254081	LINC01299	long intergenic non-protein coding RNA 1299
chr8	116461248	116462386	1139	4.92274	0	5.92274	-3.08622	0.000730258	0.0415562	Intron (uc011lhy.2/7227, intron 4 of 5)	116420724	116680234	259511	2	7227	217848	ENSG00000104447	TRPS1	transcriptional repressor GATA binding 1
chr18	66499207	66499713	507	4.92141	5.92141	0	3.04038	0.000731786	0.0415865	Intron (uc002lkk.2/79839, intron 3 of 9)	66490611	66565030	74420	1	79839	8596	ENSG00000150636	CCDC102B	coiled-coil domain containing 102B
chr12	20413585	20414402	818	4.75018	0	5.75018	-3.0745	0.000734649	0.0416006	Distal Intergenic	20522179	20837041	314863	1	5139	-107777	ENSG00000172572	PDE3A	phosphodiesterase 3A
chr3	143284379	143285369	991	7.31932	3.99949	8.24521	-2.86626	0.000734779	0.0416006	Intron (uc003evn.3/285195, intron 8 of 15)	143061088	143065913	4826	1	100885796	223291	ENSG00000240012	SLC9A9-AS1	SLC9A9 antisense RNA 1
chr8	128560097	128560805	709	4.91949	0	5.91949	-3.08215	0.000735017	0.0416006	Distal Intergenic	128455595	128494384	38790	2	727677	-65713	ENSG00000246228	CASC8	cancer susceptibility 8
chr9	24512117	24513031	915	5.15957	0	6.15957	-3.09088	0.000738026	0.0417144	Distal Intergenic	24543213	24545674	2462	2	100129669	32643	ENSG00000205442	IZUMO3	IZUMO family member 3
chr18	10466564	10467305	742	5.58748	0.122269	6.57106	-3.01541	0.000739487	0.0417402	Intron (uc002kom.4/147495, intron 1 of 4)	10454625	10488698	34074	1	147495	11939	ENSG00000154856	APCDD1	APC down-regulated 1
chr1	5831132	5831761	630	4.41607	0	5.41607	-3.04455	0.000740478	0.0417402	Distal Intergenic	5922732	5922801	70	2	100616421	91040	ENSG00000264101	MIR4689	microRNA 4689
chr5	98777066	98777843	778	5.39403	0	6.39403	-3.09508	0.000741535	0.0417435	Distal Intergenic	98264838	98266713	1876	1	100289230	512228		LOC100289230	uncharacterized LOC100289230
chr7	21930766	21931509	744	5.26724	0	6.26724	-3.09261	0.000743296	0.0417864	Intron (uc031swp.1/8701, intron 76 of 81)	21940517	21985542	45026	2	55536	54033	ENSG00000164649	CDCA7L	cell division cycle associated 7 like
chr9	14238487	14239521	1035	5.26438	0	6.26438	-3.09182	0.000745123	0.0418301	Intron (uc003zle.3/4781, intron 2 of 8)	14081842	14180797	98956	2	4781	-57690	ENSG00000147862	NFIB	nuclear factor I B
chr7	79152524	79153261	738	4.88506	0	5.88506	-3.07894	0.000746073	0.0418301	Distal Intergenic	79083276	79100524	17249	1	100505881	69248	ENSG00000234456	MAGI2-AS3	MAGI2 antisense RNA 3
chr1	70908811	70909604	794	4.77287	0	5.77287	-3.07073	0.000747114	0.0418324	Distal Intergenic	70876901	70905534	28634	1	1491	31910	ENSG00000116761	CTH	cystathionine gamma-lyase
chr3	57928070	57928882	813	4.59868	0	5.59868	-3.05503	0.000755532	0.0422472	Distal Intergenic	57882037	57914894	32858	1	7871	46033	ENSG00000163681	SLMAP	sarcolemma associated protein
chr6	108813273	108814240	968	4.80513	0	5.80513	-3.06753	0.000757213	0.0422846	Intron (uc003psj.3/246269, intron 10 of 12)	108881026	109005971	124946	1	2309	-66786	ENSG00000118689	FOXO3	forkhead box O3
chr14	25644648	25645553	906	5.17884	0	6.16796	-3.02411	0.000758521	0.0423012	Distal Intergenic	25284868	25519171	234304	2	29091	-125477	ENSG00000168952	STXBP6	syntaxin binding protein 6
chr16	79662616	79663368	753	4.41745	0	5.41745	-3.04354	0.000759915	0.0423225	Distal Intergenic	79627745	79634622	6878	2	4094	-27994	ENSG00000178573	MAF	MAF bZIP transcription factor
chr13	40095497	40096259	763	4.99206	0	5.99206	-3.07631	0.0007656	0.0425596	Intron (uc001uxf.3/10186, intron 2 of 3)	39917029	40177356	260328	2	10186	81097	ENSG00000183722	LHFPL6	LHFPL tetraspan subfamily member 6
chr12	91535864	91536460	597	4.41126	0	5.41126	-3.02953	0.000767224	0.0425596	Distal Intergenic	91497232	91505542	8311	2	4060	-30322	ENSG00000139329	LUM	lumican
chr6	117554369	117554915	547	4.94553	0	5.94553	-3.07423	0.000767376	0.0425596	Distal Intergenic	117586721	117594728	8008	1	245806	-31806	ENSG00000170162	VGLL2	vestigial like family member 2
chr2	26874771	26875897	1127	5.44359	0	6.43454	-3.04782	0.00076853	0.0425596	Distal Intergenic	26804073	26864211	60139	2	130106	-10560	ENSG00000157884	CIB4	calcium and integrin binding family member 4
chrX	11082840	11083719	880	4.51332	0	5.51332	-3.04604	0.000770189	0.0425596	Intron (uc004cuh.3/uc004cuh.3, intron 2 of 3)	11129406	11141204	11799	1	3052	-45687	ENSG00000004961	HCCS	holocytochrome c synthase
chr5	17105869	17106794	926	5.06754	0	6.06754	-3.0768	0.000770862	0.0425596	Distal Intergenic	17216932	17276954	60023	1	10409	-110138	ENSG00000176788	BASP1	brain abundant membrane attached signal protein 1
chr11	10130846	10131890	1045	5.18539	0	6.18539	-3.07936	0.00077434	0.0425596	Intron (uc001mib.2/81846, intron 2 of 39)	9859604	10215534	355931	2	81846	83644	ENSG00000133812	SBF2	SET binding factor 2
chr6	79983138	79983711	574	4.7079	0	5.7079	-3.05887	0.000775023	0.0425596	Distal Intergenic	79910962	79944455	33494	2	9324	-38683	ENSG00000118418	HMGN3	high mobility group nucleosomal binding domain 3
chr10	84923902	84924655	754	4.89213	0	5.89213	-3.06886	0.000775662	0.0425596	Distal Intergenic	84559498	84746935	187438	1	10718	364404	ENSG00000185737	NRG3	neuregulin 3
chr7	117591679	117592323	645	5.08789	0	6.08789	-3.07536	0.000778226	0.0425596	Distal Intergenic	117350706	117513561	162856	2	83992	-78118	ENSG00000077063	CTTNBP2	cortactin binding protein 2
chr7	112305591	112306214	624	4.91185	0	5.91185	-3.06565	0.000778441	0.0425596	Distal Intergenic	112405787	112430478	24692	2	64418	124264	ENSG00000146802	TMEM168	transmembrane protein 168
chr6	139651960	139652578	619	4.61565	0	5.61565	-3.04914	0.000780411	0.0425596	Distal Intergenic	139561199	139613208	52010	2	167838	-38752	ENSG00000164440	TXLNB	taxilin beta
chr7	123731611	123732325	715	4.16677	0	5.16677	-3.00403	0.000781584	0.0425596	Intron (uc011koc.2/uc011koc.2, intron 2 of 8)	123670970	123673523	2554	2	730130	-58088	ENSG00000234224	TMEM229A	transmembrane protein 229A
chr16	6988821	6989854	1034	6.98199	3.02916	7.93464	-2.85789	0.00078205	0.0425596	Intron (uc002cyr.1/54715, intron 3 of 11)	6823810	7763340	939531	1	54715	165011	ENSG00000078328	RBFOX1	RNA binding fox-1 homolog 1
chr4	144507450	144507690	241	5.75176	6.7135	1.49621	3.06152	0.000782343	0.0425596	Intron (uc021xsj.1/166752, intron 6 of 7)	144480625	144482613	1989	1	441046	26825	ENSG00000236296	GUSBP5	GUSB pseudogene 5
chr3	7355212	7356322	1111	4.68197	0	5.68197	-3.05436	0.000782428	0.0425596	Intron (uc010hcf.2/2917, intron 4 of 11)	7340371	7724023	383653	1	2917	14841	ENSG00000196277	GRM7	glutamate metabotropic receptor 7
chr10	127796905	127798087	1183	5.41953	0	6.41953	-3.0803	0.000782671	0.0425596	Exon (uc001ljk.2/8038, exon 8 of 23)	127668730	127698078	29349	1	92565	128175	ENSG00000203780	FANK1	fibronectin type III and ankyrin repeat domains 1
chr5	131750110	131751129	1020	4.89648	0	5.89648	-3.06689	0.000782913	0.0425596	Intron (uc003kwy.3/441108, intron 1 of 3)	131746465	131822549	76085	1	441108	3645		IRF1-AS1	IRF1 antisense RNA 1
chr9	18770678	18771615	938	4.66708	0	5.66708	-3.04917	0.000783505	0.0425596	Exon (uc003zne.4/92949, exon 17 of 29)	18826136	18910947	84812	1	92949	-54521	ENSG00000178031	ADAMTSL1	ADAMTS like 1
chr6	5131710	5133650	1941	6.1701	1.5817	7.1398	-2.93297	0.000785868	0.0425617	Intron (uc003mwn.1/uc003mwn.1, intron 3 of 3)	5148467	5148556	90	2	100500900	14906	ENSG00000265083	MIR3691	microRNA 3691
chr8	94274247	94275332	1086	7.46928	3.57685	8.41987	-2.96433	0.000786867	0.0425617	Distal Intergenic	94146324	94179079	32756	2	389676	-95168	ENSG00000279847	LINC02906	long intergenic non-protein coding RNA 2906
chr12	30422359	30423080	722	5.09151	0	6.09151	-3.07045	0.000787775	0.0425617	Distal Intergenic	30781923	30816588	34666	2	10526	393508	ENSG00000133704	IPO8	importin 8
chr1	4187201	4187987	787	4.77642	0	5.77642	-3.05898	0.000788157	0.0425617	Distal Intergenic	4000672	4012643	11972	1	728716	186529		LINC01346	long intergenic non-protein coding RNA 1346
chr1	15439403	15440160	758	5.90405	2.37949	6.83997	-3.04852	0.000788992	0.0425617	Exon (uc001avv.4/200197, exon 5 of 5)	15427704	15444544	16841	1	23254	11699	ENSG00000189337	KAZN	kazrin, periplakin interacting protein
chr4	62209933	62210496	564	4.95427	0	5.95427	-3.06421	0.00078965	0.0425617	Intron (uc010ihg.1/23284, intron 1 of 7)	62066974	62938168	871195	1	23284	142959	ENSG00000150471	ADGRL3	adhesion G protein-coupled receptor L3
chr5	79620678	79621460	783	5.31335	0	6.31335	-3.07552	0.000792888	0.042644	Distal Intergenic	79615790	79617660	1871	1	84654	4888	ENSG00000164299	SPZ1	spermatogenic leucine zipper 1
chr12	91410570	91411491	922	4.6049	0	5.6049	-3.04704	0.000793215	0.042644	Distal Intergenic	91357456	91398803	41348	2	1833	-11767	ENSG00000083782	EPYC	epiphycan
chr1	43439954	43440506	553	5.08234	0	6.08234	-3.06913	0.000794732	0.0426707	Intron (uc001cil.3/440584, intron 3 of 3)	43391046	43424847	33802	2	6513	-15107	ENSG00000117394	SLC2A1	solute carrier family 2 member 1
chr2	197851697	197853237	1541	5.60834	2.02204	6.54699	-3.02305	0.000796617	0.042717	3' UTR	197755552	197792519	36968	2	80055	-59178	ENSG00000197121	PGAP1	post-GPI attachment to proteins inositol deacylase 1
chr3	154447078	154448609	1532	5.42497	0	6.42497	-3.07453	0.000798749	0.0427765	Distal Intergenic	154741913	154901518	159606	1	4311	-293304	ENSG00000196549	MME	membrane metalloendopeptidase
chr16	86756386	86757109	724	6.73241	3.5833	7.64871	-2.83481	0.000802939	0.0429176	Distal Intergenic	86612115	86615304	3190	1	2300	144271	ENSG00000176678	FOXL1	forkhead box L1
chr1	79839270	79840541	1272	4.46292	0	5.46292	-3.03356	0.000803914	0.0429176	Distal Intergenic	79355449	79472495	117047	2	64123	-366775	ENSG00000162618	ADGRL4	adhesion G protein-coupled receptor L4
chr5	81742414	81743205	792	4.28928	0	5.28928	-3.02019	0.000804461	0.0429176	Distal Intergenic	81600753	81614147	13395	1	92270	141661	ENSG00000205464	ATP6AP1L	ATPase H+ transporting accessory protein 1 like (pseudogene)
chr1	169708855	169709630	776	3.81931	0	4.81931	-2.96615	0.000807982	0.0429987	Intron (uc001ggj.3/55732, intron 3 of 28)	169691781	169703220	11440	2	6401	-5635	ENSG00000007908	SELE	selectin E
chr1	59832581	59834014	1434	7.02562	3.1156	7.97682	-3.01162	0.000808038	0.0429987	Intron (uc001czg.2/55277, intron 3 of 8)	59775750	60228402	452653	1	55277	56831	ENSG00000172456	FGGY	FGGY carbohydrate kinase domain containing
chr14	77442656	77443255	600	4.86278	0	5.86278	-3.0551	0.000813435	0.0432309	Distal Intergenic	77490886	77495042	4157	2	64207	51787	ENSG00000119669	IRF2BPL	interferon regulatory factor 2 binding protein like
chr8	134894839	134895526	688	4.82857	0	5.82857	-3.05226	0.000818273	0.0434329	Distal Intergenic	134467091	134584183	117093	2	6482	-310656	ENSG00000008513	ST3GAL1	ST3 beta-galactoside alpha-2,3-sialyltransferase 1
chr5	84925217	84926052	836	4.9075	0	5.9075	-3.0552	0.000819999	0.0434693	Distal Intergenic	85578262	85593365	15104	1	285622	-652210		NBPF22P	NBPF member 22, pseudogene
chr4	26558593	26559333	741	4.9266	0	5.9266	-3.05124	0.000828049	0.0437204	Distal Intergenic	26585546	26755848	170303	1	55296	-26213	ENSG00000109680	TBC1D19	TBC1 domain family member 19
chr11	121558707	121559712	1006	4.93869	0	5.93869	-3.05331	0.000829126	0.0437204	Distal Intergenic	121461128	121504471	43344	1	6653	97579	ENSG00000137642	SORL1	sortilin related receptor 1
chr7	71218805	71219438	634	4.9751	0	5.9751	-3.05198	0.000829674	0.0437204	Distal Intergenic	70772658	70772756	99	2	100500836	-446049	ENSG00000265878	MIR3914-1	microRNA 3914-1
chr2	185289667	185290378	712	5.11912	0	6.11912	-3.05795	0.000832717	0.0437204	Distal Intergenic	185463093	185804214	341122	1	91752	-172715	ENSG00000170396	ZNF804A	zinc finger protein 804A
chr3	22961318	22962139	822	5.76506	2.28626	6.69886	-2.93028	0.000833929	0.0437204	Distal Intergenic	23244653	23632296	387644	1	7325	-282514	ENSG00000182247	UBE2E2	ubiquitin conjugating enzyme E2 E2
chr6	16736814	16738928	2115	5.82776	0	6.82776	-3.05882	0.000834964	0.0437204	Exon (uc003nbv.1/6310, exon 3 of 3)	16432795	16750324	317530	2	6310	11396	ENSG00000124788	ATXN1	ataxin 1
chr10	23221361	23222321	961	4.81819	0	5.81819	-3.04646	0.000835148	0.0437204	Intron (uc001irm.4/219681, intron 2 of 18)	23216954	23326514	109561	1	219681	4407	ENSG00000165309	ARMC3	armadillo repeat containing 3
chr1	80136124	80137064	941	5.37579	0	6.37579	-3.06141	0.000835764	0.0437204	Distal Intergenic	79355449	79472495	117047	2	64123	-663629	ENSG00000162618	ADGRL4	adhesion G protein-coupled receptor L4
chr8	137537695	137538210	516	3.95564	0	4.95564	-2.97844	0.000835891	0.0437204	Distal Intergenic	136594121	136659848	65728	1	10656	943574	ENSG00000131773	KHDRBS3	KH RNA binding domain containing, signal transduction associated 3
chr18	32624882	32625916	1035	4.43546	0	5.43546	-3.02282	0.000836038	0.0437204	Intron (uc010xcb.3/10982, intron 2 of 7)	32621614	32723432	101819	1	10982	3268	ENSG00000166974	MAPRE2	microtubule associated protein RP/EB family member 2
chr16	24901181	24901613	433	4.70394	0	5.70394	-3.03788	0.000836233	0.0437204	Intron (uc002dms.4/115584, intron 8 of 15)	24918338	24922949	4612	1	115584	-16725	ENSG00000158865	SLC5A11	solute carrier family 5 member 11
chr1	170724503	170725387	885	4.85517	0	5.85517	-3.04666	0.000839906	0.0437926	Distal Intergenic	170633313	170708541	75229	1	5396	91190	ENSG00000116132	PRRX1	paired related homeobox 1
chr9	110815648	110816927	1280	5.17386	0	6.17386	-3.05653	0.000840136	0.0437926	Distal Intergenic	110247133	110252047	4915	2	9314	-563601	ENSG00000136826	KLF4	Kruppel like factor 4
chr1	4573431	4574295	865	5.46369	0	6.46369	-3.06	0.000840948	0.0437926	Distal Intergenic	4472111	4484744	12634	1	284661	101320	ENSG00000235054	LINC01777	long intergenic non-protein coding RNA 1777
chr15	58725427	58726210	784	4.24838	0	5.24838	-2.99895	0.000841804	0.0437926	Intron (uc010bfz.1/3990, intron 2 of 8)	58724192	58861073	136882	1	3990	1235	ENSG00000166035	LIPC	lipase C, hepatic type
chr12	125205133	125205929	797	4.85789	0	5.85789	-3.04564	0.000843517	0.0438273	Distal Intergenic	125262174	125348519	86346	2	949	142590	ENSG00000073060	SCARB1	scavenger receptor class B member 1
chr18	73366466	73367656	1191	5.44879	0	6.44879	-3.05836	0.00084576	0.0438893	Distal Intergenic	73127973	73139589	11617	2	284274	-226877	ENSG00000206026	SMIM21	small integral membrane protein 21
chr4	96650044	96650602	559	4.77077	0	5.77077	-3.03963	0.00084861	0.0439808	Distal Intergenic	96761239	96762625	1387	1	5161	-110637	ENSG00000163114	PDHA2	pyruvate dehydrogenase E1 subunit alpha 2
chr10	107723125	107724348	1224	6.75845	3.37949	7.68739	-2.99843	0.000851508	0.0439808	Distal Intergenic	106937525	107012664	75140	1	22986	785600	ENSG00000156395	SORCS3	sortilin related VPS10 domain containing receptor 3
chrX	145253718	145254424	707	4.90577	0	5.90577	-3.04299	0.000852992	0.0439808	Distal Intergenic	145109312	145109390	79	2	100126341	-144328	ENSG00000216056	MIR891A	microRNA 891a
chr14	51946360	51947144	785	5.05266	0	6.05266	-3.04961	0.000853158	0.0439808	Intron (uc031qon.1/100874185, intron 2 of 2)	51955839	52197444	241606	1	122786	-8695	ENSG00000139926	FRMD6	FERM domain containing 6
chr6	113004908	113005711	804	4.52401	0	5.52401	-3.02172	0.000853482	0.0439808	Distal Intergenic	112668532	112672498	3967	1	442247	336376	ENSG00000251258	RFPL4B	ret finger protein like 4B
chr2	221529027	221530094	1068	4.34624	0	5.34624	-3.00633	0.0008561	0.0439808	Distal Intergenic	220771223	220771286	64	2	100422959	-757741	ENSG00000266518	MIR4268	microRNA 4268
chr13	43876964	43877557	594	4.80004	0	5.80004	-3.03628	0.000856176	0.0439808	Intron (uc001uza.4/55068, intron 11 of 16)	43894987	43935213	40227	2	55068	57656	ENSG00000120658	ENOX1	ecto-NOX disulfide-thiol exchanger 1
chr11	37468030	37468709	680	4.30117	0	5.30117	-3.00607	0.000857114	0.0439808	Distal Intergenic	36613493	36619829	6337	2	5897	-848201	ENSG00000175097	RAG2	recombination activating 2
chr16	73948779	73951559	2781	6.33886	2.37949	7.29172	-3.04792	0.000857122	0.0439808	Distal Intergenic	74330673	74340186	9514	1	5713	-379114	ENSG00000103035	PSMD7	proteasome 26S subunit, non-ATPase 7
chr4	165429830	165430545	716	5.11615	0	6.11615	-3.04975	0.000858476	0.0439808	Distal Intergenic	164445450	165304407	858958	2	55016	-125423	ENSG00000145416	MARCHF1	membrane associated ring-CH-type finger 1
chr7	52856244	52856972	729	5.2559	0	6.2559	-3.05204	0.000859487	0.0439808	Distal Intergenic	53103349	53104618	1270	1	285877	-246377	ENSG00000221900	POM121L12	POM121 transmembrane nucleoporin like 12
chr10	76727927	76728698	772	4.62108	0	5.62108	-3.02145	0.000860749	0.0439808	Intron (uc001jwm.2/23522, intron 4 of 17)	76797594	76818272	20679	2	338599	89574	ENSG00000188716	DUSP29	dual specificity phosphatase 29
chr16	78876749	78877858	1110	4.9095	0	5.9095	-3.03898	0.000861193	0.0439808	Intron (uc002ffk.3/51741, intron 8 of 8)	78133327	79246564	1113238	1	51741	743422	ENSG00000186153	WWOX	WW domain containing oxidoreductase
chrX	29480165	29481052	888	4.5819	0	5.5819	-3.02011	0.000863177	0.0439954	Intron (uc004dby.2/11141, intron 5 of 10)	30233675	30238206	4532	1	4113	-752623	ENSG00000099399	MAGEB2	MAGE family member B2
chr2	138377611	138378697	1087	5.01795	0	6.01795	-3.04527	0.000863976	0.0439954	Exon (uc002tva.1/80731, exon 19 of 27)	138721808	138725014	3207	1	3176	-343111	ENSG00000150540	HNMT	histamine N-methyltransferase
chr11	131274875	131275501	627	4.58179	0	5.58179	-3.02263	0.000864635	0.0439954	Intron (uc001qgm.3/50863, intron 1 of 7)	131240371	132206716	966346	1	50863	34504	ENSG00000182667	NTM	neurotrimin
chr8	106406652	106407727	1076	5.90731	2.02204	6.85765	-3.02529	0.000869939	0.0441067	Intron (uc003ymd.3/23414, intron 1 of 7)	106331147	106816767	485621	1	23414	75505	ENSG00000169946	ZFPM2	zinc finger protein, FOG family member 2
chr13	21617620	21618729	1110	5.19524	0	6.19524	-3.04735	0.000870767	0.0441067	Intron (uc009zzs.3/26524, intron 2 of 7)	21547176	21634429	87254	2	26524	15700	ENSG00000150457	LATS2	large tumor suppressor kinase 2
chr9	30300603	30301094	492	5.04807	0	6.04807	-3.04311	0.000870803	0.0441067	Distal Intergenic	30388933	30408452	19520	2	401497	107358		LINC01242	long intergenic non-protein coding RNA 1242
chr5	40401359	40402268	910	4.72355	0	5.72355	-3.03058	0.000871927	0.0441067	Distal Intergenic	40680032	40693837	13806	1	5734	-277764	ENSG00000171522	PTGER4	prostaglandin E receptor 4
chr13	42151312	42152198	887	5.37477	0	6.37477	-3.0492	0.000872094	0.0441067	Intron (uc001uyj.3/23078, intron 42 of 44)	42142422	42142531	110	2	100847026	-8781	ENSG00000284584	MIR5006	microRNA 5006
chr3	145201369	145202635	1267	4.52434	0	5.52434	-3.01755	0.000876059	0.0442537	Distal Intergenic	145787228	145804522	17295	2	5352	601887	ENSG00000152952	PLOD2	procollagen-lysine,2-oxoglutarate 5-dioxygenase 2
chr2	120144741	120145743	1003	5.11204	0	6.11204	-3.04283	0.000878865	0.0443419	Distal Intergenic	120125251	120130122	4872	1	1622	19490	ENSG00000155368	DBI	diazepam binding inhibitor, acyl-CoA binding protein
chr15	63757200	63757929	730	4.36378	0	5.36378	-3.00219	0.000881032	0.044373	Distal Intergenic	63796710	63866602	69893	1	9960	-38781	ENSG00000140455	USP3	ubiquitin specific peptidase 3
chr12	1112461	1113256	796	5.18746	0	6.18746	-3.04369	0.000881848	0.044373	Intron (uc001qiz.2/23085, intron 1 of 19)	1100404	1605099	504696	1	23085	12057	ENSG00000082805	ERC1	ELKS/RAB6-interacting/CAST family member 1
chr10	113841389	113843509	2121	4.90463	0	5.90463	-3.03403	0.000883301	0.044373	Distal Intergenic	113914758	113943468	28711	2	57678	99959	ENSG00000119927	GPAM	glycerol-3-phosphate acyltransferase, mitochondrial
chr18	22159211	22160330	1120	4.2411	0	5.2411	-2.98264	0.000883726	0.044373	Distal Intergenic	22208146	22242162	34017	1	729950	-47816	ENSG00000265485	LINC01915	long intergenic non-protein coding RNA 1915
chr3	21827042	21827734	693	4.54183	0	5.54183	-3.01394	0.000885205	0.044394	Intron (uc010hfb.1/79750, intron 3 of 6)	21462490	21792816	330327	2	79750	-34226	ENSG00000151789	ZNF385D	zinc finger protein 385D
chr19	39616167	39616652	486	4.56506	5.56506	0	3.00749	0.000886347	0.044398	Promoter (<=1kb)	39616420	39670046	53627	1	10298	0	ENSG00000130669	PAK4	p21 (RAC1) activated kinase 4
chr8	90334463	90334921	459	3.98392	0	4.98392	-2.96433	0.000889291	0.044416	Distal Intergenic	90769975	90803292	33318	1	8767	-435054	ENSG00000104312	RIPK2	receptor interacting serine/threonine kinase 2
chr8	77761048	77761926	879	5.21237	0	6.21237	-3.04139	0.000891179	0.044416	Exon (uc003yau.2/79776, exon 7 of 11)	77616278	77768544	152267	1	79776	144770	ENSG00000091656	ZFHX4	zinc finger homeobox 4
chr1	62461845	62462442	598	5.20904	0	6.20904	-3.04098	0.000891971	0.044416	Intron (uc009waf.1/10207, intron 28 of 35)	62439040	62580582	141543	1	10207	22805	ENSG00000132849	PATJ	PATJ crumbs cell polarity complex component
chr8	128154514	128155433	920	4.95814	0	5.95814	-3.03433	0.000893296	0.044416	Distal Intergenic	128025399	128033259	7861	1	100750225	129115	ENSG00000253438	PCAT1	prostate cancer associated transcript 1
chr16	11677947	11678797	851	4.67079	0	5.67079	-3.02088	0.000893813	0.044416	Intron (uc002daz.3/9516, intron 1 of 3)	11641578	11680229	38652	2	9516	1432	ENSG00000189067	LITAF	lipopolysaccharide induced TNF factor
chr11	34205541	34206195	655	6.21811	2.02204	7.17821	-3.03285	0.000893848	0.044416	Intron (uc001mvl.2/25841, intron 3 of 16)	34127111	34168458	41348	1	55226	78430	ENSG00000135372	NAT10	N-acetyltransferase 10
chr2	164066620	164067310	691	5.40653	2.37949	6.31521	-2.97763	0.000894139	0.044416	Distal Intergenic	163279757	163695257	415501	2	90134	-371363	ENSG00000184611	KCNH7	potassium voltage-gated channel subfamily H member 7
chr10	65560443	65561264	822	4.409	0	5.409	-2.998	0.000897479	0.044529	Distal Intergenic	65281123	65384883	103761	1	221035	279320	ENSG00000165476	REEP3	receptor accessory protein 3
chr17	80927888	80928441	554	4.91251	0	5.91251	-3.03044	0.000900819	0.0445898	Intron (uc002kge.1/146712, intron 2 of 9)	80900031	80964864	64834	2	146712	36423	ENSG00000175711	B3GNTL1	UDP-GlcNAc:betaGal beta-1,3-N-acetylglucosaminyltransferase like 1
chr10	118071487	118072129	643	4.78557	0	5.78557	-3.02394	0.000904945	0.0445898	Distal Intergenic	118083940	118139541	55602	1	374355	-11811	ENSG00000182645	CCDC172	coiled-coil domain containing 172
chr2	225060426	225061260	835	6.41842	2.58973	7.36674	-2.99403	0.00090516	0.0445898	Distal Intergenic	224839765	224904036	64272	2	5270	-156390	ENSG00000135919	SERPINE2	serpin family E member 2
chr1	192841864	192842654	791	5.54287	0	6.54287	-3.03835	0.000906282	0.0445898	Distal Intergenic	192778169	192781407	3239	1	5997	63695	ENSG00000116741	RGS2	regulator of G protein signaling 2
chr7	80213985	80214532	548	4.97243	0	5.97243	-3.02907	0.000907091	0.0445898	Intron (uc003uhc.3/948, intron 4 of 16)	80231504	80303734	72231	1	948	-16972	ENSG00000135218	CD36	CD36 molecule
chr6	158136634	158137179	546	3.96514	0	4.96514	-2.94696	0.000908221	0.0445898	Distal Intergenic	158066769	158094977	28209	1	79683	69865	ENSG00000175048	ZDHHC14	zinc finger DHHC-type palmitoyltransferase 14
chr8	98581323	98581886	564	4.36305	0	5.36305	-2.99035	0.000910219	0.0445898	Distal Intergenic	98656407	98742488	86082	1	92140	-74521	ENSG00000147649	MTDH	metadherin
chr3	72939556	72941974	2419	7.21531	4.13055	8.12768	-2.83949	0.000910552	0.0445898	Intron (uc003dpg.3/727936, intron 1 of 6)	72937385	73024522	87138	1	727936	2171	ENSG00000172986	GXYLT2	glucoside xylosyltransferase 2
chr1	75805774	75806361	588	4.67272	0	5.67272	-3.01621	0.000910683	0.0445898	Intron (uc001dgr.2/204962, intron 4 of 25)	75600567	75627218	26652	1	431707	205207	ENSG00000162624	LHX8	LIM homeobox 8
chr3	37033945	37034376	432	5.02496	6.01916	0	3.02802	0.000911858	0.0445898	Promoter (<=1kb)	37027357	37034795	7439	2	9852	419	ENSG00000178567	EPM2AIP1	EPM2A interacting protein 1
chr9	136202266	136203484	1219	5.18154	6.18154	0	2.9452	0.000912168	0.0445898	Promoter (<=1kb)	136197552	136203047	5496	2	6838	0	ENSG00000148296	SURF6	surfeit 6
chr7	100773353	100773811	459	4.47049	0	5.47049	-3.00271	0.000913062	0.0445898	Promoter (1-2kb)	100774818	100781707	6890	1	5054	-1007	ENSG00000106366	SERPINE1	serpin family E member 1
chr3	18343893	18344551	659	5.36826	0	6.36826	-3.03576	0.000913952	0.0445898	Distal Intergenic	18389133	18466829	77697	2	6304	122278	ENSG00000182568	SATB1	SATB homeobox 1
chr12	19683321	19684135	815	6.15135	2.37949	7.09755	-3.02377	0.000914495	0.0445898	Distal Intergenic	19593515	19675173	81659	1	121536	89806	ENSG00000139154	AEBP2	AE binding protein 2
chr13	86640656	86641897	1242	4.74141	0	5.74141	-3.01879	0.000915602	0.0445898	Distal Intergenic	86366922	86373483	6562	2	84189	-267173	ENSG00000184564	SLITRK6	SLIT and NTRK like family member 6
chr20	46169306	46169950	645	4.88625	0	5.88625	-3.02296	0.000916323	0.0445898	Intron (uc002xtk.3/8202, intron 1 of 22)	46130601	46285621	155021	1	8202	38705	ENSG00000124151	NCOA3	nuclear receptor coactivator 3
chr18	11490632	11491193	562	4.98322	0	5.98322	-3.02643	0.000916827	0.0445898	Distal Intergenic	11689014	11885683	196670	1	2774	-197821	ENSG00000141404	GNAL	G protein subunit alpha L
chr7	125612651	125613317	667	5.14251	0	6.14251	-3.03037	0.000918308	0.0446099	Distal Intergenic	124462440	124570037	107598	2	25913	-1042614	ENSG00000128513	POT1	protection of telomeres 1
chr7	158312344	158313267	924	4.61699	0	5.61699	-3.00875	0.000921951	0.044659	Intron (uc011kwa.2/5799, intron 1 of 22)	158325410	158325505	96	2	693180	12238	ENSG00000207637	MIR595	microRNA 595
chr6	157368662	157369773	1112	4.83293	0	5.83293	-3.02107	0.000922129	0.044659	Intron (uc003qqn.3/57492, intron 4 of 19)	157256600	157473538	216939	1	57492	112062	ENSG00000049618	ARID1B	AT-rich interaction domain 1B
chr6	56353766	56354434	669	4.79186	0	5.79186	-3.01725	0.00092252	0.044659	5' UTR	56348351	56357231	8881	2	667	2797	ENSG00000151914	DST	dystonin
chr10	72680690	72681782	1093	5.12958	0	6.12958	-3.02871	0.000924121	0.0446847	Distal Intergenic	72643267	72648541	5275	2	5092	-32149	ENSG00000166228	PCBD1	pterin-4 alpha-carbinolamine dehydratase 1
chr2	72060979	72061910	932	4.9794	0	5.9794	-3.02419	0.000927711	0.0447996	Distal Intergenic	71828402	71913893	85492	1	8291	232577	ENSG00000135636	DYSF	dysferlin
chrX	97982564	97983163	600	4.38227	0	5.38227	-2.99304	0.000928638	0.0447996	Distal Intergenic	98716600	99194841	478242	2	442459	1211678	ENSG00000215070	XRCC6P5	X-ray repair cross complementing 6 pseudogene 5
chr4	160106143	160106628	486	4.84834	0	5.84834	-3.01721	0.000934288	0.0450202	Distal Intergenic	160049954	160050046	93	2	100500881	-56097	ENSG00000264105	MIR3688-1	microRNA 3688-1
chr6	148593034	148594120	1087	4.61402	0	5.61402	-3.00175	0.00093764	0.045068	Distal Intergenic	148663729	148873184	209456	1	23328	-69609	ENSG00000111961	SASH1	SAM and SH3 domain containing 1
chr6	157325474	157326063	590	5.02274	0	6.02274	-3.02084	0.000938078	0.045068	Intron (uc003qqn.3/57492, intron 4 of 19)	157256600	157473538	216939	1	57492	68874	ENSG00000049618	ARID1B	AT-rich interaction domain 1B
chr17	67586665	67587233	569	4.46596	0	5.46596	-2.99361	0.00093941	0.045068	Intron (uc002jil.4/uc002jil.4, intron 1 of 3)	67501587	67517949	16363	1	5608	85078	ENSG00000108984	MAP2K6	mitogen-activated protein kinase kinase 6
chr10	30020384	30021650	1267	5.49843	2.37949	6.41291	-2.97486	0.000939589	0.045068	Intron (uc001iuu.1/6840, intron 1 of 35)	29746277	30024730	278454	2	6840	3080	ENSG00000197321	SVIL	supervillin
chr16	74660595	74661195	601	5.14484	0	6.14484	-3.02432	0.000940852	0.0450751	Intron (uc010vmx.2/55159, intron 3 of 4)	74655297	74666579	11283	2	55159	5384	ENSG00000168411	RFWD3	ring finger and WD repeat domain 3
chr6	111946630	111948243	1614	5.34053	0	6.34053	-3.027	0.000941894	0.0450751	Distal Intergenic	111893920	111927477	33558	2	10758	-19153	ENSG00000056972	TRAF3IP2	TRAF3 interacting protein 2
chr8	41089110	41091215	2106	6.93259	2.70723	7.8935	-2.88178	0.000944476	0.0451471	Distal Intergenic	41119476	41166990	47515	2	6422	75775	ENSG00000104332	SFRP1	secreted frizzled related protein 1
chr14	89722627	89723144	518	4.79555	0	5.79555	-3.01006	0.000947558	0.0452156	Intron (uc001xxn.4/1112, intron 4 of 5)	89622516	89883454	260939	2	1112	160310	ENSG00000053254	FOXN3	forkhead box N3
chrX	108595039	108595772	734	4.43838	0	5.43838	-2.99011	0.000948073	0.0452156	Distal Intergenic	108616135	108719250	103116	2	2986	123478	ENSG00000101890	GUCY2F	guanylate cyclase 2F, retinal
chr10	130827295	130828706	1412	4.79207	0	5.79207	-3.00994	0.00095096	0.0452731	Distal Intergenic	131265454	131565783	300330	1	4255	-436748	ENSG00000170430	MGMT	O-6-methylguanine-DNA methyltransferase
chr10	5685266	5686161	896	6.0919	1.12227	7.06869	-2.9393	0.000952674	0.0452731	Intron (uc001iig.2/79754, intron 4 of 5)	5680820	5708558	27739	2	79754	22397	ENSG00000196372	ASB13	ankyrin repeat and SOCS box containing 13
chr16	17111521	17112657	1137	6.78197	3.37949	7.71208	-2.97195	0.000954132	0.0452731	Distal Intergenic	17196181	17564738	368558	2	64131	452081	ENSG00000103489	XYLT1	xylosyltransferase 1
chr13	109632393	109633083	691	4.57713	0	5.57713	-2.99738	0.000954387	0.0452731	Intron (uc001vqt.1/23026, intron 20 of 34)	109538495	109780039	241545	1	23026	93898	ENSG00000041515	MYO16	myosin XVI
chr7	119693701	119694480	780	4.40176	0	5.40176	-2.9864	0.000955696	0.0452731	Distal Intergenic	119913722	120390387	476666	1	3751	-219242	ENSG00000184408	KCND2	potassium voltage-gated channel subfamily D member 2
chr3	23534599	23535264	666	5.07152	0	6.07152	-3.01886	0.000956186	0.0452731	Intron (uc010hfc.2/7325, intron 3 of 4)	23375626	23648882	273257	1	100616384	158973	ENSG00000264419	MIR548AC	microRNA 548ac
chrX	133323573	133324221	649	4.27176	0	5.27176	-2.96761	0.000956979	0.0452731	Distal Intergenic	133304228	133304308	81	2	406899	-19265	ENSG00000284157	MIR106A	microRNA 106a
chr2	120483296	120483997	702	5.17461	0	6.17461	-3.02011	0.0009581	0.0452731	Distal Intergenic	120517207	120742474	225268	1	5775	-33210	ENSG00000088179	PTPN4	protein tyrosine phosphatase non-receptor type 4
chr3	102677059	102677652	594	4.79977	0	5.79977	-3.00927	0.000959021	0.0452731	Distal Intergenic	102153859	102198685	44827	1	131368	523200	ENSG00000170044	ZPLD1	zona pellucida like domain containing 1
chr18	29878036	29879087	1052	4.92458	0	5.92458	-3.01238	0.000963666	0.0453613	Intron (uc002kxk.2/64762, intron 3 of 5)	29769987	29800366	30380	1	4225	108049	ENSG00000141434	MEP1B	meprin A subunit beta
chr1	230259554	230260645	1092	6.86294	3.37949	7.79696	-2.97578	0.000964873	0.0453613	Intron (uc010pvy.1/2590, intron 1 of 15)	230202956	230417875	214920	1	2590	56598	ENSG00000143641	GALNT2	polypeptide N-acetylgalactosaminyltransferase 2
chr5	71543798	71545067	1270	5.01606	0	5.99775	-2.90005	0.000966027	0.0453613	Intron (uc003kca.4/23107, intron 4 of 10)	71519510	71533955	14446	2	23107	-9843	ENSG00000113048	MRPS27	mitochondrial ribosomal protein S27
chr3	29182882	29183766	885	5.42238	0	6.42238	-3.01997	0.000966262	0.0453613	Distal Intergenic	29322803	30032809	710007	1	27303	-139037	ENSG00000144642	RBMS3	RNA binding motif single stranded interacting protein 3
chr18	5896940	5898009	1070	4.63557	0	5.63557	-2.99819	0.000967014	0.0453613	Promoter (4-5kb)	5890184	5892103	1920	2	645369	-4837	ENSG00000206432	TMEM200C	transmembrane protein 200C
chr21	36698774	36699458	685	3.66653	0	4.66653	-2.91237	0.000967395	0.0453613	Intron (uc002yut.1/861, intron 7 of 10)	36744805	36953227	208423	2	100506403	253769	ENSG00000159216	LOC100506403	uncharacterized LOC100506403
chr5	173017535	173018589	1055	5.05569	0	6.05569	-3.01405	0.000969247	0.0453671	Distal Intergenic	173006646	173012075	5430	1	285593	10889	ENSG00000253955	LOC285593	uncharacterized LOC285593
chr9	127611996	127612585	590	4.62332	0	5.62332	-2.99489	0.000970474	0.0453671	Promoter (3-4kb)	127615696	127620170	4475	1	401551	-3111	ENSG00000136918	WDR38	WD repeat domain 38
chr16	7773594	7774107	514	4.23259	0	5.23259	-2.97028	0.000970774	0.0453671	Distal Intergenic	7382751	7763340	380590	1	54715	390843	ENSG00000078328	RBFOX1	RNA binding fox-1 homolog 1
chr3	79294417	79295652	1236	5.1043	0	6.1043	-3.01459	0.000973645	0.0454505	Intron (uc003dqe.2/6091, intron 2 of 30)	78646388	79068609	422222	2	6091	-225808	ENSG00000169855	ROBO1	roundabout guidance receptor 1
chr10	123916021	123916389	369	4.32161	0	5.32161	-2.96923	0.000983665	0.0458052	Intron (uc001lfv.3/10579, intron 7 of 22)	123923105	124014057	90953	1	10579	-6716	ENSG00000138162	TACC2	transforming acidic coiled-coil containing protein 2
chr11	38009467	38010189	723	4.61964	0	5.61964	-2.99101	0.0009844	0.0458052	Distal Intergenic	36613493	36619829	6337	2	5897	-1389638	ENSG00000175097	RAG2	recombination activating 2
chr5	142566927	142567695	769	4.45671	0	5.45671	-2.98351	0.00098526	0.0458052	Intron (uc003lmt.3/23092, intron 20 of 22)	142661151	142780417	119267	2	2908	212722	ENSG00000113580	NR3C1	nuclear receptor subfamily 3 group C member 1
chr6	134654320	134654887	568	4.48062	0	5.48062	-2.98468	0.000986858	0.0458052	Distal Intergenic	134580931	134639196	58266	2	6446	-15124	ENSG00000118515	SGK1	serum/glucocorticoid regulated kinase 1
chr12	13069239	13070072	834	5.71725	0	6.71725	-3.01099	0.00098749	0.0458052	Promoter (<=1kb)	13068763	13068852	90	1	693199	476	ENSG00000283759	MIR614	microRNA 614
chr11	33951819	33952645	827	4.77559	0	5.77559	-2.99731	0.000988081	0.0458052	Distal Intergenic	33880123	33913836	33714	2	4005	-37983	ENSG00000135363	LMO2	LIM domain only 2
chr6	129514812	129517718	2907	7.90199	4.46648	8.83373	-2.81296	0.00098891	0.0458052	Intron (uc003qbn.3/3908, intron 12 of 63)	129204286	129837710	633425	1	3908	310526	ENSG00000196569	LAMA2	laminin subunit alpha 2
chr13	77539696	77540822	1127	4.78282	0	5.78282	-2.99888	0.000992455	0.0459186	Distal Intergenic	77526624	77532776	6153	1	730249	13072	ENSG00000102794	ACOD1	aconitate decarboxylase 1
chr6	158706981	158708045	1065	4.74705	0	5.74705	-2.99587	0.000994975	0.0459843	Distal Intergenic	158733692	158902570	168879	1	56995	-25647	ENSG00000130338	TULP4	TUB like protein 4
chrX	70586390	70587280	891	4.83498	5.82962	0	3.00167	0.000996278	0.0459937	Promoter (<=1kb)	70586114	70685855	99742	1	6872	276	ENSG00000147133	TAF1	TATA-box binding protein associated factor 1
chr9	98949055	98949838	784	4.70772	0	5.70772	-2.99212	0.000998351	0.0460386	Distal Intergenic	98868943	98878693	9751	2	158434	-70362	ENSG00000275465	LOC158434	uncharacterized LOC158434
chr9	102363616	102364195	580	4.98479	0	5.98479	-3.00216	0.00100716	0.0462205	Intron (uc004bad.1/uc004bad.1, intron 3 of 6)	102584137	102596341	12205	1	8013	-219942	ENSG00000119508	NR4A3	nuclear receptor subfamily 4 group A member 3
chr10	23089340	23089817	478	4.51778	0	5.51778	-2.98102	0.00101072	0.0462205	Distal Intergenic	22823766	23003503	179738	2	5305	-85837	ENSG00000150867	PIP4K2A	phosphatidylinositol-5-phosphate 4-kinase type 2 alpha
chr1	60537082	60538613	1532	4.96625	0	5.96625	-2.99887	0.00101167	0.0462205	Promoter (<=1kb)	60454824	60539442	84619	2	127795	829	ENSG00000162598	C1orf87	chromosome 1 open reading frame 87
chr20	58323513	58324261	749	4.30004	0	5.30004	-2.96121	0.00101456	0.0462205	Intron (uc002yat.3/116154, intron 3 of 12)	58296265	58422766	126502	1	116154	27248	ENSG00000087495	PHACTR3	phosphatase and actin regulator 3
chr4	38046707	38047463	757	5.30172	2.37949	6.20327	-2.93483	0.0010151	0.0462205	Exon (uc003gtb.3/23216, exon 10 of 20)	38111802	38140796	28995	1	23216	-64339	ENSG00000065882	TBC1D1	TBC1 domain family member 1
chr2	138454559	138455200	642	4.96068	0	5.96068	-2.99971	0.0010152	0.0462205	Distal Intergenic	138721808	138725014	3207	1	3176	-266608	ENSG00000150540	HNMT	histamine N-methyltransferase
chr8	52638216	52639240	1025	6.08283	0.444197	7.06828	-2.97559	0.00101551	0.0462205	Intron (uc003xqu.4/137902, intron 1 of 22)	52232137	52722005	489869	2	137902	82765	ENSG00000147485	PXDNL	peroxidasin like
chr11	66878712	66879380	669	4.50007	0	5.50007	-2.97654	0.00101559	0.0462205	Distal Intergenic	66886740	67025550	138811	1	22992	-7360	ENSG00000173120	KDM2A	lysine demethylase 2A
chr8	25565287	25566495	1209	5.72771	2.02204	6.67134	-2.97221	0.00101807	0.0462205	Intron (uc003xek.3/5520, intron 7 of 10)	25699246	25745488	46243	2	64641	178993	ENSG00000221818	EBF2	EBF transcription factor 2
chr1	67858794	67859627	834	5.10114	0	6.10114	-3.00223	0.00101819	0.0462205	Intron (uc001ddu.3/3595, intron 15 of 15)	67873493	67896123	22631	2	26135	36496	ENSG00000142864	SERBP1	SERPINE1 mRNA binding protein 1
chr18	8766243	8767034	792	4.77176	0	5.77176	-2.99161	0.00101819	0.0462205	Intron (uc002knq.2/23255, intron 3 of 14)	8783528	8787301	3774	1	23255	-16494	ENSG00000168502	MTCL1	microtubule crosslinking factor 1
chr2	61188565	61189160	596	5.17212	0	6.17212	-3.00337	0.00101821	0.0462205	Exon (uc010fci.3/150962, exon 10 of 18)	61236983	61240389	3407	2	150962	51229	ENSG00000162927	PUS10	pseudouridine synthase 10
chr2	102414874	102415864	991	5.75166	2.37949	6.68026	-2.9738	0.00101878	0.0462205	Intron (uc002tbc.3/9448, intron 3 of 31)	102413696	102511152	97457	1	9448	1178	ENSG00000071054	MAP4K4	mitogen-activated protein kinase kinase kinase kinase 4
chr6	2102492	2103071	580	4.51048	0	5.51048	-2.97308	0.00101946	0.0462205	Intron (uc021ykn.1/2762, intron 4 of 10)	1624035	2176225	552191	2	2762	73154	ENSG00000112699	GMDS	GDP-mannose 4,6-dehydratase
chr6	21478942	21480211	1270	4.31079	0	5.31079	-2.96464	0.00101952	0.0462205	Distal Intergenic	21593972	21598849	4878	1	6659	-113761	ENSG00000124766	SOX4	SRY-box transcription factor 4
chr18	74572344	74573266	923	5.59116	0	6.59116	-3.00293	0.00101998	0.0462205	Intron (uc002lmi.3/7776, intron 3 of 30)	74561155	74593468	32314	1	7776	11189	ENSG00000130856	ZNF236	zinc finger protein 236
chr7	45444072	45444860	789	4.61969	0	5.61969	-2.98153	0.00102363	0.0463029	Distal Intergenic	45613739	45704271	90533	1	107	-168879	ENSG00000164742	ADCY1	adenylate cyclase 1
chr9	105355749	105356579	831	4.53943	0	5.53943	-2.97837	0.00102401	0.0463029	Distal Intergenic	105757593	105780770	23178	1	1539	-401014	ENSG00000155833	CYLC2	cylicin 2
chr6	143246317	143247256	940	4.77565	0	5.77565	-2.99009	0.00102698	0.046387	Intron (uc003qjd.3/3097, intron 1 of 9)	143072604	143266338	193735	2	3097	19082	ENSG00000010818	HIVEP2	HIVEP zinc finger 2
chr14	92540626	92541476	851	5.75273	0.444197	6.73441	-2.93723	0.00102908	0.0463917	Intron (uc001yac.4/4287, intron 9 of 10)	92537279	92562494	25216	2	4287	21018	ENSG00000066427	ATXN3	ataxin 3
chr14	62221280	62221873	594	4.87487	0	5.87487	-2.99161	0.00103155	0.0463917	Distal Intergenic	62213757	62215807	2051	2	100750247	-5473		HIF1A-AS2	HIF1A antisense RNA 2
chr1	207063693	207064393	701	4.28479	0	5.28479	-2.95845	0.00103206	0.0463917	Distal Intergenic	207070788	207077484	6697	1	11009	-6395	ENSG00000162892	IL24	interleukin 24
chr1	72161165	72162366	1202	5.61859	2.37949	6.5401	-2.95967	0.00103475	0.0463917	Intron (uc001dfv.3/257194, intron 4 of 6)	72259915	72302695	42781	2	100852409	140329	ENSG00000228853	NEGR1-IT1	NEGR1 intronic transcript 1
chr12	94280735	94281666	932	4.79227	0	5.79227	-2.98845	0.0010348	0.0463917	Intron (uc010sur.1/8738, intron 2 of 2)	94071151	94288616	217466	1	8738	209584	ENSG00000169372	CRADD	CASP2 and RIPK1 domain containing adaptor with death domain
chr12	83193724	83194473	750	4.38766	0	5.38766	-2.96639	0.00103519	0.0463917	Intron (uc001szr.1/160335, intron 1 of 5)	83080934	83528067	447134	1	160335	112790	ENSG00000179104	TMTC2	transmembrane O-mannosyltransferase targeting cadherins 2
chr1	94103849	94104922	1074	4.74309	0	5.74309	-2.98627	0.00103639	0.0463917	Intron (uc001dpz.4/8412, intron 3 of 11)	94027343	94079702	52360	2	8412	-24147	ENSG00000137936	BCAR3	BCAR3 adaptor protein, NSP family member
chr5	155829255	155830378	1124	5.59736	2.37949	6.51767	-2.95962	0.00103647	0.0463917	Intron (uc003lwa.1/6444, intron 6 of 8)	155753767	156194798	441032	1	6444	75488	ENSG00000170624	SGCD	sarcoglycan delta
chr17	17803874	17804721	848	5.56033	0	6.56033	-2.99825	0.00103792	0.0463917	Intron (uc002gry.4/146691, intron 2 of 13)	17720862	17740325	19464	2	6720	-63549	ENSG00000072310	SREBF1	sterol regulatory element binding transcription factor 1
chr10	63022691	63023811	1121	5.08368	0	6.08368	-2.99603	0.0010392	0.0463917	Distal Intergenic	63169207	63174871	5665	2	219623	151060	ENSG00000196932	TMEM26	transmembrane protein 26
chr4	57949116	57949964	849	4.59299	0	5.59299	-2.9777	0.00104133	0.0463917	Intron (uc003hcn.3/3490, intron 1 of 4)	57975928	58071465	95538	1	255130	-25964	ENSG00000245067	IGFBP7-AS1	IGFBP7 antisense RNA 1
chr8	124207167	124207733	567	4.94506	0	5.94506	-2.99118	0.00104495	0.0463917	Intron (uc003ypv.3/84985, intron 4 of 4)	124213412	124214983	1572	2	100131726	7250	ENSG00000204949	FAM83A-AS1	FAM83A antisense RNA 1
chr10	20589563	20590287	725	4.59351	0	5.59351	-2.97401	0.00104517	0.0463917	Distal Intergenic	20432224	20569115	136892	1	84898	157339	ENSG00000120594	PLXDC2	plexin domain containing 2
chr7	7624540	7624981	442	4.81962	0	5.81962	-2.98346	0.00104631	0.0463917	Promoter (<=1kb)	7625267	7647110	21844	1	54468	-286	ENSG00000164654	MIOS	meiosis regulator for oocyte development
chr10	61321842	61322425	584	4.51151	0	5.51151	-2.96959	0.00104698	0.0463917	Distal Intergenic	61410522	61469649	59128	2	220963	147224	ENSG00000165449	SLC16A9	solute carrier family 16 member 9
chr8	75734137	75735865	1729	4.98752	0	5.98752	-2.99149	0.00104878	0.0463917	Promoter (<=1kb)	75736772	75767264	30493	1	51050	-907	ENSG00000137558	PI15	peptidase inhibitor 15
chr7	51546764	51547563	800	4.67404	0	5.67404	-2.9782	0.00104916	0.0463917	Distal Intergenic	51138526	51384515	245990	2	23242	-162249	ENSG00000106078	COBL	cordon-bleu WH2 repeat protein
chr2	121763539	121764635	1097	4.72011	0	5.72011	-2.97988	0.00105052	0.0463917	Distal Intergenic	121554867	121750229	195363	1	2736	208672	ENSG00000074047	GLI2	GLI family zinc finger 2
chr2	216486932	216487932	1001	5.0598	0	6.0598	-2.99192	0.0010521	0.0463917	Exon (uc002vfm.1/646324, exon 7 of 10)	216279384	216300791	21408	2	2335	-186141	ENSG00000115414	FN1	fibronectin 1
chr10	31351521	31352412	892	4.86446	0	5.86446	-2.98558	0.00105248	0.0463917	Distal Intergenic	31137460	31320866	183407	2	220929	-30655	ENSG00000183621	ZNF438	zinc finger protein 438
chr17	75673056	75673835	780	5.08829	0	6.08829	-2.99209	0.00105344	0.0463917	Distal Intergenic	75543023	75561103	18081	1	100507351	130033		LOC100507351	uncharacterized LOC100507351
chr7	12789188	12789775	588	4.81999	0	5.81999	-2.98484	0.00105408	0.0463917	Distal Intergenic	12726911	12730558	3648	1	10124	62277	ENSG00000122644	ARL4A	ADP ribosylation factor like GTPase 4A
chr3	15031775	15033269	1495	4.39177	0	5.39177	-2.96024	0.00105429	0.0463917	Intron (uc003bzi.3/7182, intron 1 of 14)	14984286	14989948	5663	2	100505641	-41827	ENSG00000225733	FGD5-AS1	FGD5 antisense RNA 1
chr11	63342034	63342835	802	4.94432	0	5.94432	-2.98785	0.0010547	0.0463917	3' UTR	63320242	63330855	10614	2	54979	-11179	ENSG00000133328	PLAAT2	phospholipase A and acyltransferase 2
chr9	113300153	113301564	1412	5.20448	0	6.20448	-2.99365	0.00105481	0.0463917	Intron (uc010mtz.3/79987, intron 3 of 47)	113273805	113312384	38580	2	79987	10820	ENSG00000165124	SVEP1	sushi, von Willebrand factor type A, EGF and pentraxin domain containing 1
chr15	26145569	26146503	935	5.14468	0	6.14468	-2.99159	0.00105974	0.0465157	Promoter (1-2kb)	26147507	26298267	150761	1	100128714	-1004	ENSG00000206187	LINC02346	long intergenic non-protein coding RNA 2346
chr4	129634055	129634684	630	4.62957	0	5.62957	-2.97217	0.00106172	0.0465157	Distal Intergenic	129730779	129785787	55009	1	79960	-96095	ENSG00000077684	JADE1	jade family PHD finger 1
chr12	28067901	28068640	740	4.7025	0	5.7025	-2.9777	0.00106304	0.0465157	Distal Intergenic	28111017	28122894	11878	2	5744	54254	ENSG00000087494	PTHLH	parathyroid hormone like hormone
chr17	67222250	67222945	696	5.83661	2.02204	6.7844	-2.96904	0.00106354	0.0465157	Promoter (<=1kb)	67144148	67221670	77523	2	10349	-580	ENSG00000154263	ABCA10	ATP binding cassette subfamily A member 10
chr13	42268837	42269576	740	4.77352	0	5.77352	-2.97879	0.00106392	0.0465157	Intron (uc001uyj.3/23078, intron 29 of 44)	42142422	42142531	110	2	100847026	-126306	ENSG00000284584	MIR5006	microRNA 5006
chr3	179294083	179295220	1138	4.93515	2.37949	5.80693	-2.88795	0.0010643	0.0465157	Exon (uc003fjw.3/86, exon 6 of 14)	179280708	179306193	25486	1	86	13375	ENSG00000136518	ACTL6A	actin like 6A
chr4	121789581	121790139	559	4.46946	0	5.46946	-2.95613	0.00106774	0.0466173	Intron (uc003idn.3/11107, intron 2 of 15)	121615929	121844013	228085	2	11107	53874	ENSG00000138738	PRDM5	PR/SET domain 5
chr14	100275628	100277062	1435	5.1351	0	6.1351	-2.98854	0.00107089	0.0466683	Intron (uc010avt.1/2009, intron 1 of 10)	100259745	100408395	148651	1	2009	15883	ENSG00000066629	EML1	EMAP like 1
chr6	122292364	122293888	1525	4.38594	0	5.38594	-2.9559	0.00107114	0.0466683	Distal Intergenic	122720696	122741555	20860	1	3298	-426808	ENSG00000025156	HSF2	heat shock transcription factor 2
chr10	68157892	68158495	604	4.92974	0	5.92974	-2.98328	0.00107437	0.0467551	Intron (uc009xpn.1/29119, intron 11 of 17)	68685792	68688537	2746	1	347731	-527297	ENSG00000198739	LRRTM3	leucine rich repeat transmembrane neuronal 3
chr1	214650469	214651312	844	4.89285	0	5.89285	-2.98119	0.00107686	0.0467551	Intron (uc001hkk.2/5784, intron 1 of 18)	214522039	214638300	116262	2	5784	-12169	ENSG00000152104	PTPN14	protein tyrosine phosphatase non-receptor type 14
chrX	6102758	6103648	891	4.70612	0	5.70612	-2.97309	0.00107811	0.0467551	Intron (uc010ndh.3/57502, intron 1 of 5)	5808083	6069812	261730	2	57502	-32946	ENSG00000146938	NLGN4X	neuroligin 4 X-linked
chr8	77687401	77688307	907	4.94203	0	5.94203	-2.98183	0.00107854	0.0467551	Intron (uc003yau.2/79776, intron 3 of 10)	77616278	77768544	152267	1	79776	71123	ENSG00000091656	ZFHX4	zinc finger homeobox 4
chr9	87996544	87997015	472	4.16333	0	5.16333	-2.93363	0.00107872	0.0467551	Distal Intergenic	88161454	88258258	96805	2	23287	261243	ENSG00000135049	AGTPBP1	ATP/GTP binding carboxypeptidase 1
chr17	19770193	19770759	567	4.70815	5.70815	0	2.92682	0.00108248	0.0468693	Promoter (<=1kb)	19674143	19771239	97097	2	9706	480	ENSG00000083290	ULK2	unc-51 like autophagy activating kinase 2
chr15	36470002	36470835	834	5.3394	2.37949	6.24358	-2.92353	0.00108474	0.0468886	Distal Intergenic	36219057	36219124	68	1	100616293	250945	ENSG00000265098	MIR4510	microRNA 4510
chr9	85854028	85855253	1226	4.98636	0	5.98636	-2.98155	0.00108517	0.0468886	Distal Intergenic	85857905	85882202	24298	2	257019	26949	ENSG00000172159	FRMD3	FERM domain containing 3
chr13	44204068	44204794	727	5.53663	0	6.53663	-2.98475	0.00108729	0.0469005	Promoter (<=1kb)	43787666	44203613	415948	2	55068	-455	ENSG00000120658	ENOX1	ecto-NOX disulfide-thiol exchanger 1
chr6	14824226	14825681	1456	4.38686	0	5.38686	-2.95391	0.00108769	0.0469005	Distal Intergenic	15245734	15497401	251668	1	3720	-420053	ENSG00000008083	JARID2	jumonji and AT-rich interaction domain containing 2
chr3	60279408	60280364	957	4.57843	0	5.57843	-2.96128	0.0010888	0.0469005	Intron (uc003dkx.4/2272, intron 5 of 9)	59735036	61237133	1502098	2	2272	956769	ENSG00000189283	FHIT	fragile histidine triad diadenosine triphosphatase
chr2	195585932	195586494	563	4.50666	0	5.50666	-2.95747	0.00109348	0.0470357	Distal Intergenic	196521532	196602426	80895	1	57181	-935038	ENSG00000196950	SLC39A10	solute carrier family 39 member 10
chr20	56834841	56835788	948	4.34836	0	5.34836	-2.94658	0.00109445	0.0470357	Intron (uc010gjn.1/55370, intron 4 of 16)	56806188	56821308	15121	2	55370	-13533		PPP4R1L	protein phosphatase 4 regulatory subunit 1 like (pseudogene)
chr1	88566410	88566818	409	4.72249	0	5.72249	-2.9666	0.00109867	0.0470357	Distal Intergenic	89149922	89301938	152017	1	5586	-583104	ENSG00000065243	PKN2	protein kinase N2
chr14	81914578	81915899	1322	6.383	2.02204	7.34746	-2.98045	0.00109886	0.0470357	Distal Intergenic	81726994	81893748	166755	2	85439	-20830	ENSG00000140022	STON2	stonin 2
chr6	45740247	45740914	668	5.37589	0	6.37589	-2.98251	0.00109912	0.0470357	Distal Intergenic	45866190	45905334	39145	2	53405	164420	ENSG00000112782	CLIC5	chloride intracellular channel 5
chr14	81964966	81966255	1290	5.94455	2.37949	6.88228	-2.96522	0.00110045	0.0470357	3' UTR	81937891	82000205	62315	2	6400	33950	ENSG00000071537	SEL1L	SEL1L adaptor subunit of ERAD E3 ubiquitin ligase
chr7	152849644	152850606	963	4.88211	0	5.88211	-2.97526	0.00110053	0.0470357	Distal Intergenic	152456834	152552464	95631	1	57180	392810	ENSG00000133627	ACTR3B	actin related protein 3B
chr2	189491894	189492795	902	5.15146	0	6.15146	-2.98063	0.00110118	0.0470357	Distal Intergenic	189434755	189459786	25032	1	51454	57139	ENSG00000144366	GULP1	GULP PTB domain containing engulfment adaptor 1
chr18	24932316	24933129	814	4.20098	0	5.20098	-2.92856	0.00110206	0.0470357	Intron (uc002kwf.2/uc002kwf.2, intron 3 of 4)	24495595	24765302	269708	2	83539	-167014	ENSG00000154080	CHST9	carbohydrate sulfotransferase 9
chr18	55324502	55325253	752	4.19433	0	5.19433	-2.92529	0.00110344	0.0470364	Intron (uc002lgu.2/100505549, intron 2 of 2)	55306687	55405276	98590	1	100505549	17815	ENSG00000267040	LOC100505549	uncharacterized LOC100505549
chr11	129193767	129194913	1147	6.56945	3.37949	7.48816	-2.91826	0.0011048	0.0470364	Distal Intergenic	129245881	129322174	76294	1	8538	-50968	ENSG00000043039	BARX2	BARX homeobox 2
chr11	10408622	10409635	1014	4.4047	0	5.4047	-2.95018	0.00110545	0.0470364	Intron (uc009yfv.1/uc009yfv.1, intron 1 of 2)	10471868	10529126	57259	1	272	-62233	ENSG00000133805	AMPD3	adenosine monophosphate deaminase 3
chr7	90574250	90575221	972	5.07468	0	6.07468	-2.97744	0.00110858	0.0471213	Intron (uc003uky.2/5218, intron 8 of 14)	90339176	90839904	500729	1	5218	235074	ENSG00000058091	CDK14	cyclin dependent kinase 14
chr20	59352178	59352746	569	4.21958	0	5.21958	-2.93243	0.00111609	0.047341	Distal Intergenic	59053169	59053239	71	1	100616362	299009	ENSG00000266140	MIR4533	microRNA 4533
chr1	219740084	219741297	1214	5.73965	0	6.73965	-2.97251	0.00111711	0.047341	Distal Intergenic	220046619	220292777	246159	1	26828	-305322	ENSG00000199377	RNU5F-1	RNA, U5F small nuclear 1
chr3	189438753	189439299	547	4.46557	0	5.46557	-2.94616	0.00111894	0.047341	Intron (uc003frx.2/8626, intron 1 of 10)	189507449	189591364	83916	1	8626	-68150	ENSG00000073282	TP63	tumor protein p63
chr2	119130566	119131145	580	4.92598	0	5.92598	-2.97013	0.00112075	0.047341	Distal Intergenic	118860773	118867597	6825	1	51141	269793	ENSG00000125629	INSIG2	insulin induced gene 2
chr16	53778822	53779794	973	4.82823	0	5.82823	-2.96836	0.00112152	0.047341	Intron (uc002ehr.3/79068, intron 1 of 8)	53737875	54148379	410505	1	79068	40947	ENSG00000140718	FTO	FTO alpha-ketoglutarate dependent dioxygenase
chr17	65256136	65257174	1039	5.91617	0	6.90638	-2.96478	0.00112228	0.047341	Distal Intergenic	65196732	65241319	44588	2	9931	-14817	ENSG00000198265	HELZ	helicase with zinc finger
chr5	39661095	39661624	530	4.1462	0	5.1462	-2.92785	0.00112275	0.047341	Distal Intergenic	39371776	39425335	53560	2	1601	-235760	ENSG00000153071	DAB2	DAB adaptor protein 2
chr8	132928734	132929619	886	4.43813	0	5.43813	-2.94767	0.0011228	0.047341	Intron (uc003yte.3/23167, intron 1 of 22)	132916356	133025886	109531	1	23167	12378	ENSG00000132294	EFR3A	EFR3 homolog A
chr1	221390089	221390900	812	4.60089	0	5.60089	-2.9541	0.00112603	0.0474294	Distal Intergenic	221503270	221509638	6369	2	400804	118738	ENSG00000234754	LINC02817	long intergenic non-protein coding RNA 2817
chr2	69247637	69248670	1034	4.45194	0	5.45194	-2.94533	0.00113009	0.0475526	Intron (uc002sfd.2/84168, intron 1 of 9)	69240276	69476459	236184	1	84168	7361	ENSG00000169604	ANTXR1	ANTXR cell adhesion molecule 1
chr1	19775334	19775861	528	4.72952	0	5.72952	-2.96223	0.00113157	0.0475642	5' UTR	19665267	19811201	145935	2	832	35340	ENSG00000077549	CAPZB	capping actin protein of muscle Z-line subunit beta
chr4	139894214	139895465	1252	5.04603	0	6.04603	-2.97117	0.00113264	0.0475642	Distal Intergenic	139936943	139965034	28092	1	25819	-41478	ENSG00000151014	NOCT	nocturnin
chr8	125631527	125632267	741	4.59696	0	5.59696	-2.9539	0.00113519	0.0476234	Intron (uc003yrj.2/9788, intron 3 of 13)	125563028	125581062	18035	2	9788	-50465	ENSG00000170873	MTSS1	MTSS I-BAR domain containing 1
chr6	91776106	91776666	561	4.52402	0	5.52402	-2.95009	0.00113853	0.0477158	Distal Intergenic	92231378	92231455	78	1	100616174	-454712	ENSG00000263734	MIR4643	microRNA 4643
chr20	48782145	48782885	741	4.70329	0	5.70329	-2.95713	0.00114136	0.0477636	Distal Intergenic	48697661	48770335	72675	2	387522	-11810	ENSG00000124208	PEDS1-UBE2V1	PEDS1-UBE2V1 readthrough
chr12	32573048	32573606	559	4.71193	0	5.71193	-2.95543	0.00114196	0.0477636	Distal Intergenic	32638906	32798984	160079	1	121512	-65300	ENSG00000139132	FGD4	FYVE, RhoGEF and PH domain containing 4
chr1	218083843	218084597	755	5.88813	2.02204	6.83779	-2.95356	0.00114372	0.0477895	Intron (uc031psc.1/100885798, intron 1 of 3)	218066242	218094146	27905	1	100885798	17601	ENSG00000231814	LINC00210	long intergenic non-protein coding RNA 210
chr12	3370897	3371495	599	4.55584	0	5.55584	-2.94521	0.00115535	0.0479721	Intron (uc001qlp.3/10867, intron 3 of 8)	3490515	3703138	212624	1	56341	-119020	ENSG00000111218	PRMT8	protein arginine methyltransferase 8
chrX	83617596	83618582	987	4.42358	0	5.42358	-2.93569	0.00115572	0.0479721	Intron (uc004eek.2/139324, intron 4 of 9)	83572882	83757487	184606	2	139324	138905	ENSG00000165259	HDX	highly divergent homeobox
chr9	88152476	88152975	500	4.51115	0	5.51115	-2.94487	0.0011558	0.0479721	Distal Intergenic	88161454	88258258	96805	2	23287	105283	ENSG00000135049	AGTPBP1	ATP/GTP binding carboxypeptidase 1
chr1	29604765	29605563	799	5.00404	0	6.00404	-2.96432	0.00115594	0.0479721	Exon (uc001bru.3/10076, exon 9 of 31)	29646722	29653325	6604	1	10076	-41159	ENSG00000060656	PTPRU	protein tyrosine phosphatase receptor type U
chr19	5592982	5593794	813	5.75338	2.02204	6.69802	-2.94355	0.00115622	0.0479721	Intron (uc002mcd.3/9667, intron 15 of 20)	5558178	5568005	9828	2	257000	-24977	ENSG00000223573	TINCR	TINCR ubiquitin domain containing
chr6	130706117	130707116	1000	4.63707	0	5.63707	-2.94908	0.00115757	0.0479721	5' UTR	130687426	130764210	76785	1	114801	18691	ENSG00000164484	TMEM200A	transmembrane protein 200A
chr14	69099822	69100757	936	4.72492	0	5.72492	-2.95533	0.00115891	0.0479721	Intron (uc001xkg.2/5890, intron 10 of 11)	69254372	69260631	6260	2	677	159874	ENSG00000185650	ZFP36L1	ZFP36 ring finger protein like 1
chr12	71897528	71899051	1524	5.22077	0	6.22077	-2.96676	0.00115902	0.0479721	Exon (uc001swn.2/8549, exon 2 of 20)	71518877	71835678	316802	2	7103	-61850	ENSG00000127324	TSPAN8	tetraspanin 8
chr5	152018355	152019743	1389	4.59686	0	5.59686	-2.94876	0.00116	0.0479721	Intron (uc003luw.1/uc003luw.1, intron 2 of 3)	151771102	151784840	13739	2	56923	-233515	ENSG00000132911	NMUR2	neuromedin U receptor 2
chr4	144215394	144216579	1186	4.74737	0	5.74737	-2.9553	0.00116053	0.0479721	Distal Intergenic	144257983	144395718	137736	1	2549	-41404	ENSG00000109458	GAB1	GRB2 associated binding protein 1
chr5	145175732	145176499	768	5.72916	2.37949	6.6566	-2.93956	0.00116071	0.0479721	3' UTR	145138582	145214899	76318	2	153768	38400	ENSG00000186314	PRELID2	PRELI domain containing 2
chr10	31493011	31493565	555	4.44968	0	5.44968	-2.93602	0.00116341	0.0480032	Distal Intergenic	31607424	31818742	211319	1	6935	-113859	ENSG00000148516	ZEB1	zinc finger E-box binding homeobox 1
chr2	240225928	240226528	601	4.66287	0	5.6551	-2.90229	0.00116398	0.0480032	Promoter (<=1kb)	240227157	240227240	84	1	100423043	-629	ENSG00000265215	MIR4269	microRNA 4269
chr17	75419458	75420337	880	4.53586	0	5.53586	-2.94271	0.00116647	0.0480032	Intron (uc002jts.4/10801, intron 3 of 11)	75401159	75496678	95520	1	10801	18299	ENSG00000184640	SEPTIN9	septin 9
chr15	63728874	63729745	872	5.01469	0	6.01469	-2.96168	0.00116863	0.0480032	Distal Intergenic	63615730	63674075	58346	2	771	-54799	ENSG00000074410	CA12	carbonic anhydrase 12
chr1	12517661	12518268	608	4.81789	0	5.81789	-2.95498	0.00116963	0.0480032	Intron (uc001atv.3/55187, intron 66 of 69)	12469884	12572098	102215	1	55187	47777	ENSG00000048707	VPS13D	vacuolar protein sorting 13 homolog D
chr6	130630927	130631730	804	5.44242	0	6.44242	-2.96394	0.00116973	0.0480032	Intron (uc003qbx.4/154075, intron 2 of 13)	130465447	130686570	221124	2	154075	54840	ENSG00000164483	SAMD3	sterile alpha motif domain containing 3
chr20	20874766	20875703	938	4.59064	0	5.59064	-2.94556	0.00117042	0.0480032	Distal Intergenic	20370272	20693266	322995	2	57186	-181500	ENSG00000188559	RALGAPA2	Ral GTPase activating protein catalytic subunit alpha 2
chr12	125331381	125331995	615	4.70925	0	5.70925	-2.95103	0.00117064	0.0480032	Intron (uc001ugm.4/949, intron 1 of 12)	125262174	125348519	86346	2	949	16524	ENSG00000073060	SCARB1	scavenger receptor class B member 1
chr9	561469	562119	651	4.17258	0	5.17258	-2.91786	0.00117239	0.0480277	Intron (uc003zgl.2/23189, intron 5 of 15)	569461	713464	144004	1	23189	-7342	ENSG00000107104	KANK1	KN motif and ankyrin repeat domains 1
chr5	89016827	89017823	997	4.69514	0	5.69514	-2.94831	0.00117467	0.0480523	Distal Intergenic	89312438	89312537	100	2	100500825	294714	ENSG00000264342	MIR3660	microRNA 3660
chr1	191576406	191577535	1130	5.08448	0	6.08448	-2.96127	0.00117556	0.0480523	Distal Intergenic	192127592	192154945	27354	1	64407	-550057	ENSG00000150681	RGS18	regulator of G protein signaling 18
chr22	47145038	47145639	602	4.36378	0	5.36378	-2.93069	0.00117643	0.0480523	Distal Intergenic	47080307	47134152	53846	2	64781	-10886	ENSG00000100422	CERK	ceramide kinase
chr3	168045427	168046072	646	4.57958	0	5.57958	-2.94135	0.00117924	0.0481198	Intron (uc011bph.2/93556, intron 3 of 15)	167967310	168548374	581065	1	93556	78117		EGFEM1P	EGF like and EMI domain containing 1, pseudogene
chr3	70860809	70861489	681	4.63178	0	5.63178	-2.94291	0.00118129	0.0481565	Distal Intergenic	71017535	71090683	73149	2	27086	229194	ENSG00000114861	FOXP1	forkhead box P1
chr7	28724958	28726599	1642	4.35624	0	5.35624	-2.92281	0.00118393	0.0481891	Promoter (<=1kb)	28725721	28764776	39056	1	9586	0	ENSG00000146592	CREB5	cAMP responsive element binding protein 5
chr5	135315013	135315797	785	4.8034	0	5.8034	-2.95014	0.00118466	0.0481891	Distal Intergenic	135282600	135290723	8124	2	3950	-24290	ENSG00000145826	LECT2	leukocyte cell derived chemotaxin 2
chr6	9944068	9944729	662	4.98064	0	5.98064	-2.95713	0.00118555	0.0481891	Intron (uc003myn.3/uc003myn.3, intron 1 of 7)	10412551	10416402	3852	1	100130275	-467822		TFAP2A-AS1	TFAP2A antisense RNA 1
chr12	54052220	54052921	702	4.42061	0	5.42061	-2.93249	0.00118975	0.0482675	Distal Intergenic	54058944	54070109	11166	2	517	17188	ENSG00000135390	ATP5MC2	ATP synthase membrane subunit c locus 2
chr10	11572361	11573165	805	5.84337	2.02204	6.79142	-2.93915	0.00119061	0.0482675	Intron (uc001iks.1/9712, intron 1 of 13)	11502509	11574274	71766	2	9712	1109	ENSG00000148429	USP6NL	USP6 N-terminal like
chr8	8948199	8948707	509	3.88135	0	4.88135	-2.85661	0.00119094	0.0482675	Distal Intergenic	8905955	8906028	74	1	100616350	42244	ENSG00000263407	MIR4660	microRNA 4660
chr10	30150548	30151501	954	4.05943	0	5.05943	-2.90345	0.00119434	0.0483174	Distal Intergenic	29821458	30025864	204407	2	6840	-124684	ENSG00000197321	SVIL	supervillin
chr17	80768446	80769136	691	4.96985	0	5.96985	-2.95425	0.00119448	0.0483174	Intron (uc002kfx.1/6904, intron 11 of 24)	80787310	80797931	10622	2	79755	28795	ENSG00000141579	ZNF750	zinc finger protein 750
chr3	103010095	103011810	1716	4.89331	0	5.89331	-2.95271	0.00119587	0.048327	Distal Intergenic	102153859	102198685	44827	1	131368	856236	ENSG00000170044	ZPLD1	zona pellucida like domain containing 1
chr12	125139532	125140912	1381	5.22084	0	6.22084	-2.95709	0.00119849	0.0483861	Distal Intergenic	124831110	125052010	220901	2	9612	-87522	ENSG00000196498	NCOR2	nuclear receptor corepressor 2
chr11	19390307	19391243	937	4.44636	0	5.44636	-2.93012	0.00120507	0.0485844	Intron (uc001mpp.3/89797, intron 1 of 37)	19372271	20143147	770877	1	89797	18036	ENSG00000166833	NAV2	neuron navigator 2
chr9	13961712	13962861	1150	5.32161	0	6.32161	-2.95539	0.00120572	0.0485844	Distal Intergenic	13927970	13945606	17637	1	100113404	33742	ENSG00000205636	LINC00583	long intergenic non-protein coding RNA 583
chr10	21586979	21587616	638	4.67119	0	5.67119	-2.94184	0.00120698	0.0485868	Distal Intergenic	21463231	21463852	622	1	100128511	123748	ENSG00000231920	NEBL-AS1	NEBL antisense RNA 1
chr6	6661749	6662321	573	4.90591	0	5.90591	-2.9492	0.00120811	0.0485868	Distal Intergenic	6649848	6655216	5369	1	9450	11901	ENSG00000112799	LY86	lymphocyte antigen 86
chr3	123780973	123781646	674	4.10179	0	5.10179	-2.90577	0.00121016	0.0486226	Intron (uc003ehd.3/8997, intron 1 of 1)	123798888	123883533	84646	1	8997	-17242	ENSG00000160145	KALRN	kalirin RhoGEF kinase
chr4	72050622	72051337	716	4.83842	0	5.83842	-2.94711	0.00121354	0.0487117	Promoter (1-2kb)	72053003	72437804	384802	1	8671	-1666	ENSG00000080493	SLC4A4	solute carrier family 4 member 4
chr1	246023805	246024576	772	4.62229	0	5.62229	-2.93665	0.0012163	0.0487756	Intron (uc001ibj.3/64754, intron 4 of 6)	245912642	246094125	181484	2	64754	69549	ENSG00000185420	SMYD3	SET and MYND domain containing 3
chr1	26704295	26705019	725	4.71126	0	5.71126	-2.93955	0.00122227	0.0489506	Distal Intergenic	26688125	26699266	11142	2	257101	-5029	ENSG00000176083	ZNF683	zinc finger protein 683
chr2	78977912	78978640	729	4.64613	0	5.64613	-2.93191	0.00122301	0.0489506	Distal Intergenic	79252812	79255630	2819	1	130120	-274172	ENSG00000143954	REG3G	regenerating family member 3 gamma
chr13	80055384	80055937	554	4.95271	5.95271	0	2.86387	0.00122682	0.0490008	Promoter (<=1kb)	80051499	80055366	3868	2	100874208	-18	ENSG00000232132	NDFIP2-AS1	NDFIP2 antisense RNA 1
chr6	86122500	86123297	798	4.40968	0	5.40968	-2.91805	0.0012292	0.0490008	Distal Intergenic	86159302	86181316	22015	1	4907	-36005	ENSG00000135318	NT5E	5'-nucleotidase ecto
chr8	89905751	89906269	519	4.35435	0	5.35435	-2.92069	0.00122934	0.0490008	Distal Intergenic	89049460	89339717	290258	2	4325	-566034	ENSG00000156103	MMP16	matrix metallopeptidase 16
chr15	36126599	36127256	658	4.38774	0	5.38774	-2.91816	0.00123043	0.0490008	Intron (uc001zjc.3/100507466, intron 2 of 2)	36219057	36219124	68	1	100616293	-91801	ENSG00000265098	MIR4510	microRNA 4510
chrX	67637562	67638196	635	4.72952	0	5.72952	-2.93949	0.0012311	0.0490008	Intron (uc004dww.4/4983, intron 2 of 24)	67262186	67653299	391114	2	4983	15103	ENSG00000079482	OPHN1	oligophrenin 1
chr18	23559312	23560154	843	4.83758	0	5.83758	-2.94128	0.00123146	0.0490008	Distal Intergenic	23596217	23670611	74395	2	6760	110457	ENSG00000141380	SS18	SS18 subunit of BAF chromatin remodeling complex
chr14	94149419	94149947	529	4.73327	0	5.73327	-2.9378	0.0012331	0.0490008	Intron (uc001ybs.1/57578, intron 43 of 49)	94184644	94254766	70123	2	145270	104819	ENSG00000175785	PRIMA1	proline rich membrane anchor 1
chr5	158196520	158198038	1519	5.11793	0	6.11793	-2.94763	0.00123509	0.0490008	Intron (uc011ddw.2/1879, intron 8 of 13)	158122923	158523614	400692	2	1879	325576	ENSG00000164330	EBF1	EBF transcription factor 1
chr3	56810077	56811068	992	4.62123	0	5.62123	-2.93239	0.00123575	0.0490008	Promoter (<=1kb)	56761446	56809745	48300	2	50650	-332	ENSG00000163947	ARHGEF3	Rho guanine nucleotide exchange factor 3
chr1	22993018	22993559	542	4.62609	0	5.62609	-2.93168	0.00123597	0.0490008	Distal Intergenic	22979682	22988029	8348	1	713	13336	ENSG00000173369	C1QB	complement C1q B chain
chr8	102091358	102092057	700	5.14911	0	6.14911	-2.94713	0.00123866	0.0490372	Distal Intergenic	102064282	102088479	24198	1	441374	27076	ENSG00000248599	FLJ42969	uncharacterized LOC441374
chr9	12935722	12936265	544	4.06885	0	5.06885	-2.89114	0.00123924	0.0490372	Distal Intergenic	12775012	12823059	48048	1	286343	160710	ENSG00000153714	LURAP1L	leucine rich adaptor protein 1 like
chr11	119165503	119166156	654	4.80041	0	5.80041	-2.93781	0.00124065	0.0490469	Intron (uc001pwe.4/867, intron 12 of 15)	119180333	119181613	1281	2	4162	15457	ENSG00000076706	MCAM	melanoma cell adhesion molecule
chr15	93208496	93209002	507	4.98941	0	5.98941	-2.94247	0.00124267	0.049065	Intron (uc002bsl.4/400451, intron 2 of 3)	93160679	93199031	38353	2	400451	-9465	ENSG00000185442	FAM174B	family with sequence similarity 174 member B
chr10	12634063	12634990	928	5.51925	0	6.51066	-2.93166	0.00124346	0.049065	Intron (uc001iln.3/57118, intron 2 of 9)	12620752	12620822	71	1	100616151	13311	ENSG00000263584	MIR4480	microRNA 4480
chr8	116476198	116477192	995	4.42433	0	5.42433	-2.91969	0.00124801	0.0491983	Intron (uc011lhy.2/7227, intron 4 of 5)	116420724	116680234	259511	2	7227	203042	ENSG00000104447	TRPS1	transcriptional repressor GATA binding 1
chr17	49807628	49808394	767	4.59465	0	5.59465	-2.92696	0.00125477	0.0494181	Intron (uc002itv.4/56934, intron 5 of 9)	49707674	50235729	528056	2	56934	427335	ENSG00000154975	CA10	carbonic anhydrase 10
chr5	43648402	43649646	1245	5.47102	2.37949	6.38381	-2.89896	0.00125663	0.0494236	Exon (uc003joe.3/23530, exon 11 of 22)	43573287	43603332	30046	2	100652772	-45070		NNT-AS1	NNT antisense RNA 1
chr2	161726848	161727576	729	4.97314	0	5.97314	-2.9394	0.00125727	0.0494236	Distal Intergenic	161993466	162061490	68025	1	10010	-265890	ENSG00000136560	TANK	TRAF family member associated NFKB activator
chr1	163364709	163365994	1286	5.40521	2.02204	6.33436	-2.89714	0.00126033	0.0494828	Distal Intergenic	163291723	163325553	33831	1	83540	72986	ENSG00000143228	NUF2	NUF2 component of NDC80 kinetochore complex
chr11	59393252	59393857	606	4.93381	0	5.93381	-2.93872	0.0012618	0.0494828	Distal Intergenic	59341871	59383617	41747	2	5007	-9635	ENSG00000110048	OSBP	oxysterol binding protein
chrX	99732626	99733484	859	4.42613	0	5.42613	-2.91355	0.00126233	0.0494828	Distal Intergenic	99546642	99665271	118630	2	57526	-67355	ENSG00000165194	PCDH19	protocadherin 19
chr1	58448073	58448922	850	5.03393	2.02204	5.94161	-2.85534	0.00126942	0.0496934	Intron (uc001cys.1/1600, intron 1 of 16)	57463579	58716211	1252633	2	1600	267289	ENSG00000173406	DAB1	DAB adaptor protein 1
chr11	128063463	128064879	1417	4.61596	0	5.61596	-2.9257	0.00127008	0.0496934	Distal Intergenic	128328656	128392205	63550	2	2113	327326	ENSG00000134954	ETS1	ETS proto-oncogene 1, transcription factor
chr8	63988569	63989341	773	5.09532	0	6.09532	-2.93797	0.00127548	0.049781	Intron (uc003xux.2/7274, intron 1 of 4)	63972048	63998612	26565	2	7274	9271	ENSG00000137561	TTPA	alpha tocopherol transfer protein
chr9	26649270	26649932	663	4.82699	0	5.82699	-2.93186	0.00127569	0.049781	Distal Intergenic	26840683	26892826	52144	2	79886	242894	ENSG00000120159	CAAP1	caspase activity and apoptosis inhibitor 1
chr1	35953912	35954639	728	4.4493	0	5.4493	-2.91556	0.00127589	0.049781	Intron (uc001byx.3/79932, intron 3 of 20)	35904143	35936561	32419	2	79932	-17351	ENSG00000142687	KIAA0319L	KIAA0319 like
chr10	63703361	63704088	728	4.24964	0	5.24964	-2.89573	0.00127736	0.049792	Intron (uc010qil.2/84159, intron 3 of 4)	63736061	63736088	28	1	100847083	-31973	ENSG00000263750	MIR548AV	microRNA 548av
chr2	19774403	19775085	683	4.77661	0	5.77661	-2.92979	0.0012803	0.04986	Distal Intergenic	19551246	19558372	7127	2	130497	-216031	ENSG00000143867	OSR1	odd-skipped related transcription factor 1
chr14	26991977	26992955	979	4.74686	0	5.74686	-2.92807	0.00128448	0.0499279	Intron (uc001wpy.3/4857, intron 2 of 4)	26915089	27066960	151872	2	4857	74005	ENSG00000139910	NOVA1	NOVA alternative splicing regulator 1
chr2	166432703	166433619	917	4.75059	0	5.75059	-2.92653	0.00128485	0.0499279	Intron (uc002udf.3/80034, intron 3 of 6)	166428846	166545917	117072	1	80034	3857	ENSG00000178662	CSRNP3	cysteine and serine rich nuclear protein 3
chr11	94533521	94534133	613	5.02279	0	6.02279	-2.93372	0.00128761	0.0499279	Intron (uc001pfb.3/154810, intron 3 of 12)	94501508	94609918	108411	1	154810	32013	ENSG00000166025	AMOTL1	angiomotin like 1
chr2	146296032	146297302	1271	6.24879	1.29219	7.22537	-2.87995	0.00128966	0.0499279	Distal Intergenic	145425534	145834291	408758	1	401014	870498	ENSG00000226674	TEX41	testis expressed 41
chr16	85464319	85464963	645	5.0208	0	6.0208	-2.9339	0.00129069	0.0499279	Distal Intergenic	85339832	85339931	100	2	100847022	-124388	ENSG00000266307	MIR5093	microRNA 5093
chr10	24537986	24539397	1412	5.86009	0	6.86009	-2.92343	0.00129329	0.0499279	Promoter (4-5kb)	24544257	24820922	276666	1	56243	-4860	ENSG00000120549	KIAA1217	KIAA1217
chr6	3830761	3831259	499	4.73265	0	5.73265	-2.92612	0.00129361	0.0499279	Distal Intergenic	3849632	3851551	1920	1	26240	-18373	ENSG00000145945	FAM50B	family with sequence similarity 50 member B
chr11	102099241	102099859	619	4.4408	0	5.4408	-2.91204	0.00129421	0.0499279	Intron (uc001pgt.3/10413, intron 8 of 8)	102056749	102104154	47406	1	10413	42492	ENSG00000137693	YAP1	Yes1 associated transcriptional regulator
chr3	196955001	196955562	562	4.50465	0	5.50465	-2.91244	0.00129475	0.0499279	Intron (uc011bud.2/1739, intron 1 of 20)	196842798	196911002	68205	2	1739	-43999	ENSG00000075711	DLG1	discs large MAGUK scaffold protein 1
chr13	99147754	99149084	1331	4.64801	0	5.64801	-2.92194	0.00129488	0.0499279	Intron (uc001vnm.1/8428, intron 2 of 10)	99102455	99174341	71887	2	8428	25257	ENSG00000102572	STK24	serine/threonine kinase 24
chr13	111089074	111089778	705	4.76686	0	5.76686	-2.92636	0.00129589	0.0499279	Intron (uc001vqx.3/1284, intron 13 of 47)	111154923	111160526	5604	2	100874203	70748	ENSG00000232814	COL4A2-AS1	COL4A2 antisense RNA 1
chr17	7651252	7651918	667	4.18123	0	5.18123	-2.88902	0.0012966	0.0499279	Intron (uc002giu.1/146754, intron 11 of 84)	7657638	7658286	649	1	118432	-5720	ENSG00000240480	RPL29P2	ribosomal protein L29 pseudogene 2
chr1	161081979	161082887	909	6.60523	3.02204	7.54376	-2.88265	0.00129756	0.0499279	Promoter (4-5kb)	161087862	161090984	3123	1	4817	-4975	ENSG00000158793	NIT1	nitrilase 1

## Sheet: ET-15 vs CTRL
chrom	start	end	width	Conc	Conc_ML017ET_ET15	Conc_ML017ET_ctrl	Fold	p.value	FDR	annotation	geneStart	geneEnd	geneLength	geneStrand	geneId	distanceToTSS	ENSEMBL	SYMBOL	GENENAME
chr7	44621017	44621868	852	6.12182	7.12182	0	5.31831	1.11135e-05	0.0110043	Promoter (<=1kb)	44618762	44621827	3066	2	222068	0	ENSG00000158604	TMED4	transmembrane p24 trafficking protein 4
chr11	114309796	114310721	926	6.17297	7.14448	1.49621	2.47063	3.39089e-05	0.0330511	Promoter (<=1kb)	114310108	114321000	10893	1	25996	0	ENSG00000076043	REXO2	RNA exonuclease 2
chr3	52719986	52720926	941	6.46278	7.46278	0	2.77894	4.62541e-05	0.0443904	Promoter (<=1kb)	52719936	52728510	8575	1	26354	50	ENSG00000163938	GNL3	G protein nucleolar 3
